# Supplementary material for: Genomic attributes of Vibrio cholerae O1 responsible for 2022 massive cholera outbreak in Bangladesh
Source: Nat Commun. 2023 Mar 1;14:1154. doi: 10.1038/s41467-023-36687-7 (PMC9977884; doi:10.1038/s41467-023-36687-7)
Supplement: Supplementary file 4 — Dataset 1 [file 41467_2023_36687_MOESM4_ESM.xlsx]

## Sheet: Sheet1
Supplementary Data 1. List of V. cholerae strains used in this study
Strain_ID	Isolation	Year	Region	Sub Region	ctxB in silico	Serotype	Source	EBI-ENA	Reference
A5	Angola	1989	Africa	Southern Africa	ctxB3	Inaba	No data	ERR025381	Mutreja et al. Nature 2011
A201	Argentina	1992	Americas	South America	ctxB3	Inaba	No data	ERR018167	Mutreja et al. Nature 2011
A200	Argentina	1992	Americas	South America	ctxB3	Ogawa	No data	ERR018168	Mutreja et al. Nature 2011
A390	Argentina	1987	Americas	South America	ctxB3	Ogawa	No data	ERR018177	Mutreja et al. Nature 2011
GP143	Bahrain	1978	Asia	Western Asia	ctxB3	Inaba	No data	ERR018192	Mutreja et al. Nature 2011
A19	Bangladesh	1971	Asia	South Asia	ctxB3	Inaba	No data	ERR025385	Mutreja et al. Nature 2011
A10	Bangladesh	1979	Asia	South Asia	ctxB3	Ogawa	No data	ERR025383	Mutreja et al. Nature 2011
A397	Bangladesh	1987	Asia	South Asia	ctxB3	Ogawa	No data	ERR018176	Mutreja et al. Nature 2011
A316	Argentina	1993	Americas	South America	ctxB3	Ogawa	No data	ERR018181	Mutreja et al. Nature 2011
MG116025	Bangladesh	1991	Asia	South Asia	ctxB3	Ogawa	No data	ERR018122	Mutreja et al. Nature 2011
4670	Bangladesh	1991	Asia	South Asia	ctxB1	Inaba	No data	ERR019883	Mutreja et al. Nature 2011
MJ1485	Bangladesh	1994	Asia	South Asia	ctxB1	Inaba	No data	ERR018120	Mutreja et al. Nature 2011
A346_2	Bangladesh	1994	Asia	South Asia	ctxB1	Ogawa	No data	ERR018179	Mutreja et al. Nature 2011
A346_1	Bangladesh	1994	Asia	South Asia	ctxB1	Ogawa	No data	ERR025392	Mutreja et al. Nature 2011
4679	Bangladesh	1999	Asia	South Asia	ctxB1	Ogawa	No data	ERR018114	Mutreja et al. Nature 2011
4672	Bangladesh	2000	Asia	South Asia	ctxB1	Ogawa	No data	ERR019884	Mutreja et al. Nature 2011
4675	Bangladesh	2001	Asia	South Asia	ctxB1	Ogawa	No data	ERR018113	Mutreja et al. Nature 2011
4663	Bangladesh	2001	Asia	South Asia	ctxB1	Ogawa	No data	ERR018115	Mutreja et al. Nature 2011
4661	Bangladesh	2001	Asia	South Asia	partial_assembly	Ogawa	No data	ERR018116	Mutreja et al. Nature 2011
4662	Bangladesh	2001	Asia	South Asia	ctxB1	Ogawa	No data	ERR025373	Mutreja et al. Nature 2011
A383	Bangladesh	2002	Asia	South Asia	ctxB5	Unknown	No data	ERR018121	Mutreja et al. Nature 2011
A488_2	Bangladesh	2006	Asia	South Asia	ctxB1	Ogawa	No data	ERR018128	Mutreja et al. Nature 2011
A488_1	Bangladesh	2006	Asia	South Asia	ctxB1	Ogawa	No data	ERR025393	Mutreja et al. Nature 2011
A487_2	Bangladesh	2007	Asia	South Asia	ctxB1	Inaba	No data	ERR018182	Mutreja et al. Nature 2011
A487_1	Bangladesh	2007	Asia	South Asia	ctxB1	Inaba	No data	ERR025395	Mutreja et al. Nature 2011
A193	Bolivia	1992	Americas	South America	ctxB3	Ogawa	No data	ERR018160	Mutreja et al. Nature 2011
GD196110_CDC	China	1961	Asia	Eastern Asia	ctxB3	/	No data	ERR576971	Kachwamba, Y. et. al. (2017)
D118_CDC	China	1961	Asia	Eastern Asia	ctxB3	/	No data	ERR576972	Kachwamba, Y. et. al. (2017)
2894_CDC	China	1961	Asia	Eastern Asia	ctxB3	Ogawa	No data	ERR579057	Didelot et al. PLoS Genet 2015
2881_CDC	China	1961	Asia	Eastern Asia	ctxB3	Ogawa	No data	ERR579058	Didelot et al. PLoS Genet 2015
2873_CDC	China	1961	Asia	Eastern Asia	ctxB3	Ogawa	No data	ERR579059	Didelot et al. PLoS Genet 2015
2865_CDC	China	1961	Asia	Eastern Asia	ctxB3	/	No data	ERR579060	Kachwamba, Y. et. al. (2017)
2921_CDC	China	1962	Asia	Eastern Asia	ctxB3	Ogawa	No data	ERR579055	Didelot et al. PLoS Genet 2015
2744_CDC	China	1962	Asia	Eastern Asia	ctxB3	/	No data	ERR579066	Kachwamba, Y. et. al. (2017)
63244_CDC	China	1963	Asia	Eastern Asia	ctxB3	Ogawa	No data	ERR576980	Didelot et al. PLoS Genet 2015
642345_CDC	China	1964	Asia	Eastern Asia	ctxB3	Ogawa	No data	ERR576979	Didelot et al. PLoS Genet 2015
2957_CDC	China	1964	Asia	Eastern Asia	ctxB3	/	No data	ERR579054	Kachwamba, Y. et. al. (2017)
2981_CDC	China	1965	Asia	Eastern Asia	ctxB3	Inaba	No data	ERR579053	Didelot et al. PLoS Genet 2015
2914_CDC	China	1966	Asia	Eastern Asia	ctxB3	Ogawa	No data	ERR579056	Didelot et al. PLoS Genet 2015
3014_CDC	China	1969	Asia	Eastern Asia	ctxB3	Inaba	No data	ERR579052	Didelot et al. PLoS Genet 2015
3024_CDC	China	1973	Asia	Eastern Asia	ctxB3	Ogawa	No data	ERR579051	Didelot et al. PLoS Genet 2015
3075_CDC	China	1974	Asia	Eastern Asia	ctxB3	/	No data	ERR579050	Kachwamba, Y. et. al. (2017)
3270_CDC	China	1977	Asia	Eastern Asia	ctxB3	Inaba	No data	ERR579049	Didelot et al. PLoS Genet 2015
3289_CDC	China	1978	Asia	Eastern Asia	ctxB3	/	No data	ERR577143	Kachwamba, Y. et. al. (2017)
2308_CDC	China	1978	Asia	Eastern Asia	ctxB3	/	No data	ERR579074	Kachwamba, Y. et. al. (2017)
3304_CDC	China	1979	Asia	Eastern Asia	ctxB3	Ogawa	No data	ERR577142	Didelot et al. PLoS Genet 2015
2833_CDC	China	1979	Asia	Eastern Asia	ctxB3	Inaba	No data	ERR579062	Didelot et al. PLoS Genet 2015
1551_CDC	China	1979	Asia	Eastern Asia	ctxB3	Inaba	No data	ERR579083	Didelot et al. PLoS Genet 2015
3497_CDC	China	1980	Asia	Eastern Asia	ctxB3	Inaba	No data	ERR577141	Didelot et al. PLoS Genet 2015
3538_CDC	China	1981	Asia	Eastern Asia	ctxB3	Ogawa	No data	ERR577140	Didelot et al. PLoS Genet 2015
2752_CDC	China	1981	Asia	Eastern Asia	ctxB3	Inaba	No data	ERR579065	Didelot et al. PLoS Genet 2015
3564_CDC	China	1982	Asia	Eastern Asia	ctxB3	Inaba	No data	ERR577139	Didelot et al. PLoS Genet 2015
3626_CDC	China	1983	Asia	Eastern Asia	ctxB3	Inaba	No data	ERR576995	Didelot et al. PLoS Genet 2015
3595_CDC	China	1983	Asia	Eastern Asia	ctxB3	Inaba	No data	ERR576996	Didelot et al. PLoS Genet 2015
3633_CDC	China	1984	Asia	Eastern Asia	ctxB3	Ogawa	No data	ERR576988	Didelot et al. PLoS Genet 2015
1283_CDC	China	1984	Asia	Eastern Asia	ctxB3	Inaba	No data	ERR579088	Didelot et al. PLoS Genet 2015
2578_CDC	China	1985	Asia	Eastern Asia	ctxB3	Inaba	No data	ERR579919	Didelot et al. PLoS Genet 2015
2710_CDC	China	1986	Asia	Eastern Asia	ctxB3	Inaba	No data	ERR579067	Didelot et al. PLoS Genet 2015
2757_CDC	China	1987	Asia	Eastern Asia	ctxB3	Inaba	No data	ERR579064	Didelot et al. PLoS Genet 2015
3735_CDC	China	1988	Asia	Eastern Asia	ctxB3	Inaba	No data	ERR576987	Didelot et al. PLoS Genet 2015
2848_CDC	China	1988	Asia	Eastern Asia	ctxB3	Ogawa	No data	ERR579061	Didelot et al. PLoS Genet 2015
2580_CDC	China	1989	Asia	Eastern Asia	ctxB3	Inaba	No data	ERR579070	Didelot et al. PLoS Genet 2015
1575_CDC	China	1990	Asia	Eastern Asia	ctxB3	Ogawa	No data	ERR579082	Didelot et al. PLoS Genet 2015
1583_CDC	China	1991	Asia	Eastern Asia	ctxB3	Ogawa	No data	ERR579081	Didelot et al. PLoS Genet 2015
1593_CDC	China	1992	Asia	Eastern Asia	ctxB3	Ogawa	No data	ERR579080	Didelot et al. PLoS Genet 2015
93284_CDC	China	1993	Asia	Eastern Asia	ctxB1	Ogawa	No data	ERR576977	Didelot et al. PLoS Genet 2015
4039_CDC	China	1993	Asia	Eastern Asia	ctxB1	Ogawa	No data	ERR576986	Didelot et al. PLoS Genet 2015
1605_CDC	China	1993	Asia	Eastern Asia	ctxB1	/	No data	ERR579079	Kachwamba, Y. et. al. (2017)
4070_CDC	China	1994	Asia	Eastern Asia	ctxB1	Ogawa	No data	ERR576985	Didelot et al. PLoS Genet 2015
129_CDC	China	1994	Asia	Eastern Asia	ctxB1	Ogawa	No data	ERR579311	Didelot et al. PLoS Genet 2015
1525_CDC	China	1994	Asia	Eastern Asia	ctxB1	Inaba	No data	ERR579986	Didelot et al. PLoS Genet 2015
2657_CDC	China	1995	Asia	Eastern Asia	ctxB1	Ogawa	No data	ERR579068	Didelot et al. PLoS Genet 2015
2530_CDC	China	1996	Asia	Eastern Asia	ctxB1	Ogawa	No data	ERR579073	Didelot et al. PLoS Genet 2015
1627_CDC	China	1997	Asia	Eastern Asia	ctxB1	Ogawa	No data	ERR579078	Didelot et al. PLoS Genet 2015
936_CDC	China	1998	Asia	Eastern Asia	ctxB1	Ogawa	No data	ERR576976	Didelot et al. PLoS Genet 2015
2605_CDC	China	1998	Asia	Eastern Asia	ctxB1	/	No data	ERR579069	Kachwamba, Y. et. al. (2017)
1909_CDC	China	1998	Asia	Eastern Asia	ctxB1	Ogawa	No data	ERR579077	Didelot et al. PLoS Genet 2015
4210_CDC	China	1999	Asia	Eastern Asia	ctxB1	Ogawa	No data	ERR576984	Didelot et al. PLoS Genet 2015
1944_CDC	China	2000	Asia	Eastern Asia	ctxB1	Ogawa	No data	ERR579076	Didelot et al. PLoS Genet 2015
956_CDC	China	2001	Asia	Eastern Asia	ctxB1	Ogawa	No data	ERR576975	Didelot et al. PLoS Genet 2015
9_CDC	China	2001	Asia	Eastern Asia	ctxB1	Inaba	No data	ERR579309	Didelot et al. PLoS Genet 2015
200106_CDC	China	2001	Asia	Eastern Asia	ctxB1	Inaba	No data	ERR579313	Didelot et al. PLoS Genet 2015
147_CDC	China	2002	Asia	Eastern Asia	ctxB1	Inaba	No data	ERR579085	Didelot et al. PLoS Genet 2015
VC2454_CDC	China	2005	Asia	Eastern Asia	ctxB1	Inaba	No data	ERR579089	Didelot et al. PLoS Genet 2015
VC2248_1_CDC	China	2008	Asia	Eastern Asia	ctxB1	Inaba	No data	ERR579090	Didelot et al. PLoS Genet 2015
AHV1003_CDC	China	2010	Asia	Eastern Asia	ctxB1	Ogawa	No data	ERR576974	Didelot et al. PLoS Genet 2015
V01_CDC	Chile	1991	Americas	South America	ctxB3	Inaba	Clinical	ERR576950	Didelot et al. PLoS Genet 2015; Liang et al 2013 BMC Microbiol
A184	Colombia	1992	Americas	northwestern South America	ctxB3	Ogawa	No data	ERR018146	Mutreja et al. Nature 2011
A180	Colombia	1992	Americas	northwestern South America	ctxB3	Inaba	No data	ERR018148	Mutreja et al. Nature 2011
A177	Colombia	1992	Americas	northwestern South America	ctxB3	Inaba	No data	ERR018149	Mutreja et al. Nature 2011
A185	Colombia	1992	Americas	northwestern South America	ctxB3	Ogawa	No data	ERR018156	Mutreja et al. Nature 2011
A483	Djibouti	2007	Africa	East Africa	ctxB1	/	No data	ERR018172	Kachwamba, Y. et. al. (2017)
A482	Djibouti	2007	Africa	East Africa	ctxB1	Inaba	No data	ERR018174	Mutreja et al. Nature 2011
A481	Djibouti	2007	Africa	East Africa	ctxB1	/	No data	ERR018175	Kachwamba, Y. et. al. (2017)
L211	Guinea	2012	Africa	West Africa	ctxB1	/	No data	ERR386666	Kachwamba, Y. et. al. (2017)
GP60	India	1973	Asia	South Asia	/	Ogawa	No data	ERR018186	Mutreja et al. Nature 2011
A18	India	1977	Asia	South Asia	ctxB3	Inaba	No data	ERR025384	Mutreja et al. Nature 2011
GP152	India	1979	Asia	South Asia	ctxB3	Inaba	No data	ERR018188	Mutreja et al. Nature 2011
GP145	India	1979	Asia	South Asia	ctxB3	/	No data	ERR018191	Kachwamba, Y. et. al. (2017)
PRL5	India	1980	Asia	South Asia	ctxB3	Ogawa	No data	ERR018189	Mutreja et al. Nature 2011
GP160	India	1980	Asia	South Asia	ctxB3	/	No data	ERR025379	Kachwamba, Y. et. al. (2017)
PRL18	India	1984	Asia	South Asia	ctxB3	Ogawa	No data	ERR018185	Mutreja et al. Nature 2011
V5	India	1989	Asia	South Asia	/	Ogawa	No data	ERR018127	Mutreja et al. Nature 2011
A131	India	1989	Asia	South Asia	ctxB3	Ogawa	No data	ERR018153	Mutreja et al. Nature 2011
A130	India	1989	Asia	South Asia	ctxB3	Ogawa	No data	ERR018154	Mutreja et al. Nature 2011
V109	India	1990	Asia	South Asia	ctxB3	Ogawa	No data	ERR018126	Mutreja et al. Nature 2011
V212-1	India	1991	Asia	South Asia	ctxB1	Ogawa	No data	ERR018125	Mutreja et al. Nature 2011
VC51	India	1992	Asia	South Asia	ctxB1	Ogawa	No data	ERR018124	Mutreja et al. Nature 2011
PRL64	India	1992	Asia	South Asia	ctxB1	/	No data	ERR018195	Kachwamba, Y. et. al. (2017)
A330	India	1993	Asia	South Asia	ctxB3	Unknown	No data	ERR018119	Mutreja et al. Nature 2011
MBN17	India	2004	Asia	South Asia	ctxB1	Inaba	No data	ERR018123	Mutreja et al. Nature 2011
MBRN14	India	2004	Asia	South Asia	/	Ogawa	No data	ERR018130	Mutreja et al. Nature 2011
4322	India	2004	Asia	South Asia	ctxB1	Inaba	No data	ERR019881	Mutreja et al. Nature 2011
4339	India	2004	Asia	South Asia	ctxB1	/	*	ERR025361	Kachwamba, Y. et. al. (2017)
4519	India	2005	Asia	South Asia	ctxB7	Ogawa	No data	ERR025374	Mutreja et al. Nature 2011
4656	India	2006	Asia	South Asia	ctxB1	Ogawa	No data	ERR018112	Mutreja et al. Nature 2011
4642	India	2006	Asia	South Asia	ctxB1	Inaba	No data	ERR019882	Mutreja et al. Nature 2011
4488	India	2006	Asia	South Asia	ctxB1	Ogawa	No data	ERR025369	Mutreja et al. Nature 2011
4605	India	2007	Asia	South Asia	ctxB1	Ogawa	No data	ERR018111	Mutreja et al. Nature 2011
4551	India	2007	Asia	South Asia	ctxB1	Ogawa	No data	ERR025357	Mutreja et al. Nature 2011
4623	India	2007	Asia	South Asia	ctxB1	Ogawa	No data	ERR025358	Mutreja et al. Nature 2011
4593	India	2007	Asia	South Asia	ctxB1	Ogawa	No data	ERR025359	Mutreja et al. Nature 2011
4538	India	2007	Asia	South Asia	ctxB7	Inaba	No data	ERR025360	Mutreja et al. Nature 2011
4585	India	2007	Asia	South Asia	ctxB1	Ogawa	No data	ERR025366	Mutreja et al. Nature 2011
4552	India	2007	Asia	South Asia	ctxB1	Ogawa	No data	ERR025368	Mutreja et al. Nature 2011
4600	India	2007	Asia	South Asia	ctxB1	Ogawa	No data	ERR025371	Mutreja et al. Nature 2011
4646	India	2007	Asia	South Asia	ctxB1	/	*	ERR025372	Kachwamba, Y. et. al. (2017)
4536	India	2007	Asia	South Asia	ctxB1	Ogawa	No data	ERR025375	Mutreja et al. Nature 2011
IDHO1726	India	2009	Asia	South Asia	ctxB7	Ogawa	No data	ERR018187	Mutreja et al. Nature 2011
A6	Indonesia	1957	Asia	Southeast Asia	ctxB3	Inaba	No data	ERR025382	Mutreja et al. Nature 2011
6312_CDC	Indonesia	1961	Asia	Southeast Asia	ctxB3	Ogawa	Clinical	ERR576981	Didelot et al. PLoS Genet 2015; Liang et al 2013 BMC Microbiol
6311_CDC	Indonesia	1961	Asia	Southeast Asia	ctxB3	/	*	ERR576982	Kachwamba, Y. et. al. (2017)
6310_CDC	Indonesia	1961	Asia	Southeast Asia	ctxB3	Ogawa	Clinical	ERR576983	Didelot et al. PLoS Genet 2015; Liang et al 2013 BMC Microbiol
6215	Kenya	2005	Africa	East Africa	ctxB1	No data	Clinical	ERR019297	Kiiru et al. PLoS ONE 2013
6214	Kenya	2007	Africa	East Africa	ctxB1	No data	Clinical	ERR019287	Kiiru et al. PLoS ONE 2013
6212	Kenya	2007	Africa	East Africa	ctxB1	No data	Clinical	ERR019289	Kiiru et al. PLoS ONE 2013
KNC133	Kenya	2007	Africa	East Africa	ctxB1	No data	Clinical	ERR117579	Kiiru et al. PLoS ONE 2013
KNC8679	Kenya	2008	Africa	East Africa	ctxB1	No data	Clinical	ERR117606	Kiiru et al. PLoS ONE 2013
VE1	Kenya	2009	Africa	East Africa	ctxB1	No data	Environmental	ERR037738	Kiiru et al. PLoS ONE 2013
VE2	Kenya	2009	Africa	East Africa	ctxB1	No data	Environmental	ERR037739	Kiiru et al. PLoS ONE 2013
VE3	Kenya	2009	Africa	East Africa	ctxB1	No data	Environmental	ERR037741	Kiiru et al. PLoS ONE 2013
KNC8673	Kenya	2009	Africa	East Africa	ctxB1	No data	Clinical	ERR114415	Kiiru et al. PLoS ONE 2013
KNC8678	Kenya	2009	Africa	East Africa	ctxB1	No data	Clinical	ERR114416	Kiiru et al. PLoS ONE 2013
KNC1709	Kenya	2009	Africa	East Africa	ctxB1	No data	Clinical	ERR114417	Kiiru et al. PLoS ONE 2013
KNC135	Kenya	2009	Africa	East Africa	ctxB1	No data	Clinical	ERR117572	Kiiru et al. PLoS ONE 2013
KNC149	Kenya	2009	Africa	East Africa	ctxB1	No data	Clinical	ERR117582	Kiiru et al. PLoS ONE 2013
KNC161	Kenya	2009	Africa	East Africa	ctxB1	No data	Clinical	ERR117590	Kiiru et al. PLoS ONE 2013
KNC157	Kenya	2009	Africa	East Africa	ctxB1	No data	Clinical	ERR117592	Kiiru et al. PLoS ONE 2013
KNC156	Kenya	2009	Africa	East Africa	ctxB1	No data	Clinical	ERR117594	Kiiru et al. PLoS ONE 2013
KNC124	Kenya	2009	Africa	East Africa	ctxB1	No data	Clinical	ERR117596	Kiiru et al. PLoS ONE 2013
KNC231	Kenya	2009	Africa	East Africa	ctxB7	No data	Clinical	ERR117600	Kiiru et al. PLoS ONE 2013
KNC205	Kenya	2009	Africa	East Africa	ctxB1	No data	Clinical	ERR117601	Kiiru et al. PLoS ONE 2013
KNC1583	Kenya	2009	Africa	East Africa	ctxB1	No data	Clinical	ERR117602	Kiiru et al. PLoS ONE 2013
KNC241	Kenya	2009	Africa	East Africa	ctxB7	No data	Clinical	ERR117603	Kiiru et al. PLoS ONE 2013
KNC146	Kenya	2010	Africa	East Africa	ctxB1	No data	Clinical	ERR117591	Kiiru et al. PLoS ONE 2013
KNC1888	Kenya	2010	Africa	East Africa	ctxB1	No data	Clinical	ERR117593	Kiiru et al. PLoS ONE 2013
KNC8885	Kenya	2010	Africa	East Africa	ctxB1	No data	Clinical	ERR117595	Kiiru et al. PLoS ONE 2013
KNC155	Kenya	2010	Africa	East Africa	ctxB1	No data	Clinical	ERR117597	Kiiru et al. PLoS ONE 2013
KNC143	Kenya	2010	Africa	East Africa	ctxB1	No data	Clinical	ERR117598	Kiiru et al. PLoS ONE 2013
KNC8669	Kenya	2010	Africa	East Africa	ctxB1	No data	Clinical	ERR117599	Kiiru et al. PLoS ONE 2013
KNE134	Kenya	2009	Africa	East Africa	ctxB1	No data	Environmental	ERR117480	Kiiru et al. PLoS ONE 2013
KNE134B	Kenya	2009	Africa	East Africa	ctxB1	No data	Environmental	ERR117482	Kiiru et al. PLoS ONE 2013
KNE170	Kenya	2009	Africa	East Africa	ctxB1	No data	Environmental	ERR117485	Kiiru et al. PLoS ONE 2013
KNEXX	Kenya	2009	Africa	East Africa	ctxB1	No data	Environmental	ERR117544	Kiiru et al. PLoS ONE 2013
KNEXC	Kenya	2009	Africa	East Africa	ctxB1	No data	Environmental	ERR117555	Kiiru et al. PLoS ONE 2013
KNEXXH	Kenya	2009	Africa	East Africa	ctxB1	No data	Environmental	ERR117556	Kiiru et al. PLoS ONE 2013
KNE3C	Kenya	2010	Africa	East Africa	ctxB1	No data	Environmental	ERR117473	Kiiru et al. PLoS ONE 2013
KNE11B	Kenya	2010	Africa	East Africa	ctxB1	No data	Environmental	ERR117484	Kiiru et al. PLoS ONE 2013
7682	Kenya	2009	Africa	East Africa	ctxB1	No data	Clinical	ERR028066	Kiiru et al. PLoS ONE 2013
7684	Kenya	2009	Africa	East Africa	ctxB1	No data	Clinical	ERR028068	Kiiru et al. PLoS ONE 2013
7687	Kenya	2009	Africa	East Africa	ctxB1	No data	Clinical	ERR028074	Kiiru et al. PLoS ONE 2013
7686	Kenya	2009	Africa	East Africa	ctxB1	No data	Clinical	ERR028075	Kiiru et al. PLoS ONE 2013
7685	Kenya	2009	Africa	East Africa	ctxB1	No data	Clinical	ERR028076	Kiiru et al. PLoS ONE 2013
GP140	Malaysia	1978	Asia	Southeast Asia	ctxB3	Ogawa	/	ERR018193	Mutreja et al. Nature 2011
863_CDC	Mauritania	1986	Africa	West Africa	ctxB3	Ogawa	Clinical	ERR576978	Didelot et al. PLoS Genet 2015; Liang et al 2013 BMC Microbiol
A232	Mexico	1991	Americas	North America	ctxB3	Inaba	No data	ERR018159	Mutreja et al. Nature 2011
A231	Mexico	1991	Americas	North America	ctxB3	Inaba	No data	ERR018161	Mutreja et al. Nature 2011
A155	Mozambique	1991	Africa	Southeastern Africa	ctxB3	/	No data	ERR018150	Kachwamba, Y. et. al. (2017)
A154	Mozambique	1991	Africa	Southeastern Africa	ctxB3	/	No data	ERR018151	Kachwamba, Y. et. al. (2017)
A152	Mozambique	1991	Africa	Southeastern Africa	ctxB3	Ogawa	No data	ERR018152	Mutreja et al. Nature 2011
1362	Mozambique	2005	Africa	Southeastern Africa	ctxB1	Ogawa	No data	ERR025367	Mutreja et al. Nature 2011
6191	Nairobi	2005	Africa	East Africa	ctxB1	/	*	ERR019288	Kachwamba, Y. et. al. (2017)
6193	Nairobi	2005	Africa	East Africa	ctxB1	/	*	ERR019296	Kachwamba, Y. et. al. (2017)
6210	Nairobi	2007	Africa	East Africa	ctxB1	/	*	ERR019290	Kachwamba, Y. et. al. (2017)
6201	Nairobi	2007	Africa	East Africa	ctxB1	/	*	ERR019291	Kachwamba, Y. et. al. (2017)
6197	Kenya	2007	Africa	East Africa	ctxB1	Inaba	No data	ERR019292	Mutreja et al. Nature 2011
6194	Nairobi	2007	Africa	East Africa	ctxB1	/	*	ERR019295	Kachwamba, Y. et. al. (2017)
VC-1	Nepal	2010	Asia	South Asia	ctxB1	/	Clinical	SRR308665	Hendriksen et al. mBio 2011
VC-2	Nepal	2010	Asia	South Asia	ctxB1	/	Clinical	SRR308690	Hendriksen et al. mBio 2011
VC-3	Nepal	2010	Asia	South Asia	ctxB1	/	Clinical	SRR308691	Hendriksen et al. mBio 2011
VC-4	Nepal	2010	Asia	South Asia	ctxB1	/	Clinical	SRR308692	Hendriksen et al. mBio 2011
VC-5	Nepal	2010	Asia	South Asia	ctxB1	/	Clinical	SRR308693	Hendriksen et al. mBio 2011
VC-6	Nepal	2010	Asia	South Asia	ctxB7	/	Clinical	SRR308703	Hendriksen et al. mBio 2011
VC-7	Nepal	2010	Asia	South Asia	ctxB1	/	Clinical	SRR308704	Hendriksen et al. mBio 2011
VC-8	Nepal	2010	Asia	South Asia	ctxB1	/	Clinical	SRR308705	Hendriksen et al. mBio 2011
VC-10	Nepal	2010	Asia	South Asia	ctxB1	/	Clinical	SRR308707	Hendriksen et al. mBio 2011
VC-12	Nepal	2010	Asia	South Asia	ctxB1	/	Clinical	SRR308709	Hendriksen et al. mBio 2011
VC-13	Nepal	2010	Asia	South Asia	ctxB1	/	Clinical	SRR308713	Hendriksen et al. mBio 2011
VC-14	Nepal	2010	Asia	South Asia	ctxB7	/	Clinical	SRR308715	Hendriksen et al. mBio 2011
VC-15	Nepal	2010	Asia	South Asia	ctxB7	/	Clinical	SRR308716	Hendriksen et al. mBio 2011
VC-16	Nepal	2010	Asia	South Asia	ctxB1	/	Clinical	SRR308717	Hendriksen et al. mBio 2011
VC-18	Nepal	2010	Asia	South Asia	ctxB7	/	Clinical	SRR308721	Hendriksen et al. mBio 2011
VC-19	Nepal	2010	Asia	South Asia	ctxB7	/	Clinical	SRR308722	Hendriksen et al. mBio 2011
VC-20	Nepal	2010	Asia	South Asia	ctxB1	/	Clinical	SRR308723	Hendriksen et al. mBio 2011
VC-21	Nepal	2010	Asia	South Asia	ctxB1	/	Clinical	SRR308724	Hendriksen et al. mBio 2011
VC-22	Nepal	2010	Asia	South Asia	ctxB1	/	Clinical	SRR308725	Hendriksen et al. mBio 2011
A4	NI	1973	/	/	ctxB3	/	No data	ERR025380	Kachwamba, Y. et. al. (2017)
A27	Peru	1991	Americas	Western South America	ctxB3	Inaba	No data	ERR025378	Mutreja et al. Nature 2011
A29	Peru	1991	Americas	Western South America	ctxB3	Inaba	No data	ERR025388	Mutreja et al. Nature 2011
A31	Peru	1991	Americas	Western South America	ctxB3	Inaba	No data	ERR025389	Mutreja et al. Nature 2011
A32	Peru	1991	Americas	Western South America	ctxB3	Inaba	No data	ERR025390	Mutreja et al. Nature 2011
C6706_CDC	Peru	1991	Americas	Western South America	ctxB3	Inaba	Clinical	ERR576973	Didelot et al. PLoS Genet 2015; Liang et al 2013 BMC Microbiol
X190_CDC	Peru	1991	Americas	Western South America	ctxB3	Inaba	Clinical	ERR580006	Didelot et al. PLoS Genet 2015; Liang et al 2013 BMC Microbiol
4784	Tanzania	2009	Africa	East Africa	ctxB1	Ogawa	No data	ERR025370	Mutreja et al. Nature 2011
T21_CDC	Thailand	1990	Asia	Southeast Asia	ctxB3	Inaba	Clinical	ERR576970	Didelot et al. PLoS Genet 2015; Liang et al 2013 BMC Microbiol
A241	Viet Nam	1989	Asia	Southeast Asia	ctxB3	Inaba	No data	ERR018169	Mutreja et al. Nature 2011
A245	Viet Nam	1989	Asia	Southeast Asia	ctxB3	Ogawa	No data	ERR018171	Mutreja et al. Nature 2011
4111	Viet Nam	2002	Asia	Southeast Asia	ctxB1	Inaba	No data	ERR019880	Mutreja et al. Nature 2011
4113	Viet Nam	2003	Asia	Southeast Asia	ctxB1	Inaba	No data	ERR025364	Mutreja et al. Nature 2011
4121	Viet Nam	2004	Asia	Southeast Asia	ctxB1	Ogawa	No data	ERR025362	Mutreja et al. Nature 2011
4122	Viet Nam	2007	Asia	Southeast Asia	/	Ogawa	No data	ERR019885	Mutreja et al. Nature 2011
GP106	Germany	1975	Europe	Central Europe	ctxB3	Ogawa	No data	ERR018194	Mutreja et al. Nature 2011
MAB001	Bangladesh	2004	Asia	South Asia	ctxB1	No data	Environmental	DRR335691	Monir et al. mSpectrum 2022
MAB002	Bangladesh	2004	Asia	South Asia	ctxB7	No data	Clinical	DRR335692	Monir et al. mSpectrum 2022
MAB003	Bangladesh	2004	Asia	South Asia	ctxB1	No data	Clinical	DRR335693	Monir et al. mSpectrum 2022
MAB004	Bangladesh	2005	Asia	South Asia	ctxB1	No data	Environmental	DRR335694	Monir et al. mSpectrum 2022
MAB005	Bangladesh	2005	Asia	South Asia	ctxB1	No data	Environmental	DRR335695	Monir et al. mSpectrum 2022
MAB006	Bangladesh	2005	Asia	South Asia	ctxB1	No data	Clinical	DRR335696	Monir et al. mSpectrum 2022
MAB007	Bangladesh	2005	Asia	South Asia	ctxB1	No data	Clinical	DRR335697	Monir et al. mSpectrum 2022
MAB008	Bangladesh	2006	Asia	South Asia	ctxB1	No data	Environmental	DRR335698	Monir et al. mSpectrum 2022
BGD004	Bangladesh	2007	Asia	South Asia	ctxB1	No data	Clinical	DRR335607	Monir et al. mSpectrum 2022
BGD005	Bangladesh	2007	Asia	South Asia	ctxB1	No data	Clinical	DRR335608	Monir et al. mSpectrum 2022
BGD006	Bangladesh	2007	Asia	South Asia	ctxB1	No data	Clinical	DRR335609	Monir et al. mSpectrum 2022
BGD007	Bangladesh	2007	Asia	South Asia	ctxB7	No data	Clinical	DRR335610	Monir et al. mSpectrum 2022
BGD008	Bangladesh	2007	Asia	South Asia	ctxB7	No data	Clinical	DRR335611	Monir et al. mSpectrum 2022
BGD009	Bangladesh	2007	Asia	South Asia	ctxB1	No data	Clinical	DRR335612	Monir et al. mSpectrum 2022
BGD010	Bangladesh	2007	Asia	South Asia	ctxB1	No data	Clinical	DRR335613	Monir et al. mSpectrum 2022
BGD011	Bangladesh	2007	Asia	South Asia	ctxB7	No data	Clinical	DRR335614	Monir et al. mSpectrum 2022
BGD012	Bangladesh	2007	Asia	South Asia	ctxB1	No data	Clinical	DRR335615	Monir et al. mSpectrum 2022
BGD013	Bangladesh	2007	Asia	South Asia	ctxB1	No data	Clinical	DRR335616	Monir et al. mSpectrum 2022
BGD014	Bangladesh	2007	Asia	South Asia	ctxB1	No data	Clinical	DRR335617	Monir et al. mSpectrum 2022
BGD015	Bangladesh	2007	Asia	South Asia	ctxB7	No data	Clinical	DRR335618	Monir et al. mSpectrum 2022
MAB010	Bangladesh	2007	Asia	South Asia	ctxB1	No data	Environmental	DRR335613	Monir et al. mSpectrum 2022
MAB011	Bangladesh	2007	Asia	South Asia	ctxB1	No data	Environmental	DRR335700	Monir et al. mSpectrum 2022
MAB012	Bangladesh	2007	Asia	South Asia	ctxB1	No data	Clinical	DRR335701	Monir et al. mSpectrum 2022
MAB013	Bangladesh	2007	Asia	South Asia	ctxB1	No data	Clinical	DRR335702	Monir et al. mSpectrum 2022
BGD016	Bangladesh	2008	Asia	South Asia	ctxB7	No data	Clinical	DRR335619	Monir et al. mSpectrum 2022
BGD018	Bangladesh	2008	Asia	South Asia	ctxB7	No data	Clinical	DRR335620	Monir et al. mSpectrum 2022
BGD019	Bangladesh	2008	Asia	South Asia	ctxB7	No data	Clinical	DRR335621	Monir et al. mSpectrum 2022
BGD020	Bangladesh	2008	Asia	South Asia	ctxB7	No data	Clinical	DRR335622	Monir et al. mSpectrum 2022
BGD021	Bangladesh	2008	Asia	South Asia	ctxB7	No data	Clinical	DRR335623	Monir et al. mSpectrum 2022
BGD022	Bangladesh	2008	Asia	South Asia	ctxB7	No data	Clinical	DRR335624	Monir et al. mSpectrum 2022
BGD023	Bangladesh	2008	Asia	South Asia	ctxB7	No data	Clinical	DRR335625	Monir et al. mSpectrum 2022
BGD024	Bangladesh	2008	Asia	South Asia	ctxB7	No data	Clinical	DRR335626	Monir et al. mSpectrum 2022
BGD025	Bangladesh	2008	Asia	South Asia	ctxB7	No data	Clinical	DRR335627	Monir et al. mSpectrum 2022
MAB014	Bangladesh	2008	Asia	South Asia	ctxB1	No data	Clinical	DRR335703	Monir et al. mSpectrum 2022
MAB015	Bangladesh	2008	Asia	South Asia	ctxB1	No data	Clinical	DRR335704	Monir et al. mSpectrum 2022
BGD026	Bangladesh	2009	Asia	South Asia	ctxB1	No data	Clinical	DRX179772	Monir et al. mSpectrum 2022
BGD029	Bangladesh	2009	Asia	South Asia	ctxB1	No data	Clinical	DRR335628	Monir et al. mSpectrum 2022
BGD030	Bangladesh	2009	Asia	South Asia	ctxB1	No data	Clinical	DRR335629	Monir et al. mSpectrum 2022
BGD031	Bangladesh	2009	Asia	South Asia	ctxB1	No data	Clinical	DRR335630	Monir et al. mSpectrum 2022
BGD032	Bangladesh	2009	Asia	South Asia	ctxB1	No data	Clinical	DRR335631	Monir et al. mSpectrum 2022
BGD033	Bangladesh	2009	Asia	South Asia	ctxB1	No data	Clinical	DRR335632	Monir et al. mSpectrum 2022
BGD034	Bangladesh	2009	Asia	South Asia	ctxB1	No data	Clinical	DRR335633	Monir et al. mSpectrum 2022
BGD035	Bangladesh	2009	Asia	South Asia	ctxB1	No data	Clinical	DRR335634	Monir et al. mSpectrum 2022
BGD104	Bangladesh	2009	Asia	South Asia	ctxB1	No data	No data	DRX179741	Monir et al. mSpectrum 2022
BGD105	Bangladesh	2009	Asia	South Asia	ctxB1	No data	No data	DRX179742	Monir et al. mSpectrum 2022
BGD106	Bangladesh	2009	Asia	South Asia	ctxB1	No data	No data	DRR335667	Monir et al. mSpectrum 2022
BGD107	Bangladesh	2009	Asia	South Asia	ctxB7	No data	No data	DRX179743	Monir et al. mSpectrum 2022
BGD108	Bangladesh	2009	Asia	South Asia	ctxB1	No data	No data	DRR335668	Monir et al. mSpectrum 2022
BGD109	Bangladesh	2009	Asia	South Asia	ctxB1	No data	No data	DRX179744	Monir et al. mSpectrum 2022
MAB017	Bangladesh	2009	Asia	South Asia	ctxB1	No data	Clinical	DRR335705	Monir et al. mSpectrum 2022
BGD036	Bangladesh	2010	Asia	South Asia	ctxB1	No data	Clinical	DRX179811	Monir et al. mSpectrum 2022
BGD037	Bangladesh	2010	Asia	South Asia	ctxB7	No data	Clinical	DRR335635	Monir et al. mSpectrum 2022
BGD038	Bangladesh	2010	Asia	South Asia	ctxB7	No data	Clinical	DRR335636	Monir et al. mSpectrum 2022
BGD039	Bangladesh	2010	Asia	South Asia	ctxB7	No data	Clinical	DRR335637	Monir et al. mSpectrum 2022
BGD040	Bangladesh	2010	Asia	South Asia	ctxB7	No data	Clinical	DRR335638	Monir et al. mSpectrum 2022
BGD041	Bangladesh	2010	Asia	South Asia	ctxB7	No data	Clinical	DRR335639	Monir et al. mSpectrum 2022
BGD042	Bangladesh	2010	Asia	South Asia	ctxB7	No data	Clinical	DRR335640	Monir et al. mSpectrum 2022
BGD043	Bangladesh	2010	Asia	South Asia	ctxB7	No data	Clinical	DRX179812	Monir et al. mSpectrum 2022
BGD044	Bangladesh	2010	Asia	South Asia	ctxB7	No data	Clinical	DRR335641	Monir et al. mSpectrum 2022
BGD045	Bangladesh	2010	Asia	South Asia	ctxB7	No data	Clinical	DRR335642	Monir et al. mSpectrum 2022
BGD046	Bangladesh	2010	Asia	South Asia	ctxB1	No data	Clinical	DRR335643	Monir et al. mSpectrum 2022
BGD047	Bangladesh	2010	Asia	South Asia	ctxB7	No data	Clinical	DRR335644	Monir et al. mSpectrum 2022
BGD048	Bangladesh	2010	Asia	South Asia	ctxB7	No data	Clinical	DRR335645	Monir et al. mSpectrum 2022
BGD049	Bangladesh	2010	Asia	South Asia	ctxB7	No data	Clinical	DRR335646	Monir et al. mSpectrum 2022
BGD110	Bangladesh	2010	Asia	South Asia	ctxB7	No data	No data	DRX179745	Monir et al. mSpectrum 2022
BGD111	Bangladesh	2010	Asia	South Asia	ctxB7	No data	No data	DRX179746	Monir et al. mSpectrum 2022
BGD112	Bangladesh	2010	Asia	South Asia	ctxB7	No data	No data	DRR335669	Monir et al. mSpectrum 2022
BGD113	Bangladesh	2010	Asia	South Asia	ctxB7	No data	No data	DRX179747	Monir et al. mSpectrum 2022
MAB018	Bangladesh	2010	Asia	South Asia	ctxB7	No data	Environmental	DRR335706	Monir et al. mSpectrum 2022
MAB019	Bangladesh	2010	Asia	South Asia	ctxB7	No data	Environmental	DRR335707	Monir et al. mSpectrum 2022
MAB021	Bangladesh	2010	Asia	South Asia	ctxB7	No data	Environmental	DRR335708	Monir et al. mSpectrum 2022
MAB022	Bangladesh	2010	Asia	South Asia	ctxB1	No data	Clinical	DRR335709	Monir et al. mSpectrum 2022
BGD050	Bangladesh	2011	Asia	South Asia	ctxB7	No data	Clinical	DRX179775	Monir et al. mSpectrum 2022
BGD051	Bangladesh	2011	Asia	South Asia	ctxB7	No data	Clinical	DRR335647	Monir et al. mSpectrum 2022
BGD052	Bangladesh	2011	Asia	South Asia	ctxB7	No data	Clinical	DRR335648	Monir et al. mSpectrum 2022
BGD053	Bangladesh	2011	Asia	South Asia	ctxB7	No data	Clinical	DRR335649	Monir et al. mSpectrum 2022
BGD056	Bangladesh	2011	Asia	South Asia	ctxB7	No data	Clinical	DRX179776	Monir et al. mSpectrum 2022
BGD057	Bangladesh	2011	Asia	South Asia	ctxB7	No data	Clinical	DRX179778	Monir et al. mSpectrum 2022
BGD058	Bangladesh	2011	Asia	South Asia	ctxB7	No data	Clinical	DRX179779	Monir et al. mSpectrum 2022
BGD114	Bangladesh	2011	Asia	South Asia	ctxB7	No data	No data	DRX179748	Monir et al. mSpectrum 2022
BGD115	Bangladesh	2011	Asia	South Asia	ctxB7	No data	No data	DRR335670	Monir et al. mSpectrum 2022
BGD116	Bangladesh	2011	Asia	South Asia	ctxB7	No data	No data	DRX179749	Monir et al. mSpectrum 2022
BGD117	Bangladesh	2011	Asia	South Asia	ctxB1	No data	No data	DRX179750	Monir et al. mSpectrum 2022
MAB023	Bangladesh	2011	Asia	South Asia	ctxB1	No data	Environmental	DRR335710	Monir et al. mSpectrum 2022
MAB025	Bangladesh	2011	Asia	South Asia	ctxB1	No data	Environmental	DRR335711	Monir et al. mSpectrum 2022
MAB026	Bangladesh	2011	Asia	South Asia	ctxB1	No data	Clinical	DRR335712	Monir et al. mSpectrum 2022
MAB027	Bangladesh	2011	Asia	South Asia	ctxB1	No data	Environmental	DRR335713	Monir et al. mSpectrum 2022
MAB028	Bangladesh	2011	Asia	South Asia	ctxB1	No data	Environmental	DRR335714	Monir et al. mSpectrum 2022
MAB029	Bangladesh	2011	Asia	South Asia	ctxB1	No data	Clinical	DRR335715	Monir et al. mSpectrum 2022
MAB030	Bangladesh	2011	Asia	South Asia	ctxB1	No data	Clinical	DRR335716	Monir et al. mSpectrum 2022
BGD060	Bangladesh	2012	Asia	South Asia	ctxB7	No data	Clinical	DRX179773	Monir et al. mSpectrum 2022
BGD061	Bangladesh	2012	Asia	South Asia	ctxB7	No data	Clinical	DRR335650	Monir et al. mSpectrum 2022
BGD064	Bangladesh	2012	Asia	South Asia	ctxB7	No data	Clinical	DRR335651	Monir et al. mSpectrum 2022
BGD065	Bangladesh	2012	Asia	South Asia	ctxB7	No data	Clinical	DRX179774	Monir et al. mSpectrum 2022
BGD066	Bangladesh	2012	Asia	South Asia	ctxB7	No data	Clinical	DRR335652	Monir et al. mSpectrum 2022
BGD067	Bangladesh	2012	Asia	South Asia	ctxB7	No data	Clinical	DRX179777	Monir et al. mSpectrum 2022
BGD068	Bangladesh	2012	Asia	South Asia	ctxB7	No data	Clinical	DRR335653	Monir et al. mSpectrum 2022
BGD118	Bangladesh	2012	Asia	South Asia	ctxB1	No data	No data	DRX179751	Monir et al. mSpectrum 2022
BGD119	Bangladesh	2012	Asia	South Asia	ctxB1	No data	No data	DRX179752	Monir et al. mSpectrum 2022
BGD120	Bangladesh	2012	Asia	South Asia	ctxB1	No data	No data	DRX179753	Monir et al. mSpectrum 2022
BGD121	Bangladesh	2012	Asia	South Asia	ctxB1	No data	No data	DRX179754	Monir et al. mSpectrum 2022
MAB032	Bangladesh	2012	Asia	South Asia	ctxB1	No data	Environmental	DRR335717	Monir et al. mSpectrum 2022
MAB033	Bangladesh	2012	Asia	South Asia	ctxB1	No data	Environmental	DRR335718	Monir et al. mSpectrum 2022
MAB034	Bangladesh	2012	Asia	South Asia	ctxB1	No data	Environmental	DRR335719	Monir et al. mSpectrum 2022
MAB038	Bangladesh	2012	Asia	South Asia	ctxB1	No data	Clinical	DRR335722	Monir et al. mSpectrum 2022
BGD070	Bangladesh	2013	Asia	South Asia	ctxB1	No data	Clinical	DRX179780	Monir et al. mSpectrum 2022
BGD071	Bangladesh	2013	Asia	South Asia	ctxB1	No data	Clinical	DRR335654	Monir et al. mSpectrum 2022
BGD072	Bangladesh	2013	Asia	South Asia	ctxB1	No data	Clinical	DRX179781	Monir et al. mSpectrum 2022
BGD073	Bangladesh	2013	Asia	South Asia	ctxB1	No data	Clinical	DRR335655	Monir et al. mSpectrum 2022
BGD074	Bangladesh	2013	Asia	South Asia	ctxB1	No data	Clinical	DRR335656	Monir et al. mSpectrum 2022
BGD075	Bangladesh	2013	Asia	South Asia	ctxB1	No data	Clinical	DRR335657	Monir et al. mSpectrum 2022
BGD076	Bangladesh	2013	Asia	South Asia	ctxB1	No data	Clinical	DRX179782	Monir et al. mSpectrum 2022
BGD077	Bangladesh	2013	Asia	South Asia	ctxB1	No data	Clinical	DRX179783	Monir et al. mSpectrum 2022
BGD078	Bangladesh	2013	Asia	South Asia	ctxB1	No data	Clinical	DRR335658	Monir et al. mSpectrum 2022
BGD079	Bangladesh	2013	Asia	South Asia	ctxB1	No data	Clinical	DRX179785	Monir et al. mSpectrum 2022
BGD080	Bangladesh	2013	Asia	South Asia	ctxB1	No data	Clinical	DRR335659	Monir et al. mSpectrum 2022
BGD081	Bangladesh	2013	Asia	South Asia	ctxB1	No data	Clinical	DRR335660	Monir et al. mSpectrum 2022
BGD082	Bangladesh	2013	Asia	South Asia	ctxB1	No data	Clinical	DRX179791	Monir et al. mSpectrum 2022
BGD083	Bangladesh	2013	Asia	South Asia	ctxB1	No data	Clinical	DRR335661	Monir et al. mSpectrum 2022
BGD084	Bangladesh	2013	Asia	South Asia	ctxB1	No data	Clinical	DRX179784	Monir et al. mSpectrum 2022
BGD122	Bangladesh	2013	Asia	South Asia	ctxB1	No data	No data	DRX179755	Monir et al. mSpectrum 2022
BGD123	Bangladesh	2013	Asia	South Asia	ctxB1	No data	No data	DRR335671	Monir et al. mSpectrum 2022
MAB040	Bangladesh	2013	Asia	South Asia	ctxB1	No data	Environmental	DRR335724	Monir et al. mSpectrum 2022
BGD085	Bangladesh	2014	Asia	South Asia	ctxB1	No data	Clinical	DRR335662	Monir et al. mSpectrum 2022
BGD086	Bangladesh	2014	Asia	South Asia	ctxB1	No data	Clinical	DRX179786	Monir et al. mSpectrum 2022
BGD087	Bangladesh	2014	Asia	South Asia	ctxB1	No data	Clinical	DRX179787	Monir et al. mSpectrum 2022
BGD088	Bangladesh	2014	Asia	South Asia	ctxB1	No data	Clinical	DRX179788	Monir et al. mSpectrum 2022
BGD089	Bangladesh	2014	Asia	South Asia	ctxB1	No data	Clinical	DRX179789	Monir et al. mSpectrum 2022
BGD090	Bangladesh	2014	Asia	South Asia	ctxB1	No data	Clinical	DRR335663	Monir et al. mSpectrum 2022
BGD091	Bangladesh	2014	Asia	South Asia	ctxB1	No data	Clinical	DRX179790	Monir et al. mSpectrum 2022
BGD093	Bangladesh	2014	Asia	South Asia	ctxB1	No data	Clinical	DRR335664	Monir et al. mSpectrum 2022
BGD094	Bangladesh	2014	Asia	South Asia	ctxB1	No data	Clinical	DRX179792	Monir et al. mSpectrum 2022
BGD095	Bangladesh	2014	Asia	South Asia	ctxB1	No data	Clinical	DRX179793	Monir et al. mSpectrum 2022
BGD096	Bangladesh	2014	Asia	South Asia	ctxB1	No data	Clinical	DRX179794	Monir et al. mSpectrum 2022
BGD097	Bangladesh	2014	Asia	South Asia	ctxB1	No data	Clinical	DRR335665	Monir et al. mSpectrum 2022
BGD098	Bangladesh	2014	Asia	South Asia	ctxB1	No data	Clinical	DRX179795	Monir et al. mSpectrum 2022
BGD099	Bangladesh	2014	Asia	South Asia	ctxB1	No data	Clinical	DRR335666	Monir et al. mSpectrum 2022
BGD124	Bangladesh	2014	Asia	South Asia	ctxB1	No data	No data	DRX179756	Monir et al. mSpectrum 2022
BGD125	Bangladesh	2014	Asia	South Asia	ctxB7	No data	No data	DRR335672	Monir et al. mSpectrum 2022
MAB041	Bangladesh	2014	Asia	South Asia	ctxB1	No data	Environmental	DRR335725	Monir et al. mSpectrum 2022
BGD126	Bangladesh	2015	Asia	South Asia	ctxB7	No data	No data	DRX179757	Monir et al. mSpectrum 2022
BGD127	Bangladesh	2015	Asia	South Asia	ctxB1	No data	No data	DRR335673	Monir et al. mSpectrum 2022
BGD128	Bangladesh	2015	Asia	South Asia	ctxB1	No data	No data	DRX179758	Monir et al. mSpectrum 2022
BGD130	Bangladesh	2015	Asia	South Asia	ctxB1	No data	No data	DRX179759	Monir et al. mSpectrum 2022
BGD131	Bangladesh	2015	Asia	South Asia	ctxB1	No data	No data	DRR335674	Monir et al. mSpectrum 2022
BGD133	Bangladesh	2015	Asia	South Asia	ctxB1	No data	No data	DRX179761	Monir et al. mSpectrum 2022
BGD134	Bangladesh	2015	Asia	South Asia	ctxB1	No data	No data	DRR335675	Monir et al. mSpectrum 2022
BGD135	Bangladesh	2015	Asia	South Asia	ctxB1	No data	No data	DRR335676	Monir et al. mSpectrum 2022
BGD136	Bangladesh	2015	Asia	South Asia	ctxB1	No data	No data	DRX179762	Monir et al. mSpectrum 2022
BGD137	Bangladesh	2016	Asia	South Asia	ctxB7	No data	No data	DRX179763	Monir et al. mSpectrum 2022
BGD138	Bangladesh	2016	Asia	South Asia	ctxB1	No data	No data	DRX179764	Monir et al. mSpectrum 2022
BGD139	Bangladesh	2016	Asia	South Asia	ctxB1	No data	No data	DRX179765	Monir et al. mSpectrum 2022
BGD140	Bangladesh	2016	Asia	South Asia	ctxB1	No data	No data	DRX179766	Monir et al. mSpectrum 2022
BGD141	Bangladesh	2016	Asia	South Asia	ctxB1	No data	No data	DRX179767	Monir et al. mSpectrum 2022
BGD143	Bangladesh	2016	Asia	South Asia	ctxB1	No data	No data	DRX179768	Monir et al. mSpectrum 2022
BGD144	Bangladesh	2016	Asia	South Asia	ctxB1	No data	No data	DRR335677	Monir et al. mSpectrum 2022
BGD145	Bangladesh	2016	Asia	South Asia	ctxB1	No data	No data	DRR335678	Monir et al. mSpectrum 2022
BGD146	Bangladesh	2016	Asia	South Asia	ctxB1	No data	No data	DRX179769	Monir et al. mSpectrum 2022
BGD147	Bangladesh	2016	Asia	South Asia	ctxB1	No data	No data	DRR335679	Monir et al. mSpectrum 2022
BGD148	Bangladesh	2016	Asia	South Asia	ctxB1	No data	No data	DRX179770	Monir et al. mSpectrum 2022
BGD149	Bangladesh	2016	Asia	South Asia	ctxB1	No data	No data	DRX179771	Monir et al. mSpectrum 2022
BGD150	Bangladesh	2017	Asia	South Asia	ctxB1	No data	No data	DRR335680	Monir et al. mSpectrum 2022
BGD151	Bangladesh	2017	Asia	South Asia	ctxB1	No data	No data	DRR335681	Monir et al. mSpectrum 2022
BGD152	Bangladesh	2017	Asia	South Asia	ctxB1	No data	No data	DRR335682	Monir et al. mSpectrum 2022
BGD153	Bangladesh	2017	Asia	South Asia	ctxB1	No data	No data	DRR335683	Monir et al. mSpectrum 2022
BGD154	Bangladesh	2017	Asia	South Asia	ctxB1	No data	No data	DRR335684	Monir et al. mSpectrum 2022
BGD155	Bangladesh	2017	Asia	South Asia	ctxB1	No data	No data	DRR335685	Monir et al. mSpectrum 2022
BGD156	Bangladesh	2017	Asia	South Asia	ctxB1	No data	No data	DRR335686	Monir et al. mSpectrum 2022
BGD157	Bangladesh	2017	Asia	South Asia	ctxB1	No data	No data	DRR335687	Monir et al. mSpectrum 2022
BGD158	Bangladesh	2017	Asia	South Asia	ctxB1	No data	No data	DRR335688	Monir et al. mSpectrum 2022
BGD159	Bangladesh	2017	Asia	South Asia	ctxB1	No data	No data	DRR335689	Monir et al. mSpectrum 2022
BGD160	Bangladesh	2017	Asia	South Asia	ctxB1	No data	No data	DRR335690	Monir et al. mSpectrum 2022
MAM062	Mexico	1991	Americas	Southern North America	ctxB3	No data	Clinical	DRR391447	This study
MAM088	Mexico	2006	Americas	Southern North America	ctxB3	No data	Clinical	DRR391448	This study
MAM063	Mexico	1992	Americas	Southern North America	ctxB3	No data	Clinical	DRR391449	This study
MAM064	Mexico	1993	Americas	Southern North America	ctxB3	No data	Clinical	DRR391450	This study
MAM069	Mexico	1999	Americas	Southern North America	ctxB1	No data	Clinical	DRR391451	This study
MAM070	Mexico	1999	Americas	Southern North America	ctxB1	No data	Clinical	DRR391452	This study
MAM073	Mexico	2000	Americas	Southern North America	ctxB1	No data	Clinical	DRR391453	This study
MAM067	Mexico	1995	Americas	Southern North America	ctxB1	No data	Clinical	DRR391454	This study
MAM068	Mexico	1998	Americas	Southern North America	ctxB1	No data	Clinical	DRR391455	This study
MAM065	Mexico	1994	Americas	Southern North America	ctxB1	No data	Environmental	DRR391456	This study
MAM072	Mexico	2000	Americas	Southern North America	ctxB1	No data	Clinical	DRR391457	This study
P30	Thailand	2010	Asia	Southeast Asia	ctxB1	Inaba	Clinical	ERR1485225	Siriphap et. al. 2016 (doi:10.1371/journal.pone.0169324)
P34	Thailand	2010	Asia	Southeast Asia	ctxB1	Inaba	Clinical	ERR1485227	Siriphap et. al. 2016 (doi:10.1371/journal.pone.0169324)
P35	Thailand	2010	Asia	Southeast Asia	ctxB1	Inaba	Clinical	ERR1485229	Siriphap et. al. 2016 (doi:10.1371/journal.pone.0169324)
P38	Thailand	2010	Asia	Southeast Asia	ctxB1	Inaba	Clinical	ERR1485233	Siriphap et. al. 2016 (doi:10.1371/journal.pone.0169324)
P39	Thailand	2010	Asia	Southeast Asia	ctxB1	Inaba	Clinical	ERR1485235	Siriphap et. al. 2016 (doi:10.1371/journal.pone.0169324)
P42	Thailand	2010	Asia	Southeast Asia	ctxB1	Inaba	Clinical	ERR1485237	Siriphap et. al. 2016 (doi:10.1371/journal.pone.0169324)
P43	Thailand	2010	Asia	Southeast Asia	ctxB1	Inaba	Clinical	ERR1485239	Siriphap et. al. 2016 (doi:10.1371/journal.pone.0169324)
P44	Thailand	2010	Asia	Southeast Asia	ctxB1	Inaba	Clinical	ERR1485241	Siriphap et. al. 2016 (doi:10.1371/journal.pone.0169324)
P46	Thailand	2010	Asia	Southeast Asia	ctxB1	Inaba	Clinical	ERR1485243	Siriphap et. al. 2016 (doi:10.1371/journal.pone.0169324)
P1	Thailand	2010	Asia	Southeast Asia	ctxB1	Ogawa	Clinical	ERR1485245	Siriphap et. al. 2016 (doi:10.1371/journal.pone.0169324)
P8	Thailand	2010	Asia	Southeast Asia	ctxB1	Ogawa	Clinical	ERR1485247	Siriphap et. al. 2016 (doi:10.1371/journal.pone.0169324)
P17	Thailand	2010	Asia	Southeast Asia	ctxB1	Ogawa	Clinical	ERR1485249	Siriphap et. al. 2016 (doi:10.1371/journal.pone.0169324)
P25	Thailand	2010	Asia	Southeast Asia	ctxB1	Ogawa	Clinical	ERR1485251	Siriphap et. al. 2016 (doi:10.1371/journal.pone.0169324)
P33	Thailand	2010	Asia	Southeast Asia	ctxB1	Ogawa	Clinical	ERR1485253	Siriphap et. al. 2016 (doi:10.1371/journal.pone.0169324)
P36	Thailand	2010	Asia	Southeast Asia	ctxB1	Ogawa	Clinical	ERR1485255	Siriphap et. al. 2016 (doi:10.1371/journal.pone.0169324)
P37	Thailand	2010	Asia	Southeast Asia	ctxB1	Inaba	Clinical	ERR1485231	Siriphap et. al. 2016 (doi:10.1371/journal.pone.0169324)
P45	Thailand	2010	Asia	Southeast Asia	ctxB1	Ogawa	Clinical	ERR1485257	Siriphap et. al. 2016 (doi:10.1371/journal.pone.0169324)
P48	Thailand	2010	Asia	Southeast Asia	ctxB1	Ogawa	Clinical	ERR1485261	Siriphap et. al. 2016 (doi:10.1371/journal.pone.0169324)
VC O1_10	Thailand	2000	Asia	Southeast Asia	ctxB1	Inaba	Clinical	ERR1485267	Siriphap et. al. 2016 (doi:10.1371/journal.pone.0169324)
VC O1_8	Thailand	2000	Asia	Southeast Asia	ctxB1	Ogawa	Clinical	ERR1485269	Siriphap et. al. 2016 (doi:10.1371/journal.pone.0169324)
VC O1_9	Thailand	2000	Asia	Southeast Asia	ctxB3	Ogawa	Clinical	ERR1485271	Siriphap et. al. 2016 (doi:10.1371/journal.pone.0169324)
4053024306	Thailand	2010	Asia	Southeast Asia	*	Inaba	RSC	ERR1485312	Siriphap et. al. 2016 (doi:10.1371/journal.pone.0169324)
Mex6	Mexico	1992	Americas	Southern North America	ctxB1	/	Clinical	ERR042754	Domman et al. Science 2017
116072	Mexico	1991	Americas	Southern North America	ctxB1	Ogawa	Clinical	ERR044779	Domman et al. Science 2017
87258	Mexico	1991	Americas	Southern North America	ctxB3	Inaba	Clinical	ERR044780	Domman et al. Science 2017
116073	Mexico	1991	Americas	Southern North America	ctxB1	Unknown	Clinical	ERR044781	Domman et al. Science 2017
87151	Mexico	1992	Americas	Southern North America	ctxB3	Inaba	Clinical	ERR044782	Domman et al. Science 2017
116075	Mexico	1992	Americas	Southern North America	ctxB1	Ogawa	Clinical	ERR044783	Domman et al. Science 2017
87397	Mexico	1993	Americas	Southern North America	ctxB3	Inaba	Clinical	ERR044784	Domman et al. Science 2017
87667	Mexico	1993	Americas	Southern North America	ctxB1	Ogawa	Clinical	ERR044785	Domman et al. Science 2017
87662	Mexico	1993	Americas	Southern North America	ctxB1	Ogawa	Clinical	ERR044786	Domman et al. Science 2017
87406	Mexico	1994	Americas	Southern North America	ctxB3	Inaba	Clinical	ERR044787	Domman et al. Science 2017
87409	Mexico	1995	Americas	Southern North America	ctxB3	Inaba	Clinical	ERR044788	Domman et al. Science 2017
95430	Mexico	1997	Americas	Southern North America	ctxB1	Ogawa	Clinical	ERR044791	Domman et al. Science 2017
82	Mexico	1998	Americas	Southern North America	ctxB1	Ogawa	Clinical	ERR108516	Domman et al. Science 2017
838	Mexico	1999	Americas	Southern North America	ctxB1	Ogawa	Clinical	ERR108517	Domman et al. Science 2017
54	Mexico	1999	Americas	Southern North America	ctxB1	Ogawa	Clinical	ERR108518	Domman et al. Science 2017
85	Mexico	2000	Americas	Southern North America	ctxB1	Ogawa	Clinical	ERR108522	Domman et al. Science 2017
2006	Mexico	2004	Americas	Southern North America	ctxB3	Inaba	Environmental	ERR108535	Domman et al. Science 2017
5032	Mexico	2005	Americas	Southern North America	ctxB3	Inaba	Environmental	ERR108536	Domman et al. Science 2017
688	Mexico	2006	Americas	Southern North America	ctxB3	Inaba	Environmental	ERR108537	Domman et al. Science 2017
7929	Mexico	1991	Americas	Southern North America	ctxB3	Inaba	Clinical	ERR163233	Domman et al. Science 2017
8012	Mexico	1991	Americas	Southern North America	ctxB3	Inaba	Clinical	ERR163234	Domman et al. Science 2017
8204	Mexico	1991	Americas	Southern North America	ctxB3	Inaba	Clinical	ERR163236	Domman et al. Science 2017
16974	Mexico	1992	Americas	Southern North America	ctxB3	Ogawa	Clinical	ERR163238	Domman et al. Science 2017
19294	Mexico	1992	Americas	Southern North America	ctxB3	Ogawa	Clinical	ERR163239	Domman et al. Science 2017
33297	Mexico	1993	Americas	Southern North America	ctxB1	/	Clinical	ERR163240	Domman et al. Science 2017
54267	Mexico	1994	Americas	Southern North America	ctxB1	/	Clinical	ERR163241	Domman et al. Science 2017
60452	Mexico	1995	Americas	Southern North America	ctxB1	/	Clinical	ERR163243	Domman et al. Science 2017
1401	Mexico	2004	Americas	Southern North America	ctxB3	Inaba	Environmental	ERR163245	Domman et al. Science 2017
1992	Mexico	2004	Americas	Southern North America	ctxB3	Inaba	Environmental	ERR163246	Domman et al. Science 2017
2006/2004	Mexico	2004	Americas	Southern North America	ctxB3	Inaba	Environmental	ERR163247	Domman et al. Science 2017
2007	Mexico	2004	Americas	Southern North America	ctxB3	Inaba	Environmental	ERR163248	Domman et al. Science 2017
985	Mexico	2007	Americas	Southern North America	ctxB3	Inaba	Environmental	ERR163249	Domman et al. Science 2017
2533	Mexico	2007	Americas	Southern North America	ctxB3	Ogawa	Clinical	ERR163250	Domman et al. Science 2017
354	Mexico	2008	Americas	Southern North America	ctxB3	Inaba	Environmental	ERR163253	Domman et al. Science 2017
372	Mexico	2008	Americas	Southern North America	ctxB3	Inaba	Environmental	ERR163254	Domman et al. Science 2017
504	Mexico	2008	Americas	Southern North America	ctxB3	Inaba	Environmental	ERR163255	Domman et al. Science 2017
971	Mexico	2008	Americas	Southern North America	ctxB3	Inaba	Environmental	ERR163256	Domman et al. Science 2017
210	Mexico	2010	Americas	Southern North America	ctxB3	Inaba	Environmental	ERR163259	Domman et al. Science 2017
211	Mexico	2010	Americas	Southern North America	ctxB3	Inaba	Environmental	ERR163260	Domman et al. Science 2017
2496	Mexico	2010	Americas	Southern North America	ctxB3	Inaba	Clinical	ERR163268	Domman et al. Science 2017
204	Mexico	2010	Americas	Southern North America	ctxB3	Inaba	Environmental	ERR163271	Domman et al. Science 2017
91/02	Mexico	1991	Americas	Southern North America	ctxB3	Inaba	Clinical	ERR2008340	Domman et al. Science 2017
91/285	Mexico	1991	Americas	Southern North America	ctxB1	Ogawa	Clinical	ERR2008341	Domman et al. Science 2017
91/570	Mexico	1991	Americas	Southern North America	ctxB1	Ogawa	Clinical	ERR2008342	Domman et al. Science 2017
91/2526	Mexico	1991	Americas	Southern North America	ctxB3	Inaba	Clinical	ERR2008343	Domman et al. Science 2017
91/2589	Mexico	1991	Americas	Southern North America	ctxB3	Inaba	Clinical	ERR2008344	Domman et al. Science 2017
91/5545	Mexico	1991	Americas	Southern North America	ctxB3	Inaba	Clinical	ERR2008345	Domman et al. Science 2017
91/21811	Mexico	1991	Americas	Southern North America	ctxB3	Inaba	Clinical	ERR2008347	Domman et al. Science 2017
92/14370	Mexico	1992	Americas	Southern North America	ctxB3	Inaba	Clinical	ERR2008348	Domman et al. Science 2017
92/14800	Mexico	1992	Americas	Southern North America	ctxB3	Inaba	Clinical	ERR2008349	Domman et al. Science 2017
92/15268	Mexico	1992	Americas	Southern North America	ctxB3	Inaba	Clinical	ERR2008350	Domman et al. Science 2017
99/52C	Mexico	1999	Americas	Southern North America	ctxB1	Ogawa	Clinical	ERR2008352	Domman et al. Science 2017
99/838	Mexico	1999	Americas	Southern North America	ctxB1	Ogawa	Clinical	ERR2008353	Domman et al. Science 2017
92/17909	Mexico	1992	Americas	Southern North America	ctxB3	Inaba	Clinical	ERR2008358	Domman et al. Science 2017
92/18238	Mexico	1992	Americas	Southern North America	ctxB3	Inaba	Clinical	ERR2008359	Domman et al. Science 2017
92/18257	Mexico	1992	Americas	Southern North America	ctxB3	Inaba	Clinical	ERR2008360	Domman et al. Science 2017
92/18282	Mexico	1992	Americas	Southern North America	ctxB3	Inaba	Clinical	ERR2008361	Domman et al. Science 2017
92/20547	Mexico	1992	Americas	Southern North America	ctxB3	Inaba	Clinical	ERR2008362	Domman et al. Science 2017
92/25585	Mexico	1992	Americas	Southern North America	ctxB1	Ogawa	Clinical	ERR2008363	Domman et al. Science 2017
92/33213	Mexico	1992	Americas	Southern North America	ctxB1	Ogawa	Clinical	ERR2008364	Domman et al. Science 2017
93/34318	Mexico	1993	Americas	Southern North America	ctxB1	Ogawa	Clinical	ERR2008365	Domman et al. Science 2017
93/34347	Mexico	1993	Americas	Southern North America	ctxB1	Ogawa	Clinical	ERR2008366	Domman et al. Science 2017
93/34569	Mexico	1993	Americas	Southern North America	ctxB3	Inaba	Clinical	ERR2008386	Domman et al. Science 2017
93/38850	Mexico	1993	Americas	Southern North America	ctxB1	Ogawa	Clinical	ERR2008387	Domman et al. Science 2017
93/40130	Mexico	1993	Americas	Southern North America	ctxB1	Ogawa	Clinical	ERR2008388	Domman et al. Science 2017
93/45433	Mexico	1993	Americas	Southern North America	ctxB3	Inaba	Clinical	ERR2008389	Domman et al. Science 2017
93/45551	Mexico	1993	Americas	Southern North America	ctxB3	Ogawa	Clinical	ERR2008390	Domman et al. Science 2017
93/50810	Mexico	1993	Americas	Southern North America	ctxB1	Ogawa	Clinical	ERR2008391	Domman et al. Science 2017
94/56235	Mexico	1994	Americas	Southern North America	ctxB1	Ogawa	Clinical	ERR2008392	Domman et al. Science 2017
94/57121	Mexico	1994	Americas	Southern North America	ctxB1	Ogawa	Clinical	ERR2008393	Domman et al. Science 2017
94/57122	Mexico	1994	Americas	Southern North America	ctxB1	Ogawa	Clinical	ERR2008394	Domman et al. Science 2017
94/57250	Mexico	1994	Americas	Southern North America	ctxB1	Ogawa	Clinical	ERR2008395	Domman et al. Science 2017
94/58806	Mexico	1994	Americas	Southern North America	ctxB1	Ogawa	Clinical	ERR2008396	Domman et al. Science 2017
94/58900	Mexico	1994	Americas	Southern North America	ctxB1	Ogawa	Clinical	ERR2008397	Domman et al. Science 2017
95/67202	Mexico	1995	Americas	Southern North America	ctxB1	Ogawa	Clinical	ERR2008398	Domman et al. Science 2017
95/67800	Mexico	1995	Americas	Southern North America	ctxB1	Ogawa	Clinical	ERR2008399	Domman et al. Science 2017
95/68626	Mexico	1995	Americas	Southern North America	ctxB1	Ogawa	Clinical	ERR2008400	Domman et al. Science 2017
95/68743	Mexico	1995	Americas	Southern North America	ctxB1	Ogawa	Clinical	ERR2008401	Domman et al. Science 2017
95/67203	Mexico	1995	Americas	Southern North America	ctxB1	Ogawa	Clinical	ERR2008402	Domman et al. Science 2017
95/69769	Mexico	1995	Americas	Southern North America	ctxB1	Ogawa	Clinical	ERR2008403	Domman et al. Science 2017
95/69779	Mexico	1995	Americas	Southern North America	ctxB1	Ogawa	Clinical	ERR2008404	Domman et al. Science 2017
95/71490	Mexico	1995	Americas	Southern North America	ctxB1	Inaba	Clinical	ERR2008405	Domman et al. Science 2017
95/72066	Mexico	1995	Americas	Southern North America	ctxB1	Ogawa	Clinical	ERR2008406	Domman et al. Science 2017
95/75918	Mexico	1995	Americas	Southern North America	ctxB1	Ogawa	Clinical	ERR2008407	Domman et al. Science 2017
95/80045	Mexico	1995	Americas	Southern North America	ctxB1	Ogawa	Clinical	ERR2008408	Domman et al. Science 2017
95/84050	Mexico	1995	Americas	Southern North America	ctxB1	Ogawa	Clinical	ERR2008409	Domman et al. Science 2017
96/2152	Mexico	1996	Americas	Southern North America	ctxB1	Ogawa	Clinical	ERR2008410	Domman et al. Science 2017
96/2440	Mexico	1996	Americas	Southern North America	ctxB1	Ogawa	Clinical	ERR2008411	Domman et al. Science 2017
00/92	Mexico	2000	Americas	Southern North America	ctxB1	Ogawa	Clinical	ERR2008412	Domman et al. Science 2017
98/1980	Mexico	1998	Americas	Southern North America	ctxB1	Ogawa	Clinical	ERR2008413	Domman et al. Science 2017
00/79	Mexico	2000	Americas	Southern North America	ctxB1	Ogawa	Clinical	ERR2008414	Domman et al. Science 2017
96/1250	Mexico	1996	Americas	Southern North America	ctxB1	Ogawa	Clinical	ERR2008418	Domman et al. Science 2017
97/266	Mexico	1997	Americas	Southern North America	ctxB1	Ogawa	Clinical	ERR2008419	Domman et al. Science 2017
97/3594	Mexico	1997	Americas	Southern North America	ctxB1	Ogawa	Clinical	ERR2008420	Domman et al. Science 2017
96/2218	Mexico	1996	Americas	Southern North America	ctxB1	Ogawa	Clinical	ERR2008421	Domman et al. Science 2017
97/695	Mexico	1997	Americas	Southern North America	ctxB1	Ogawa	Clinical	ERR2008423	Domman et al. Science 2017
97/696	Mexico	1997	Americas	Southern North America	ctxB1	Ogawa	Clinical	ERR2008424	Domman et al. Science 2017
97/3144	Mexico	1997	Americas	Southern North America	ctxB1	Inaba	Clinical	ERR2008425	Domman et al. Science 2017
97/3347	Mexico	1997	Americas	Southern North America	ctxB1	Ogawa	Clinical	ERR2008426	Domman et al. Science 2017
98/2407	Mexico	1998	Americas	Southern North America	ctxB1	Ogawa	Clinical	ERR2008430	Domman et al. Science 2017
00/75	Mexico	2000	Americas	Southern North America	ctxB1	Ogawa	Clinical	ERR2008433	Domman et al. Science 2017
00/84	Mexico	2000	Americas	Southern North America	ctxB1	Ogawa	Clinical	ERR2008434	Domman et al. Science 2017
97/586	Mexico	1997	Americas	Southern North America	ctxB1	Ogawa	Clinical	ERR2008746	Domman et al. Science 2017
98/160	Mexico	1998	Americas	Southern North America	ctxB1	Ogawa	Clinical	ERR2008748	Domman et al. Science 2017
98/749c	Mexico	1998	Americas	Southern North America	ctxB1	Ogawa	Clinical	ERR2008749	Domman et al. Science 2017
98/2754c	Mexico	1998	Americas	Southern North America	ctxB1	Ogawa	Clinical	ERR2008750	Domman et al. Science 2017
97/7432	Mexico	1997	Americas	Southern North America	ctxB1	Inaba	Clinical	ERR2008751	Domman et al. Science 2017
98/1236	Mexico	1998	Americas	Southern North America	ctxB1	Inaba	Clinical	ERR2008752	Domman et al. Science 2017
H_3687	Mexico	2013	Americas	Southern North America	ctxB7	Ogawa	Clinical	ERR466829	Domman et al. Science 2017
H_3848	Mexico	2013	Americas	Southern North America	ctxB7	Ogawa	Clinical	ERR466830	Domman et al. Science 2017
H_4073	Mexico	2013	Americas	Southern North America	ctxB7	Ogawa	Clinical	ERR466831	Domman et al. Science 2017
8338	Mexico	1991	Americas	Southern North America	/	Inaba	Clinical	ERR163237	Domman et al. Science 2017
A231	Mexico	1991	Americas	Southern North America	ctxB3	Inaba	No data	ERR018161	Mutreja et al. Nature 2011
A232	Mexico	1991	Americas	Southern North America	ctxB3	Inaba	No data	ERR018159	Mutreja et al. Nature 2011
Fish1	Tanzania	2017	Africa	East Africa	ctxB1	/	Environmental	ERR3039943	Hounmanou et al., 2019a (doi.org/10.3389/fmicb.2019.00901)
Fish4	Tanzania	2017	Africa	East Africa	ctxB7	/	Environmental	ERR3039946	Hounmanou et al., 2019a (doi.org/10.3389/fmicb.2019.00901)
Plankton2	Tanzania	2017	Africa	East Africa	ctxB7	/	Environmental	ERR3039948	Hounmanou et al., 2019a (doi.org/10.3389/fmicb.2019.00901)
Plankton3	Tanzania	2017	Africa	East Africa	ctxB7	/	Environmental	ERR3039949	Hounmanou et al., 2019a (doi.org/10.3389/fmicb.2019.00901)
Dr1	Tanzania	2017-09	Africa	East Africa	ctxB7	/	Human	ERR3039950	Hounmanou et al., 2019b (doi.org/10.1371/journal.pntd.0007934)
Dr2	Tanzania	2017-09	Africa	East Africa	ctxB7	/	Human	ERR3039951	Hounmanou et al., 2019b (doi.org/10.1371/journal.pntd.0007934)
Kg1	Tanzania	2015-10	Africa	East Africa	ctxB7	/	Human	ERR3039952	Hounmanou et al., 2019b (doi.org/10.1371/journal.pntd.0007934)
Kg2	Tanzania	2015-10	Africa	East Africa	ctxB7	/	Human	ERR3039953	Hounmanou et al., 2019b (doi.org/10.1371/journal.pntd.0007934)
Mb1	Tanzania	2017-09	Africa	East Africa	ctxB7	/	Human	ERR3039954	Hounmanou et al., 2019b (doi.org/10.1371/journal.pntd.0007934)
Mb2	Tanzania	2017-09	Africa	East Africa	ctxB7	/	Human	ERR3039955	Hounmanou et al., 2019b (doi.org/10.1371/journal.pntd.0007934)
Mo1	Tanzania	2016-08	Africa	East Africa	ctxB7	/	Human	ERR3039956	Hounmanou et al., 2019b (doi.org/10.1371/journal.pntd.0007934)
Mo2	Tanzania	2016-08	Africa	East Africa	ctxB7	/	Human	ERR3039957	Hounmanou et al., 2019b (doi.org/10.1371/journal.pntd.0007934)
Mz1	Tanzania	2016-03	Africa	East Africa	ctxB7	/	Human	ERR3039958	Hounmanou et al., 2019b (doi.org/10.1371/journal.pntd.0007934)
Mz2	Tanzania	2016-03	Africa	East Africa	ctxB7	/	Human	ERR3039959	Hounmanou et al., 2019b (doi.org/10.1371/journal.pntd.0007934)
Rv1	Tanzania	2017-11	Africa	East Africa	ctxB7	/	Human	ERR3039960	Hounmanou et al., 2019b (doi.org/10.1371/journal.pntd.0007934)
Rv2	Tanzania	2017-11	Africa	East Africa	ctxB1	/	Human	ERR3039961	Hounmanou et al., 2019b (doi.org/10.1371/journal.pntd.0007934)
Sg1	Tanzania	2017-10	Africa	East Africa	ctxB3	/	Human	ERR3039962	Hounmanou et al., 2019b (doi.org/10.1371/journal.pntd.0007934)
Sg2	Tanzania	2017-10	Africa	East Africa	ctxB7	/	Human	ERR3039963	Hounmanou et al., 2019b (doi.org/10.1371/journal.pntd.0007934)
Tg1	Tanzania	2015-12	Africa	East Africa	ctxB7	/	Human	ERR3039964	Hounmanou et al., 2019b (doi.org/10.1371/journal.pntd.0007934)
Tg2	Tanzania	2015-12	Africa	East Africa	ctxB7	/	Human	ERR3039965	Hounmanou et al., 2019b (doi.org/10.1371/journal.pntd.0007934)
Zb1	Tanzania	2016-03	Africa	East Africa	ctxB7	/	Human	ERR3039966	Hounmanou et al., 2019b (doi.org/10.1371/journal.pntd.0007934)
Zb2	Tanzania	2016-04	Africa	East Africa	ctxB7	/	Human	ERR3039967	Hounmanou et al., 2019b (doi.org/10.1371/journal.pntd.0007934)
Zb3	Tanzania	2016-05	Africa	East Africa	ctxB7	/	Human	ERR3039968	Hounmanou et al., 2019b (doi.org/10.1371/journal.pntd.0007934)
Zb4	Tanzania	2017-05	Africa	East Africa	ctxB7	/	Human	ERR3039969	Hounmanou et al., 2019b (doi.org/10.1371/journal.pntd.0007934)
Zb5	Tanzania	2017-05	Africa	East Africa	ctxB7	/	Human	ERR3039970	Hounmanou et al., 2019b (doi.org/10.1371/journal.pntd.0007934)
Zb6	Tanzania	2017-05	Africa	East Africa	ctxB7	/	Human	ERR3039971	Hounmanou et al., 2019b (doi.org/10.1371/journal.pntd.0007934)
Water1	Tanzania	2017	Africa	East Africa	ctxB7	/	Environmental	ERR3077564	Hounmanou et al., 2019a (doi.org/10.3389/fmicb.2019.00901)
Water2	Tanzania	2017	Africa	East Africa	ctxB1	/	Environmental	ERR3077565	Hounmanou et al., 2019a (doi.org/10.3389/fmicb.2019.00901)
Fish2	Tanzania	2017	Africa	East Africa	ctxB7	/	Environmental	ERR3039944	Hounmanou et al., 2019a (doi.org/10.3389/fmicb.2019.00901)
Fish3	Tanzania	2017	Africa	East Africa	ctxB1	/	Environmental	ERR3039945	Hounmanou et al., 2019a (doi.org/10.3389/fmicb.2019.00901)
HC_22A1	Haiti	2010	Americas	North America	ctxB7	Ogawa	Clinical	SRR191381	Hasan et al. Proc Natl Acad Sci 2012
HC_06A1	Haiti	2010	Americas	North America	ctxB7	Ogawa	Clinical	SRR190870	Hasan et al. Proc Natl Acad Sci 2012
HC_28A1	Haiti	2010	Americas	North America	ctxB7	Ogawa	Clinical	SRR191380	Hasan et al. Proc Natl Acad Sci 2012
HC_43A1	Haiti	2010	Americas	North America	ctxB7	Ogawa	Clinical	SRR135603	Hasan et al. Proc Natl Acad Sci 2012
HC_80A1	Haiti	2010	Americas	North America	ctxB7	Ogawa	Clinical	SRR191350	Hasan et al. Proc Natl Acad Sci 2012
HC_40A1	Haiti	2010	Americas	North America	ctxB7	Ogawa	Clinical	SRR135545	Hasan et al. Proc Natl Acad Sci 2012
HC_81A1	Haiti	2010	Americas	North America	ctxB7	Ogawa	Clinical	SRR191343	Hasan et al. Proc Natl Acad Sci 2012
IND201	India	2015-5	Asia	South Asia	ctxB7	/	No data	DRR189331	Morita et al., mBio 2020
IND203	India	2015-7	Asia	South Asia	ctxB7	/	No data	DRR189332	Morita et al., mBio 2020
IND204	India	2015-8	Asia	South Asia	ctxB1	/	No data	DRR189333	Morita et al., mBio 2020
IND208	India	2015-9	Asia	South Asia	negative	/	No data	DRR189334	Morita et al., mBio 2020
IND211	India	2015-10	Asia	South Asia	negative	/	No data	DRR189335	Morita et al., mBio 2020
IND215	India	2015-11	Asia	South Asia	ctxB7	/	No data	DRR189336	Morita et al., mBio 2020
IND219	India	2016-2	Asia	South Asia	ctxB7	/	No data	DRR189337	Morita et al., mBio 2020
IND220	India	2016-3	Asia	South Asia	ctxB7	/	No data	DRR189338	Morita et al., mBio 2020
IND222	India	2016-4	Asia	South Asia	ctxB7	/	No data	DRR189339	Morita et al., mBio 2020
IND225	India	2016-5	Asia	South Asia	ctxB7	/	No data	DRR189340	Morita et al., mBio 2020
IND227	India	2016-6	Asia	South Asia	negative	/	No data	DRR189341	Morita et al., mBio 2020
IND230	India	2016-7	Asia	South Asia	ctxB7	/	No data	DRR189342	Morita et al., mBio 2020
IND231	India	2016-8	Asia	South Asia	ctxB7	/	No data	DRR189343	Morita et al., mBio 2020
IND233	India	2016-10	Asia	South Asia	ctxB7	/	No data	DRR189344	Morita et al., mBio 2020
IND234	India	2016-11	Asia	South Asia	ctxB7	/	No data	DRR189345	Morita et al., mBio 2020
UG071	Uganda	2014-04	Africa	eastern Africa	ctxB1	/	Human	SRR6871251	Bwire et al (2018)
UG060	Uganda	2014-05	Africa	eastern Africa	ctxB1	/	Human	SRR6871254	Bwire et al (2018)
UG026	Uganda	2015-04	Africa	eastern Africa	ctxB7	/	Human	SRR6871247	Bwire et al (2018)
UG046	Uganda	2015-04	Africa	eastern Africa	ctxB1	/	Human	SRR6871245	Bwire et al (2018)
UG040	Uganda	2015-07	Africa	eastern Africa	ctxB1	/	Human	SRR6871253	Bwire et al (2018)
UG042	Uganda	2015-05	Africa	eastern Africa	ctxB1	/	Human	SRR6871248	Bwire et al (2018)
UG054	Uganda	2015	Africa	eastern Africa	ctxB1	/	Human	SRR6871246	Bwire et al (2018)
UG086	Uganda	2015	Africa	eastern Africa	ctxB1	/	Human	SRR6871252	Bwire et al (2018)
UG010	Uganda	2016-01	Africa	eastern Africa	negative	/	Human	SRR6871249	Bwire et al (2018)
UG020	Uganda	2016-01	Africa	eastern Africa	ctxB7	/	Human	SRR6871250	Bwire et al (2018)
A109	/	1990	/	/	ctxB3	/	No data	ERR018147	Mutreja et al. Nature 2011
A4	/	1973	/	/	ctxB3	/	No data	ERR025380	Mutreja et al. Nature 2011
L399	Togo	2011	Africa	West Africa	ctxB1	/	Human	ERR572582	Weill et al. Science 2017
L409	Togo	2012	Africa	West Africa	ctxB7	/	Human	ERR572842	Weill et al. Science 2017
863-CDC	Mauritania	1986	Africa	West Africa	ctxB3	/	No data	ERR576978	Didelot et al. PLoS Genetics 2015
CNRVC930037	Sierra Leone	1970	Africa	western Africa	ctxB3	Ogawa	Human	ERR976398	Weill et al. Science 2017
CNRVC930171	Cote d'Ivoire	1984	Africa	West Africa	ctxB3	Ogawa	Human	ERR976411	Weill et al. Science 2017
CNRVC950235	Nigeria	1970	Africa	West Africa	ctxB3	Ogawa	Human	ERR976431	Weill et al. Science 2017
CNRVC950343	Senegal	1972	Africa	western Africa	ctxB3	Inaba	Human	ERR976435	Weill et al. Science 2017
CNRVC950405	Burkina Faso	1974	Africa	western Africa	ctxB3	Ogawa	Human	ERR976443	Weill et al. Science 2017
CNRVC960627	Ghana	1970	Africa	western Africa	ctxB3	Ogawa	Human	ERR976465	Weill et al. Science 2017
CNRVC960629	Guinea	1970	Africa	western Africa	ctxB3	Ogawa	Human	ERR976466	Weill et al. Science 2017
CNRVC960946	Liberia	1970	Africa	western Africa	ctxB3	Ogawa	Human	ERR976469	Weill et al. Science 2017
CNRVC960952	Mali	1970	Africa	western Africa	ctxB3	Ogawa	Human	ERR976472	Weill et al. Science 2017
CNRVC960959	Niger	1970	Africa	West Africa	ctxB3	Ogawa	Human	ERR976473	Weill et al. Science 2017
CNRVC140134	Portugal	1971	Europe	southwestern Europe	/	Ogawa	No data	ERR976505	Weill et al. Science 2017
CNRVC140135	Portugal	1971	Europe	southwestern Europe	ctxB3	Ogawa	No data	ERR976506	Weill et al. Science 2017
CNRVC140136	Portugal	1971	Europe	southwestern Europe	ctxB3	Ogawa	No data	ERR976507	Weill et al. Science 2017
CNRVC940103	Guinea	1994	Africa	western Africa	ctxB1	Ogawa	Human	ERR976537	Weill et al. Science 2017
CNRVC940147	Liberia	1994	Africa	western Africa	ctxB3	Inaba	Human	ERR976545	Weill et al. Science 2017
CNRVC980359	Burkina Faso	1998	Africa	western Africa	ctxB1	Inaba	Human	ERR976572	Weill et al. Science 2017
CNRVC980418	Sierra Leone	1998	Africa	western Africa	ctxB3	Ogawa	Human	ERR976580	Weill et al. Science 2017
CNRVC940190	Niger	1994	Africa	West Africa	ctxB3	Ogawa	Human	ERR998663	Weill et al. Science 2017
CNRVC950712	Sierra Leone	1995	Africa	western Africa	ctxB1	Ogawa	Human	ERR998675	Weill et al. Science 2017
CNRVC960254	Nigeria	1996	Africa	West Africa	ctxB1	Inaba	Human	ERR998706	Weill et al. Science 2017
CNRVC010108	Togo	2001	Africa	West Africa	ctxB1	Ogawa	Human	ERR1877944	Weill et al. Science 2017
CNRVC030477	Liberia	2003	Africa	western Africa	ctxB1	Ogawa	Human	ERR1878099	Weill et al. Science 2017
CNRVC040303	Senegal	2004	Africa	western Africa	ctxB1	Ogawa	Human	ERR1878117	Weill et al. Science 2017
CNRVC060010	Mali	2005	Africa	West Africa	ctxB1	Ogawa	Human	ERR1878150	Weill et al. Science 2017
CNRVC070142	Mauritania	2006	Africa	West Africa	ctxB1	Ogawa	Human	ERR1878558	Weill et al. Science 2017
CNRVC070316	Burkina Faso	2005	Africa	western Africa	ctxB1	Ogawa	Human	ERR1878562	Weill et al. Science 2017
CNRVC080122	Niger	2008	Africa	West Africa	ctxB1	Ogawa	Human	ERR1878565	Weill et al. Science 2017
CNRVC090175	Nigeria	2009	Africa	West Africa	ctxB7	Ogawa	Human	ERR1878578	Weill et al. Science 2017
CNRVC150131	Ukraine	1970	Europe	Eastern Europe	/	Ogawa	Sea water	ERR1878613	Weill et al. Science 2017
CNRVC150132	Ukraine	1974	Europe	Eastern Europe	ctxB3	Inaba	Human	ERR1878614	Weill et al. Science 2017
CNRVC150134	Russian Federation	1990	Europe and Asia	Eastern Europe and Northern Asia	ctxB3	Ogawa	Water	ERR1878616	Weill et al. Science 2017
CNRVC150219	Romania	1994	Europe	southeastern Europe	ctxB1	Ogawa	Human	ERR1879393	Weill et al. Science 2017
CNRVC150230	Italy	1994	Europe	Southern Europe	ctxB1	Ogawa	Human	ERR1879438	Weill et al. Science 2017
CNRVC150244	Italy	1973	Europe	Southern Europe	/	Inaba	Human	ERR1879541	Weill et al. Science 2017
CNRVC900108	Guinea	1990	Africa	western Africa	ctxB3	Ogawa	Human	ERR1879546	Weill et al. Science 2017
CNRVC930030	Slovakia	1970	Europe	central Europe	ctxB3	Ogawa	Human	ERR1879560	Weill et al. Science 2017
CNRVC930079	France	1970	Europe	Western Europe	ctxB3	Ogawa	Human	ERR1879569	Weill et al. Science 2017
CNRVC940149	Albania	1994	Europe	southern Europe	ctxB1	Ogawa	Human	ERR1879577	Weill et al. Science 2017
CNRVC950250	Italy	1974	Europe	Southern Europe	ctxB3	Ogawa	Human	ERR1879585	Weill et al. Science 2017
CNRVC961017	Slovakia	1970	Europe	central Europe	ctxB3	Ogawa	Human	ERR1879631	Weill et al. Science 2017
CNRVC961018	Slovakia	1970	Europe	central Europe	ctxB3	Ogawa	Human	ERR1879632	Weill et al. Science 2017
RKI-ZBS2-CH8	Spain	1971	Europe	Southern Europe	/	Inaba	Human	ERR1880796	Weill et al. Science 2017
THSTI_GP106bis	Germany	1975	Europe	Central Europe	ctxB3	Ogawa	*	ERR1880815	Weill et al. Science 2017
169_12	Zambia	2003	Africa	south-central Africa	ctxB1	/	*	ERR164765	Weill et al. Science 2017
CNRVC960951	Libya	1970	Africa	North Africa	ctxB3	Ogawa	Human	ERR976471	Weill et al. Science 2017
CNRVC980044	Djibouti	1985	Africa	East Africa	ctxB3	Ogawa	Human	ERR976482	Weill et al. Science 2017
CNRVC140117	Bolivia	1991	America	South America	ctxB3	Ogawa	Human	ERR976488	Domman et al. Science 2017
CNRVC140118	Brazil	1991	America	South America	ctxB3	Inaba	Human	ERR976489	Domman et al. Science 2017
CNRVC140125	Bolivia	1992	America	South America	ctxB3	Ogawa	Human	ERR976496	Domman et al. Science 2017
CNRVC920027	Angola	1992	Africa	southwestern Africa	ctxB3	Inaba	Human	ERR976522	Weill et al. Science 2017
CNRVC930428	Tanzania	1993	Africa	East Africa	ctxB3	Ogawa	Human	ERR976531	Weill et al. Science 2017
CNRVC940137	Morocco	1994	Africa	North Africa	ctxB3	Ogawa	Human	ERR976541	Weill et al. Science 2017
CNRVC970174	Congo	1997	Africa	central Africa	ctxB3	Ogawa	Human	ERR976548	Weill et al. Science 2017
CNRVC980026	Comoros	1998	Africa	East Africa	ctxB1	Ogawa	Human	ERR976557	Weill et al. Science 2017
CNRVC980030	Congo	1998	Africa	central Africa	ctxB3	Inaba	Human	ERR976559	Weill et al. Science 2017
CNRVC980324	Rwanda	1998	Africa	central Africa	ctxB1	Ogawa	Human	ERR976569	Weill et al. Science 2017
CNRVC980356	Sudan	1998	Africa	northeastern Africa	ctxB1	Ogawa	Human	ERR976571	Weill et al. Science 2017
CNRVC000060	Madagascar	2000	Africa	Southern Africa	ctxB1	Ogawa	Human	ERR976593	Weill et al. Science 2017
CNRVC940163	Chad	1994	Africa	north-central Africa	ctxB3	Ogawa	Human	ERR998656	Weill et al. Science 2017
CNRVC950007	Angola	1995	Africa	southwestern Africa	ctxB3	Inaba	Human	ERR998665	Weill et al. Science 2017
CNRVC960218	Congo	1996	Africa	central Africa	ctxB3	Inaba	Human	ERR998698	Weill et al. Science 2017
CNRVC960243	Chad	1996	Africa	north-central Africa	ctxB1	Inaba	Human	ERR998702	Weill et al. Science 2017
CNRVC960246	Cameroon	1996	Africa	central Africa	ctxB1	Inaba	Human	ERR998703	Weill et al. Science 2017
CNRVC960299	Rwanda	1996	Africa	central Africa	ctxB3	Inaba	Human	ERR998713	Weill et al. Science 2017
CNRVC970027	Congo	1997	Africa	central Africa	ctxB3	Inaba	Human	ERR998729	Weill et al. Science 2017
CNRVC970036	Cameroon	1997	Africa	central Africa	ctxB3	Ogawa	Human	ERR998731	Weill et al. Science 2017
CNRVC970075	Central African Republic	1997	Africa	Central Africa	ctxB3	Inaba	Human	ERR998735	Weill et al. Science 2017
CNRVC970110	Central African Republic	1997	Africa	Central Africa	ctxB1	Inaba	Human	ERR998739	Weill et al. Science 2017
CP1042	Thailand	2010	Asia	Southeast Asia	ctxB1	/	*	SRR227324	Katz et al. Mbio 2013
L273	Zambia	2012	Africa	south-central Africa	ctxB1	/	Human	ERR386656	Weill et al. Science 2017
217	Congo	2009	Africa	central Africa	ctxB1	/	Human	ERR386672	Weill et al. Science 2017
L198	Congo	2012	Africa	central Africa	ctxB1	/	*	ERR386695	Weill et al. Science 2017
L363	Congo	2013	Africa	central Africa	ctxB1	/	Human	ERR572559	Weill et al. Science 2017
L354	Congo	2011	Africa	central Africa	ctxB1	/	Human	ERR572821	Weill et al. Science 2017
CNRVC900123	Malawi	1990	Africa	Southern Africa	ctxB3	Inaba	Human	ERR976393	Weill et al. Science 2017
CNRVC930038	Ethiopia	1970	Africa	north-eastern Africa	ctxB3	Inaba	Human	ERR976399	Weill et al. Science 2017
CNRVC930042	Cameroon	1970	Africa	central Africa	ctxB3	Ogawa	Human	ERR976400	Weill et al. Science 2017
CNRVC930166	Algeria	1975	Africa	North Africa	ctxB3	Ogawa	Human	ERR976406	Weill et al. Science 2017
CNRVC930170	Congo	1984	Africa	central Africa	ctxB3	Autoagglutinable	Human	ERR976410	Weill et al. Science 2017
CNRVC930172	Algeria	1986	Africa	North Africa	ctxB3	Ogawa	Human	ERR976412	Weill et al. Science 2017
CNRVC950087	Chad	1972	Africa	north-central Africa	ctxB3	Autoagglutinable	Human	ERR976416	Weill et al. Science 2017
CNRVC950358	Chad	1974	Africa	north-central Africa	ctxB3	Inaba	Human	ERR976437	Weill et al. Science 2017
CNRVC950468	Morocco	1972	Africa	North Africa	ctxB3	Ogawa	Human	ERR976447	Weill et al. Science 2017
CNRVC950535	Comoros	1975	Africa	East Africa	ctxB3	Inaba	Human	ERR976451	Weill et al. Science 2017
CNRVC950569	Angola	1970	Africa	southwestern Africa	ctxB3	Inaba	Human	ERR976457	Weill et al. Science 2017
CNRVC960579	Benin	1970	Africa	West Africa	ctxB3	Ogawa	Human	ERR976460	Weill et al. Science 2017
4110	Viet Nam	1995	Asia	Southeast Asia	ctxB1	/	No data	ERR019879	Mutreja et al. Nature 2011
Gaz2	Palestine	1994	Asia	Western Asia	ctxB1	/	No data	ERR042729	Weill et al. Science 2017
Gaz21	Palestine	1994	Asia	Western Asia	ctxB1	/	No data	ERR042738	Weill et al. Science 2017
1_1970	Israel	1970	Asia	Western Asia	ctxB3	/	No data	ERR042745	Weill et al. Science 2017
4_1970	Israel	1970	Asia	Western Asia	ctxB3	/	No data	ERR042748	Weill et al. Science 2017
12_1970	Israel	1970	Asia	Western Asia	ctxB3	/	No data	ERR042749	Weill et al. Science 2017
Zim_27	Zimbabwe	2009	Africa	southern Africa	ctxB1	/	No data	ERR044800	Weill et al. Science 2017
F1DN4	Pakistan	2010	Asia	South Asia	ctxB1	/	Human	﻿ERR051745	Shah et al. EID 2015
F2D59	Pakistan	2010	Asia	South Asia	ctxB1	/	Human	﻿ERR051746	Shah et al. EID 2015
F4D48	Pakistan	2010	Asia	South Asia	ctxB1	/	Human	﻿ERR051748	Shah et al. EID 2015
F5D38	Pakistan	2010	Asia	South Asia	ctxB1	/	Human	﻿ERR051749	Shah et al. EID 2015
F7D30	Pakistan	2010	Asia	South Asia	ctxB1	/	Human	﻿ERR051751	Shah et al. EID 2015
F8D25	Pakistan	2010	Asia	South Asia	ctxB1	/	Human	﻿ERR051752	Shah et al. EID 2015
F11D4	Pakistan	2010	Asia	South Asia	ctxB1	/	Human	﻿ERR051755	Shah et al. EID 2015
F12D1	Pakistan	2010	Asia	South Asia	ctxB1	/	Human	﻿ERR051756	Shah et al. EID 2015
F14KPD3	Pakistan	2010	Asia	South Asia	ctxB1	/	Human	﻿ERR051758	Shah et al. EID 2015
F15KTH7	Pakistan	2010	Asia	South Asia	ctxB1	/	Human	﻿ERR051759	Shah et al. EID 2015
C8798	Uganda	1992	Africa	East Africa	ctxB3	Ogawa	Human	ERR1877619	Weill et al. Science 2017
CNRVC010055	Madagascar	2001	Africa	Southern Africa	ctxB1	Ogawa	Human	ERR1877940	Weill et al. Science 2017
CNRVC010062	Burundi	2001	Africa	central Eastern Africa	ctxB1	Ogawa	Human	ERR1877942	Weill et al. Science 2017
CNRVC010203	Chad	2001	Africa	north-central Africa	ctxB1	Inaba	Human	ERR1877947	Weill et al. Science 2017
CNRVC010254	Congo	2001	Africa	central Africa	ctxB1	Ogawa	Human	ERR1877952	Weill et al. Science 2017
CNRVC030391	Somalia	2003	Africa	northeastern region of Africa	/	Ogawa	Human	ERR1878094	Weill et al. Science 2017
CNRVC030438	Iraq	2003	Asia	West Asia	ctxB1	Inaba	Human	ERR1878096	Weill et al. Science 2017
CNRVC030594	Comoros	2003	Africa	East Africa	ctxB1	Inaba	Human	ERR1878104	Weill et al. Science 2017
CNRVC040061	Cameroon	2004	Africa	central Africa	ctxB1	Inaba	Human	ERR1878105	Weill et al. Science 2017
CNRVC040127	Benin	2004	Africa	West Africa	ctxB1	Ogawa	Human	ERR1878109	Weill et al. Science 2017
CNRVC050073	Equatorial Guinea	2005	Africa	western Africa	ctxB1	Inaba	Human	ERR1878131	Weill et al. Science 2017
CNRVC050280	Pakistan	2005	Asia	South Asia	ctxB1	Inaba	Human	ERR1878135	Weill et al. Science 2017
CNRVC060153	Congo	2006	Africa	central Africa	ctxB1	Ogawa	Human	ERR1878155	Weill et al. Science 2017
CNRVC070012	Congo	2007	Africa	central Africa	ctxB1	Ogawa	Human	ERR1878550	Weill et al. Science 2017
CNRVC070154	Algeria	1994	Africa	North Africa	ctxB1	Ogawa	Human	ERR1878560	Weill et al. Science 2017
CNRVC080383	South Sudan	2008	Africa	northeastern Africa	ctxB1	Ogawa	Human	ERR1878569	Weill et al. Science 2017
CNRVC090123	Pakistan	2009	Asia	South Asia	ctxB1	Ogawa	Human	ERR1878575	Weill et al. Science 2017
CNRVC090143	Pakistan	2009	Asia	South Asia	ctxB1	Ogawa	Human	ERR1878576	Weill et al. Science 2017
CNRVC090144	Pakistan	2009	Asia	South Asia	ctxB1	Ogawa	Human	ERR1878577	Weill et al. Science 2017
CNRVC100246	Chad	2010	Africa	north-central Africa	ctxB7	Ogawa	Human	ERR1878591	Weill et al. Science 2017
CNRVC110096	Cameroon	2010	Africa	central Africa	ctxB7	Ogawa	Human	ERR1878595	Weill et al. Science 2017
CNRVC110113	Cameroon	2011	Africa	central Africa	ctxB7	Ogawa	Human	ERR1878596	Weill et al. Science 2017
CNRVC110241	Chad	2011	Africa	north-central Africa	ctxB7	Ogawa	Human	ERR1878600	Weill et al. Science 2017
CNRVC110272	Central African Republic	2011	Africa	Central Africa	ctxB1	Inaba	Human	ERR1878603	Weill et al. Science 2017
CNRVC140012	Congo	2014	Africa	central Africa	ctxB1	Inaba	Human	ERR1878607	Weill et al. Science 2017
CNRVC150216	Turkey	1976	Asia	Western Asia	/	Ogawa	Human	ERR1879390	Weill et al. Science 2017
CNRVC150218	Ethiopia	1985	Africa	north-eastern part of Africa	ctxB3	Ogawa	Human	ERR1879392	Weill et al. Science 2017
CNRVC150223	Lebanon	1993	Asia	West Asia	ctxB1	Ogawa	Human	ERR1879432	Weill et al. Science 2017
CNRVC150229	Tunisia	1981	Africa	North Africa	ctxB3	Ogawa	Human	ERR1879437	Weill et al. Science 2017
CNRVC150234	Somalia	1985	Africa	northeastern region of Africa	ctxB3	Inaba	Human	ERR1879536	Weill et al. Science 2017
CNRVC150251	Kenya	1998	Africa	East Africa	ctxB3	Inaba	Human	ERR1879543	Weill et al. Science 2017
CNRVC900125	Mozambique	1990	Africa	Southeastern Africa	ctxB3	/	Human	ERR1879547	Weill et al. Science 2017
CNRVC910040	Cambodia	1991	Asia	Southeast Asia	ctxB3	Inaba	Human	ERR1879548	Weill et al. Science 2017
CNRVC910164	Turkey	1991	Asia	Western Asia	ctxB3	Ogawa	Human	ERR1879549	Weill et al. Science 2017
CNRVC910416	Kurdistan	1991	Asia	Western Asia	ctxB3	Ogawa	Human	ERR1879550	Weill et al. Science 2017
CNRVC930029	Myanmar	1971	Asia	Southeast Asia	ctxB3	Ogawa	Human	ERR1879559	Weill et al. Science 2017
CNRVC930033	Israel	1970	Asia	Western Asia	ctxB3	Ogawa	Human	ERR1879561	Weill et al. Science 2017
CNRVC930044	Lebanon	1970	Asia	West Asia	ctxB3	Ogawa	Human	ERR1879563	Weill et al. Science 2017
CNRVC930060	Philippines	1961	Asia	Southeast Asia	ctxB3	Ogawa	Human	ERR1879564	Weill et al. Science 2017
CNRVC930067	Cambodia	1963	Asia	Southeast Asia	ctxB3	Ogawa	Human	ERR1879567	Weill et al. Science 2017
CNRVC930076	Iran	1965	Asia	West Asia	ctxB3	Ogawa	Human	ERR1879568	Weill et al. Science 2017
CNRVC930174	Sri Lanka	1981	Asia	South Asia	ctxB3	Ogawa	Human	ERR1879571	Weill et al. Science 2017
CNRVC940044	Philippines	1963	Asia	Southeast Asia	ctxB3	Ogawa	Human	ERR1879573	Weill et al. Science 2017
CNRVC940183	French Guiana	1994	America	North or South America	ctxB3	Ogawa	Human	ERR1879578	Domman et al. Submitted
CNRVC950014	Ecuador	1995	America	northwestern South America	ctxB3	Ogawa	Human	ERR1879579	Domman et al. Submitted
CNRVC950100	Malaysia	1973	Asia	Southeast Asia	ctxB3	Ogawa	/	ERR1879580	Weill et al. Science 2017
CNRVC950161	Viet Nam	1966	Asia	Southeast Asia	ctxB3	Inaba	Human	ERR1879581	Weill et al. Science 2017
CNRVC950165	Viet Nam	1968	Asia	Southeast Asia	ctxB3	Inaba	Human	ERR1879582	Weill et al. Science 2017
CNRVC950172	Viet Nam	1969	Asia	Southeast Asia	ctxB3	Inaba	Human	ERR1879583	Weill et al. Science 2017
CNRVC950641	Myanmar	1972	Asia	Southeast Asia	ctxB3	Ogawa	Human	ERR1879587	Weill et al. Science 2017
CNRVC950792	Iraq	1995	Asia	West Asia	ctxB1	Ogawa	Human	ERR1879588	Weill et al. Science 2017
CNRVC950798	Iraq	1995	Asia	West Asia	ctxB1	Ogawa	Human	ERR1879593	Weill et al. Science 2017
CNRVC960142	Sudan	1996	Africa	northeastern Africa	ctxB3	Inaba	Human	ERR1879595	Weill et al. Science 2017
CNRVC960768	Iraq	1966	Asia	West Asia	ctxB3	Ogawa	Human	ERR1879601	Weill et al. Science 2017
CNRVC960778	Iraq	1966	Asia	West Asia	ctxB3	Ogawa	Human	ERR1879602	Weill et al. Science 2017
CNRVC960800	Iran	1965	Asia	West Asia	ctxB3	Ogawa	Human	ERR1879604	Weill et al. Science 2017
CNRVC960842	Iran	1965	Asia	West Asia	ctxB3	Ogawa	Human	ERR1879605	Weill et al. Science 2017
CNRVC960872	Iran	1965	Asia	West Asia	ctxB3	Inaba	Human	ERR1879607	Weill et al. Science 2017
CNRVC960891	Israel	1970	Asia	Western Asia	ctxB3	Inaba	Human	ERR1879624	Weill et al. Science 2017
CNRVC960911	Israel	1970	Asia	Western Asia	ctxB3	Inaba	Human	ERR1879626	Weill et al. Science 2017
CNRVC960918	Jordan	1970	Asia	Southwest Asia	ctxB3	Inaba	Human	ERR1879627	Weill et al. Science 2017
CNRVC960922	Lebanon	1970	Asia	West Asia	ctxB3	Ogawa	Human	ERR1879628	Weill et al. Science 2017
CNRVC961005	Pakistan	1964	Asia	South Asia	ctxB3	Ogawa	Human	ERR1879630	Weill et al. Science 2017
CNRVC961077	Thailand	1963	Asia	Southeast Asia	ctxB3	Inaba	Human	ERR1879633	Weill et al. Science 2017
CNRVC961129	Viet Nam	1964	Asia	Southeast Asia	ctxB3	Ogawa	Human	ERR1879634	Weill et al. Science 2017
CNRVC970056	Burundi	1997	Africa	central Eastern Africa	ctxB3	Ogawa	Human	ERR1879636	Weill et al. Science 2017
CNRVC990194	Cambodia	1999	Asia	Southeast Asia	ctxB1	Ogawa	Human	ERR1879644	Weill et al. Science 2017
CNRVC990209	Laos	1999	Asia	Southeast Asia	ctxB1	Ogawa	Human	ERR1879645	Weill et al. Science 2017
CNRVC990298	Afghanistan	1999	Asia	/	ctxB1	Ogawa	Human	ERR1879648	Weill et al. Science 2017
CNRVC990299	Afghanistan	1999	Asia	/	ctxB1	Ogawa	Human	ERR1879649	Weill et al. Science 2017
CNRVC990329	Cameroon	1999	Africa	central Africa	ctxB3	Ogawa	Human	ERR1879650	Weill et al. Science 2017
F135	Cameroon	1993	Africa	central Africa	ctxB3	Inaba	Human	ERR1879651	Weill et al. Science 2017
F1393	Djibouti	1993	Africa	East Africa	ctxB3	Ogawa	Human	ERR1879652	Weill et al. Science 2017
F3835	Tanzania	1997	Africa	East Africa	ctxB3	Ogawa	Human	ERR1879655	Weill et al. Science 2017
F5097	Malawi	1997	Africa	Southern Africa	ctxB3	Ogawa	Human	ERR1880761	Weill et al. Science 2017
F5149	Mozambique	1997	Africa	Southeastern Africa	ctxB1	Ogawa	Human	ERR1880763	Weill et al. Science 2017
F5197	Zambia	1998	Africa	south-central Africa	ctxB3	Ogawa	Human	ERR1880764	Weill et al. Science 2017
NICD_273	South Africa	1998	Africa	Southern Africa	ctxB1	Ogawa	Human	ERR1880789	Weill et al. Science 2017
RKI-ZBS2-CH218	Turkey	1994	Asia	Western Asia	ctxB1	Ogawa	Human	ERR1880794	Weill et al. Science 2017
RKI-ZBS2-CH234	Turkey	1994	Asia	Western Asia	ctxB1	Ogawa	Human	ERR1880795	Weill et al. Science 2017
RKI-ZBS2-CH99	Turkey	1980	Asia	Western Asia	ctxB3	Ogawa	Human	ERR1880797	Weill et al. Science 2017
EDC-702	Bangladesh	2015	Asia	South Asia	ctxB1	no data	Environment	SAMN13704153	University of Alberta, Mohammad Tarequl Islam; 2019
EDC-705	Bangladesh	2015	Asia	South Asia	ctxB1	no data	Environment	SAMN13704154	University of Alberta, Mohammad Tarequl Islam; 2019
EDC-706	Bangladesh	2015	Asia	South Asia	ctxB1	no data	Environment	SAMN13704155	University of Alberta, Mohammad Tarequl Islam; 2019
EDC-721	Bangladesh	2015	Asia	South Asia	ctxB1	no data	Environment	SAMN13704157	University of Alberta, Mohammad Tarequl Islam; 2019
EDC-727	Bangladesh	2015	Asia	South Asia	ctxB1	no data	Environment	SAMN13704158	University of Alberta, Mohammad Tarequl Islam; 2019
EDC-728	Bangladesh	2015	Asia	South Asia	ctxB1	no data	Environment	SAMN13704159	University of Alberta, Mohammad Tarequl Islam; 2019
EDC-753	Bangladesh	2016	Asia	South Asia	ctxB1	no data	Environment	SAMN13964162	University of Alberta, Mohammad Tarequl Islam; 2019
EDC-754	Bangladesh	2016	Asia	South Asia	ctxB1	no data	Environment	SAMN13704160	University of Alberta, Mohammad Tarequl Islam; 2019
EDC-755	Bangladesh	2016	Asia	South Asia	ctxB1	no data	Environment	SAMN13704161	University of Alberta, Mohammad Tarequl Islam; 2019
KDCP73	Dhaka, Bangladesh	2018	Asia	South Asia	ctxB1	Inaba	Clinical	SRR14297636	Angermeyer et. al 2022, mBio
KDCP73	Dhaka, Bangladesh	2018	Asia	South Asia	ctxB1	Inaba	Clinical	SRR14297650	Angermeyer et. al 2022, mBio
KMCP90	Mathbaria, Bangladesh	2018	Asia	South Asia	ctxB7	Ogawa	Clinical	SRR14297657	Angermeyer et. al 2022, mBio
KMCP90	Mathbaria, Bangladesh	2018	Asia	South Asia	ctxB7	Ogawa	Clinical	SRR14297658	Angermeyer et. al 2022, mBio
KDCP68	Dhaka, Bangladesh	2018	Asia	South Asia	ctxB1	Inaba	Clinical	SRR14297659	Angermeyer et. al 2022, mBio
KDCP68	Dhaka, Bangladesh	2018	Asia	South Asia	ctxB1	Inaba	Clinical	SRR14297660	Angermeyer et. al 2022, mBio
KDCP68	Dhaka, Bangladesh	2018	Asia	South Asia	ctxB1	Inaba	Clinical	SRR14297661	Angermeyer et. al 2022, mBio
KDCP69	Dhaka, Bangladesh	2018	Asia	South Asia	ctxB1	Inaba	Clinical	SRR14297662	Angermeyer et. al 2022, mBio
KDCP74	Dhaka, Bangladesh	2018	Asia	South Asia	ctxB1	Inaba	Clinical	SRR14297542	Angermeyer et. al 2022, mBio
KDCP79	Dhaka, Bangladesh	2018	Asia	South Asia	ctxB7	Ogawa	Clinical	SRR14297543	Angermeyer et. al 2022, mBio
KDCP81	Dhaka, Bangladesh	2018	Asia	South Asia	ctxB1	Inaba	Clinical	SRR14297544	Angermeyer et. al 2022, mBio
KDCP82	Dhaka, Bangladesh	2018	Asia	South Asia	ctxB7	Ogawa	Clinical	SRR14297663	Angermeyer et. al 2022, mBio
KDCP83	Dhaka, Bangladesh	2018	Asia	South Asia	ctxB7	Ogawa	Clinical	SRR14297665	Angermeyer et. al 2022, mBio
KDCP87	Dhaka, Bangladesh	2018	Asia	South Asia	ctxB7	Ogawa	Clinical	SRR14297666	Angermeyer et. al 2022, mBio
KDCP90	Dhaka, Bangladesh	2018	Asia	South Asia	ctxB1	Inaba	Clinical	SRR14297667	Angermeyer et. al 2022, mBio
KDCP98	Dhaka, Bangladesh	2018	Asia	South Asia	ctxB7	Ogawa	Clinical	SRR14297668	Angermeyer et. al 2022, mBio
KDCP103	Dhaka, Bangladesh	2018	Asia	South Asia	ctxB7	Ogawa	Clinical	SRR14297669	Angermeyer et. al 2022, mBio
KDCP136	Dhaka, Bangladesh	2018	Asia	South Asia	ctxB7	Ogawa	Clinical	SRR14297670	Angermeyer et. al 2022, mBio
KDCP137	Dhaka, Bangladesh	2018	Asia	South Asia	ctxB7	Ogawa	Clinical	SRR14297671	Angermeyer et. al 2022, mBio
KDCP137	Dhaka, Bangladesh	2018	Asia	South Asia	ctxB7	Ogawa	Clinical	SRR14297672	Angermeyer et. al 2022, mBio
KDCP140	Dhaka, Bangladesh	2018	Asia	South Asia	ctxB7	Ogawa	Clinical	SRR14297673	Angermeyer et. al 2022, mBio
KDCP144	Dhaka, Bangladesh	2018	Asia	South Asia	ctxB7	Ogawa	Clinical	SRR14297674	Angermeyer et. al 2022, mBio
KDCP147	Dhaka, Bangladesh	2018	Asia	South Asia	ctxB7	Ogawa	Clinical	SRR14297676	Angermeyer et. al 2022, mBio
KDCP148	Dhaka, Bangladesh	2018	Asia	South Asia	ctxB7	Ogawa	Clinical	SRR14297677	Angermeyer et. al 2022, mBio
KDCP152	Dhaka, Bangladesh	2018	Asia	South Asia	ctxB7	Ogawa	Clinical	SRR14297678	Angermeyer et. al 2022, mBio
KDCP154	Dhaka, Bangladesh	2018	Asia	South Asia	ctxB7	Ogawa	Clinical	SRR14297679	Angermeyer et. al 2022, mBio
KDCP168	Dhaka, Bangladesh	2018	Asia	South Asia	ctxB7	Ogawa	Clinical	SRR14297545	Angermeyer et. al 2022, mBio
KMCP49	Mathbaria, Bangladesh	2018	Asia	South Asia	ctxB1	Inaba	Clinical	SRR14297559	Angermeyer et. al 2022, mBio
KMCP52	Mathbaria, Bangladesh	2018	Asia	South Asia	ctxB7	Ogawa	Clinical	SRR14297690	Angermeyer et. al 2022, mBio
KMCP55	Mathbaria, Bangladesh	2018	Asia	South Asia	ctxB7	Ogawa	Clinical	SRR14297691	Angermeyer et. al 2022, mBio
KMCP56	Mathbaria, Bangladesh	2018	Asia	South Asia	ctxB7	Ogawa	Clinical	SRR14297692	Angermeyer et. al 2022, mBio
KMCP57	Mathbaria, Bangladesh	2018	Asia	South Asia	ctxB7	Ogawa	Clinical	SRR14297560	Angermeyer et. al 2022, mBio
KMCP61	Mathbaria, Bangladesh	2018	Asia	South Asia	ctxB7	Ogawa	Clinical	SRR14297561	Angermeyer et. al 2022, mBio
KMCP65	Mathbaria, Bangladesh	2018	Asia	South Asia	ctxB7	Ogawa	Clinical	SRR14297562	Angermeyer et. al 2022, mBio
KMCP67	Mathbaria, Bangladesh	2018	Asia	South Asia	ctxB7	Ogawa	Clinical	SRR14297694	Angermeyer et. al 2022, mBio
KMCP68	Mathbaria, Bangladesh	2018	Asia	South Asia	ctxB7	Ogawa	Clinical	SRR14297563	Angermeyer et. al 2022, mBio
KMCP69	Mathbaria, Bangladesh	2018	Asia	South Asia	ctxB7	Ogawa	Clinical	SRR14297564	Angermeyer et. al 2022, mBio
KMCP70	Mathbaria, Bangladesh	2018	Asia	South Asia	ctxB7	Ogawa	Clinical	SRR14297565	Angermeyer et. al 2022, mBio
KMCP72	Mathbaria, Bangladesh	2018	Asia	South Asia	ctxB7	Ogawa	Clinical	SRR14297695	Angermeyer et. al 2022, mBio
KMCP80	Mathbaria, Bangladesh	2018	Asia	South Asia	ctxB1	Inaba	Clinical	SRR14297696	Angermeyer et. al 2022, mBio
KMCP85	Mathbaria, Bangladesh	2018	Asia	South Asia	ctxB7	Ogawa	Clinical	SRR14297697	Angermeyer et. al 2022, mBio
KMCP88	Mathbaria, Bangladesh	2018	Asia	South Asia	ctxB7	Ogawa	Clinical	SRR14297566	Angermeyer et. al 2022, mBio
KMCP90	Mathbaria, Bangladesh	2018	Asia	South Asia	ctxB7	Ogawa	Clinical	SRR14297567	Angermeyer et. al 2022, mBio
KMCP93	Mathbaria, Bangladesh	2018	Asia	South Asia	ctxB7	Ogawa	Clinical	SRR14297568	Angermeyer et. al 2022, mBio
KMCP160	Mathbaria, Bangladesh	2019	Asia	South Asia	ctxB7	Ogawa	Clinical	SRR14297648	Angermeyer et. al 2022, mBio
KDCP183	Dhaka, Bangladesh	2019	Asia	South Asia	ctxB1	Inaba	Clinical	SRR14297546	Angermeyer et. al 2022, mBio
KDCP187	Dhaka, Bangladesh	2019	Asia	South Asia	ctxB7	Ogawa	Clinical	SRR14297547	Angermeyer et. al 2022, mBio
KDCP195	Dhaka, Bangladesh	2019	Asia	South Asia	ctxB7	Ogawa	Clinical	SRR14297680	Angermeyer et. al 2022, mBio
KDCP202	Dhaka, Bangladesh	2019	Asia	South Asia	ctxB7	Ogawa	Clinical	SRR14297681	Angermeyer et. al 2022, mBio
KDCP208	Dhaka, Bangladesh	2019	Asia	South Asia	ctxB7	Ogawa	Clinical	SRR14297682	Angermeyer et. al 2022, mBio
KDCP215	Dhaka, Bangladesh	2019	Asia	South Asia	ctxB7	Ogawa	Clinical	SRR14297548	Angermeyer et. al 2022, mBio
KDCP220	Dhaka, Bangladesh	2019	Asia	South Asia	ctxB7	Ogawa	Clinical	SRR14297549	Angermeyer et. al 2022, mBio
KDCP226	Dhaka, Bangladesh	2019	Asia	South Asia	ctxB7	Ogawa	Clinical	SRR14297550	Angermeyer et. al 2022, mBio
KDCP228	Dhaka, Bangladesh	2019	Asia	South Asia	ctxB7	Ogawa	Clinical	SRR14297684	Angermeyer et. al 2022, mBio
KDCP231	Dhaka, Bangladesh	2019	Asia	South Asia	ctxB7	Ogawa	Clinical	SRR14297551	Angermeyer et. al 2022, mBio
KDCP241	Dhaka, Bangladesh	2019	Asia	South Asia	ctxB7	Ogawa	Clinical	SRR14297552	Angermeyer et. al 2022, mBio
KDCP245	Dhaka, Bangladesh	2019	Asia	South Asia	ctxB7	Ogawa	Clinical	SRR14297553	Angermeyer et. al 2022, mBio
KDCP250	Dhaka, Bangladesh	2019	Asia	South Asia	ctxB7	Ogawa	Clinical	SRR14297685	Angermeyer et. al 2022, mBio
KDCP254	Dhaka, Bangladesh	2019	Asia	South Asia	ctxB7	Ogawa	Clinical	SRR14297686	Angermeyer et. al 2022, mBio
KDCP260	Dhaka, Bangladesh	2019	Asia	South Asia	ctxB7	Ogawa	Clinical	SRR14297687	Angermeyer et. al 2022, mBio
KDCP262	Dhaka, Bangladesh	2019	Asia	South Asia	ctxB7	Ogawa	Clinical	SRR14297554	Angermeyer et. al 2022, mBio
KDCP262	Dhaka, Bangladesh	2019	Asia	South Asia	ctxB7	Ogawa	Clinical	SRR14297555	Angermeyer et. al 2022, mBio
KDCP264	Dhaka, Bangladesh	2019	Asia	South Asia	ctxB7	Ogawa	Clinical	SRR14297556	Angermeyer et. al 2022, mBio
KDCP270	Dhaka, Bangladesh	2019	Asia	South Asia	ctxB7	Ogawa	Clinical	SRR14297689	Angermeyer et. al 2022, mBio
KDCP278	Dhaka, Bangladesh	2019	Asia	South Asia	ctxB7	Ogawa	Clinical	SRR14297557	Angermeyer et. al 2022, mBio
KDCP281	Dhaka, Bangladesh	2019	Asia	South Asia	ctxB7	Ogawa	Clinical	SRR14297558	Angermeyer et. al 2022, mBio
KMCP107	Mathbaria, Bangladesh	2019	Asia	South Asia	ctxB7	Ogawa	Clinical	SRR14297699	Angermeyer et. al 2022, mBio
KMCP119	Mathbaria, Bangladesh	2019	Asia	South Asia	ctxB7	Ogawa	Clinical	SRR14297569	Angermeyer et. al 2022, mBio
KMCP134	Mathbaria, Bangladesh	2019	Asia	South Asia	ctxB7	Ogawa	Clinical	SRR14297570	Angermeyer et. al 2022, mBio
KMCP137	Mathbaria, Bangladesh	2019	Asia	South Asia	ctxB7	Ogawa	Clinical	SRR14297571	Angermeyer et. al 2022, mBio
KMCP138	Mathbaria, Bangladesh	2019	Asia	South Asia	ctxB7	Ogawa	Clinical	SRR14297700	Angermeyer et. al 2022, mBio
KMCP145	Mathbaria, Bangladesh	2019	Asia	South Asia	ctxB7	Ogawa	Clinical	SRR14297701	Angermeyer et. al 2022, mBio
KMCP146	Mathbaria, Bangladesh	2019	Asia	South Asia	ctxB7	Ogawa	Clinical	SRR14297458	Angermeyer et. al 2022, mBio
KMCP160	Mathbaria, Bangladesh	2019	Asia	South Asia	ctxB7	Ogawa	Clinical	SRR14297481	Angermeyer et. al 2022, mBio
DMAVC-1	Dhaka, Bangladesh	24.03.22	Asia	South Asia	ctxB7	Inaba	Clinical	Submitted under Bio project PRJDB13928	This study
DMAVC-2	Dhaka, Bangladesh	24.03.22	Asia	South Asia	ctxB7	Inaba	Clinical	Submitted under Bio project PRJDB13928	This study
DMAVC-3	Dhaka, Bangladesh	24.03.22	Asia	South Asia	ctxB7	Inaba	Clinical	Submitted under Bio project PRJDB13928	This study
DMAVC-4	Dhaka, Bangladesh	27.03.22	Asia	South Asia	ctxB7	Ogawa	Clinical	Submitted under Bio project PRJDB13928	This study
DMAVC-5	Dhaka, Bangladesh	27.03.22	Asia	South Asia	ctxB7	Inaba	Clinical	Submitted under Bio project PRJDB13928	This study
DMAVC-6	Dhaka, Bangladesh	27.03.22	Asia	South Asia	ctxB7	Inaba	Clinical	Submitted under Bio project PRJDB13928	This study
DMAVC-7	Dhaka, Bangladesh	28.03.22	Asia	South Asia	ctxB7	Inaba	Clinical	Submitted under Bio project PRJDB13928	This study
DMAVC-8	Dhaka, Bangladesh	28.03.22	Asia	South Asia	ctxB7	Ogawa	Clinical	Submitted under Bio project PRJDB13928	This study
DMAVC-9	Dhaka, Bangladesh	28.03.22	Asia	South Asia	ctxB7	Inaba	Clinical	Submitted under Bio project PRJDB13928	This study
DMAVC-10	Dhaka, Bangladesh	28.03.22	Asia	South Asia	ctxB7	Inaba	Clinical	Submitted under Bio project PRJDB13928	This study
DMAVC-11	Dhaka, Bangladesh	29.03.22	Asia	South Asia	ctxB7	Inaba	Clinical	Submitted under Bio project PRJDB13928	This study
DMAVC-12	Dhaka, Bangladesh	29.03.22	Asia	South Asia	ctxB7	Inaba	Clinical	Submitted under Bio project PRJDB13928	This study
DMAVC-13	Dhaka, Bangladesh	29.03.22	Asia	South Asia	ctxB7	Inaba	Clinical	Submitted under Bio project PRJDB13928	This study
DMAVC-14	Dhaka, Bangladesh	29.03.22	Asia	South Asia	ctxB7	Inaba	Clinical	Submitted under Bio project PRJDB13928	This study
DMAVC-15	Dhaka, Bangladesh	03.04.22	Asia	South Asia	ctxB7	Ogawa	Clinical	Submitted under Bio project PRJDB13928	This study
DMAVC-16	Dhaka, Bangladesh	03.04.22	Asia	South Asia	ctxB7	Inaba	Clinical	Submitted under Bio project PRJDB13928	This study
DMAVC-17	Dhaka, Bangladesh	05.04.22	Asia	South Asia	ctxB7	Ogawa	Clinical	Submitted under Bio project PRJDB13928	This study
DMAVC-18	Dhaka, Bangladesh	05.04.22	Asia	South Asia	ctxB7	Ogawa	Clinical	Submitted under Bio project PRJDB13928	This study
DMAVC-19	Dhaka, Bangladesh	6.02.22	Asia	South Asia	ctxB7	Ogawa	Clinical	Submitted under Bio project PRJDB13928	This study
DMAVC-20	Dhaka, Bangladesh	15.11.21	Asia	South Asia	ctxB7	Inaba	Clinical	Submitted under Bio project PRJDB13928	This study
DMAVC-21	Dhaka, Bangladesh	6.02.22	Asia	South Asia	ctxB7	Ogawa	Clinical	Submitted under Bio project PRJDB13928	This study
DMAVC-22	Dhaka, Bangladesh	04.04.22	Asia	South Asia	ctxB7	Inaba	Clinical	Submitted under Bio project PRJDB13928	This study
IDH-00005	India	2007	Asia	South Asia	ctxB7	no data	Clinical	DRR069011	Imamura et. al 2017, plos negl trop dis
IDH-00019	India	2007	Asia	South Asia	ctxB7	no data	Clinical	DRR069012	Imamura et. al 2017, plos negl trop dis
IDH-00030	India	2007	Asia	South Asia	ctxB1	no data	Clinical	DRR069013	Imamura et. al 2017, plos negl trop dis
IDH-00052	India	2007	Asia	South Asia	ctxB1	no data	Clinical	DRR069014	Imamura et. al 2017, plos negl trop dis
IDH-00057	India	2007	Asia	South Asia	ctxB1	no data	Clinical	DRR069015	Imamura et. al 2017, plos negl trop dis
IDH-00081	India	2007	Asia	South Asia	ctxB1	no data	Clinical	DRR069016	Imamura et. al 2017, plos negl trop dis
IDH-00113	India	2007	Asia	South Asia	ctxB1	no data	Clinical	DRR069017	Imamura et. al 2017, plos negl trop dis
IDH-00115	India	2007	Asia	South Asia	/	no data	Clinical	DRR069018	Imamura et. al 2017, plos negl trop dis
IDH-00141	India	2007	Asia	South Asia	ctxB1	no data	Clinical	DRR069019	Imamura et. al 2017, plos negl trop dis
IDH-00150	India	2007	Asia	South Asia	ctxB1	no data	Clinical	DRR069020	Imamura et. al 2017, plos negl trop dis
IDH-00373	India	2008	Asia	South Asia	ctxB1	no data	Clinical	DRR069021	Imamura et. al 2017, plos negl trop dis
IDH-00449	India	2008	Asia	South Asia	ctxB1	no data	Clinical	DRR069022	Imamura et. al 2017, plos negl trop dis
IDH-00527	India	2008	Asia	South Asia	ctxB1	no data	Clinical	DRR069023	Imamura et. al 2017, plos negl trop dis
IDH-00544	India	2008	Asia	South Asia	ctxB1	no data	Clinical	DRR069024	Imamura et. al 2017, plos negl trop dis
IDH-00574	India	2008	Asia	South Asia	ctxB1	no data	Clinical	DRR069025	Imamura et. al 2017, plos negl trop dis
IDH-00745	India	2008	Asia	South Asia	ctxB7	no data	Clinical	DRR069026	Imamura et. al 2017, plos negl trop dis
IDH-00845	India	2008	Asia	South Asia	ctxB1	no data	Clinical	DRR069027	Imamura et. al 2017, plos negl trop dis
IDH-00982	India	2008	Asia	South Asia	ctxB1	no data	Clinical	DRR069028	Imamura et. al 2017, plos negl trop dis
IDH-01241	India	2008	Asia	South Asia	ctxB7	no data	Clinical	DRR069029	Imamura et. al 2017, plos negl trop dis
IDH-01439	India	2009	Asia	South Asia	ctxB7	no data	Clinical	DRR069030	Imamura et. al 2017, plos negl trop dis
IDH-01568	India	2009	Asia	South Asia	ctxB7	no data	Clinical	DRR069031	Imamura et. al 2017, plos negl trop dis
IDH-01728	India	2009	Asia	South Asia	ctxB7	no data	Clinical	DRR069032	Imamura et. al 2017, plos negl trop dis
IDH-01850	India	2009	Asia	South Asia	ctxB7	no data	Clinical	DRR069033	Imamura et. al 2017, plos negl trop dis
IDH-01986	India	2009	Asia	South Asia	ctxB1	no data	Clinical	DRR069034	Imamura et. al 2017, plos negl trop dis
IDH-02185	India	2009	Asia	South Asia	/	no data	Clinical	DRR069035	Imamura et. al 2017, plos negl trop dis
IDH-02222	India	2009	Asia	South Asia	ctxB1	no data	Clinical	DRR069036	Imamura et. al 2017, plos negl trop dis
IDH-02384	India	2009	Asia	South Asia	ctxB1	no data	Clinical	DRR069037	Imamura et. al 2017, plos negl trop dis
IDH-02387	India	2009	Asia	South Asia	ctxB1	no data	Clinical	DRR069038	Imamura et. al 2017, plos negl trop dis
IDH-02501	India	2009	Asia	South Asia	ctxB1	no data	Clinical	DRR069039	Imamura et. al 2017, plos negl trop dis
IDH-02777	India	2010	Asia	South Asia	ctxB7	no data	Clinical	DRR069040	Imamura et. al 2017, plos negl trop dis
IDH-02843	India	2010	Asia	South Asia	ctxB7	no data	Clinical	DRR069041	Imamura et. al 2017, plos negl trop dis
BCH-00312	India	2010	Asia	South Asia	ctxB7	no data	Clinical	DRR069042	Imamura et. al 2017, plos negl trop dis
IDH-02922	India	2010	Asia	South Asia	ctxB7	no data	Clinical	DRR069043	Imamura et. al 2017, plos negl trop dis
IDH-02991	India	2010	Asia	South Asia	ctxB7	no data	Clinical	DRR069044	Imamura et. al 2017, plos negl trop dis
IDH-03107	India	2010	Asia	South Asia	ctxB7	no data	Clinical	DRR069045	Imamura et. al 2017, plos negl trop dis
IDH-03159	India	2010	Asia	South Asia	ctxB7	no data	Clinical	DRR069046	Imamura et. al 2017, plos negl trop dis
IDH-03291	India	2010	Asia	South Asia	ctxB7	no data	Clinical	DRR069047	Imamura et. al 2017, plos negl trop dis
IDH-03329	India	2010	Asia	South Asia	ctxB7	no data	Clinical	DRR069048	Imamura et. al 2017, plos negl trop dis
BCH-00965	India	2010	Asia	South Asia	ctxB1	no data	Clinical	DRR069049	Imamura et. al 2017, plos negl trop dis
IDH-03506	India	2011	Asia	South Asia	ctxB7	no data	Clinical	DRR069050	Imamura et. al 2017, plos negl trop dis
IDH-03584	India	2011	Asia	South Asia	ctxB7	no data	Clinical	DRR069051	Imamura et. al 2017, plos negl trop dis
BCH-01350	India	2011	Asia	South Asia	ctxB7	no data	Clinical	DRR069052	Imamura et. al 2017, plos negl trop dis
IDH-03633	India	2011	Asia	South Asia	ctxB7	no data	Clinical	DRR069053	Imamura et. al 2017, plos negl trop dis
BCH-01451	India	2011	Asia	South Asia	/	no data	Clinical	DRR069054	Imamura et. al 2017, plos negl trop dis
BCH-01536	India	2011	Asia	South Asia	ctxB7	no data	Clinical	DRR069055	Imamura et. al 2017, plos negl trop dis
IDH-03766	India	2011	Asia	South Asia	ctxB7	no data	Clinical	DRR069056	Imamura et. al 2017, plos negl trop dis
IDH-03892	India	2011	Asia	South Asia	ctxB7	no data	Clinical	DRR069057	Imamura et. al 2017, plos negl trop dis
BCH-01776	India	2011	Asia	South Asia	ctxB7	no data	Clinical	DRR069058	Imamura et. al 2017, plos negl trop dis
IDH-03997	India	2011	Asia	South Asia	ctxB7	no data	Clinical	DRR069059	Imamura et. al 2017, plos negl trop dis
IDH-04018	India	2012	Asia	South Asia	ctxB7	no data	Clinical	DRR069060	Imamura et. al 2017, plos negl trop dis
IDH-04127	India	2012	Asia	South Asia	ctxB7	no data	Clinical	DRR069061	Imamura et. al 2017, plos negl trop dis
IDH-04268	India	2012	Asia	South Asia	ctxB7	no data	Clinical	DRR069062	Imamura et. al 2017, plos negl trop dis
BCH-02282	India	2012	Asia	South Asia	ctxB7	no data	Clinical	DRR069063	Imamura et. al 2017, plos negl trop dis
IDH-04415	India	2012	Asia	South Asia	ctxB7	no data	Clinical	DRR069064	Imamura et. al 2017, plos negl trop dis
IDH-04493	India	2012	Asia	South Asia	ctxB7	no data	Clinical	DRR069065	Imamura et. al 2017, plos negl trop dis
IDH-04625	India	2012	Asia	South Asia	ctxB7	no data	Clinical	DRR069066	Imamura et. al 2017, plos negl trop dis
IDH-04677	India	2012	Asia	South Asia	ctxB7	no data	Clinical	DRR069067	Imamura et. al 2017, plos negl trop dis
IDH-04808	India	2012	Asia	South Asia	ctxB7	no data	Clinical	DRR069068	Imamura et. al 2017, plos negl trop dis
IDH-04858	India	2012	Asia	South Asia	ctxB7	no data	Clinical	DRR069069	Imamura et. al 2017, plos negl trop dis
IDH-04986	India	2013	Asia	South Asia	ctxB7	no data	Clinical	DRR069070	Imamura et. al 2017, plos negl trop dis
IDH-05135	India	2013	Asia	South Asia	ctxB7	no data	Clinical	DRR069071	Imamura et. al 2017, plos negl trop dis
IDH-05241	India	2013	Asia	South Asia	ctxB7	no data	Clinical	DRR069072	Imamura et. al 2017, plos negl trop dis
IDH-05298	India	2013	Asia	South Asia	ctxB7	no data	Clinical	DRR069073	Imamura et. al 2017, plos negl trop dis
BCH-03152	India	2013	Asia	South Asia	ctxB7	no data	Clinical	DRR069074	Imamura et. al 2017, plos negl trop dis
IDH-05385	India	2013	Asia	South Asia	ctxB7	no data	Clinical	DRR069075	Imamura et. al 2017, plos negl trop dis
IDH-05467	India	2013	Asia	South Asia	ctxB7	no data	Clinical	DRR069076	Imamura et. al 2017, plos negl trop dis
BCH-03300	India	2013	Asia	South Asia	ctxB7	no data	Clinical	DRR069077	Imamura et. al 2017, plos negl trop dis
IDH-05640	India	2013	Asia	South Asia	ctxB7	no data	Clinical	DRR069078	Imamura et. al 2017, plos negl trop dis
BCH-03380	India	2013	Asia	South Asia	ctxB7	no data	Clinical	DRR069079	Imamura et. al 2017, plos negl trop dis
IDH-06175	India	2014	Asia	South Asia	ctxB7	no data	Clinical	DRR069080	Imamura et. al 2017, plos negl trop dis
BCH-04023	India	2014	Asia	South Asia	ctxB7	no data	Clinical	DRR069081	Imamura et. al 2017, plos negl trop dis
IDH-06592	India	2014	Asia	South Asia	ctxB7	no data	Clinical	DRR069082	Imamura et. al 2017, plos negl trop dis
IDH-06636	India	2014	Asia	South Asia	ctxB7	no data	Clinical	DRR069083	Imamura et. al 2017, plos negl trop dis
BCH-04620	India	2014	Asia	South Asia	ctxB7	no data	Clinical	DRR069084	Imamura et. al 2017, plos negl trop dis
IDH-06845	India	2014	Asia	South Asia	ctxB7	no data	Clinical	DRR069085	Imamura et. al 2017, plos negl trop dis
BCH-04818	India	2014	Asia	South Asia	ctxB7	no data	Clinical	DRR069086	Imamura et. al 2017, plos negl trop dis
IDH-07034	India	2014	Asia	South Asia	ctxB7	no data	Clinical	DRR069087	Imamura et. al 2017, plos negl trop dis
IDH-07176	India	2014	Asia	South Asia	ctxB7	no data	Clinical	DRR069088	Imamura et. al 2017, plos negl trop dis
IDH-07230	India	2014	Asia	South Asia	ctxB7	no data	Clinical	DRR069089	Imamura et. al 2017, plos negl trop dis
Zim_12	Zimbabwe	2009	Africa	southern Africa	ctxB1	no data	no data	ERR044798	Weill et al. Science 2017
S0014	Mozambique	2002	Africa	Southeastern Africa	ctxB1	no data	no data	ERS1938051	Garrine et al. PLoS Neglect Trop Dis 2017
S0034	Mozambique	2002	Africa	Southeastern Africa	ctxB1	no data	no data	ERS1938058	Garrine et al. PLoS Neglect Trop Dis 2017
S0035	Mozambique	2002	Africa	Southeastern Africa	ctxB1	no data	no data	ERS1938059	Garrine et al. PLoS Neglect Trop Dis 2017
S1019828_5	Mozambique	2010	Africa	Southeastern Africa	ctxB1	no data	no data	ERS1938068	Garrine et al. PLoS Neglect Trop Dis 2017
