# Supplementary material for: Genomic attributes of Vibrio cholerae O1 responsible for 2022 massive cholera outbreak in Bangladesh
Source: Nat Commun. 2023 Mar 1;14:1154. doi: 10.1038/s41467-023-36687-7 (PMC9977884; doi:10.1038/s41467-023-36687-7)
Supplement: Supplementary file 5 — Dataset 2 [file 41467_2023_36687_MOESM5_ESM.xlsx]

## Sheet: Lineage_fq2snp
Supplementary Data 2. Lineage-associated SNPs clusters identified using Hierarchical clustering
SNP subcluster	SNP	Locus_tag	Old_locus_tag	Product	Type	nt_change	AA change	BD1	AS1	T11	IND1	BD1.1	IND1.1	T12	LAT3	IND1.2	T13	IND1.3	BD1.2	AS2	IND2	BD2
A1	S1_1739750	VC_RS07850	VC_1620	cadherin domain-containing protein	missense	1618G>A	Val540Ile	59.0909	76.9231	100	100	100	100	100	100	100	100	100	100	0	0	0
	S1_2059741	VC_RS09205	VC_1909	hypothetical protein	missense	524C>T	Ala175Val	59.0909	76.9231	100	100	100	100	100	90.9091	100	100	100	100	0	0	0
	S2_685842	VC_RS16890	VC_A0739	GIY-YIG nuclease family protein	stop_gained	95C>A	Ser32*	59.0909	73.0769	100	100	100	100	87.5	90.9091	100	100	100	100	0	0	0
	S1_368119	VC_RS01740	VC_0345	DNA mismatch repair endonuclease MutL	missense	1048T>C	Cys350Arg	59.0909	88.4615	100	100	100	100	100	100	100	100	100	100	0	0	0
	S2_704891	VC_RS16970	VCA0754a	lactoylglutathione lyase family protein	upstream	-4426C>T		54.5455	76.9231	100	100	100	100	87.5	100	100	100	100	100	0	0	0
	S1_2483236	VC_RS11230	VC_2333	RimK family protein	missense	448G>A	Ala150Thr	54.5455	76.9231	100	100	100	100	87.5	90.9091	100	100	100	100	0	0	0
	S2_42229	VC_RS13570	VC_A0034	HDOD domain-containing protein	missense	816G>T	Gln272His	77.2727	76.9231	100	100	100	100	87.5	100	100	100	100	100	0	0	0
	S2_414464	VC_RS15640		DUF1289 domain-containing protein	missense	84A>C	Lys28Asn	77.2727	76.9231	100	100	100	100	87.5	100	100	100	100	100	0	0	0
	S1_1060408	VC_RS04910	VC_0994	N-acetylglucosamine-6-phosphate deacetylase	missense	448G>A	Asp150Asn	77.2727	76.9231	100	100	100	100	100	100	100	100	100	100	0	0	0
	S1_1808852	VC_RS08095	VC_1673	efflux RND transporter permease subunit VexK	synonymous	54C>T	Ala18Ala	77.2727	76.9231	100	100	100	100	100	81.8182	100	100	100	100	0	0	0
	S1_1682925	VC_RS07590	VC_1571	cytochrome ubiquinol oxidase subunit I	missense	676G>A	Ala226Thr	59.0909	76.9231	100	100	100	100	100	81.8182	100	100	100	100	0	0	0
	S1_1359179	VC_RS06265	VC_1284	6-phospho-beta-glucosidase	missense	166G>A	Ala56Thr	59.0909	76.9231	100	100	100	100	100	72.7273	100	100	100	100	0	0	0
	S1_2681451	VC_RS12060	VC_2498	RDD family protein	upstream	-2162G>A		54.5455	76.9231	100	100	100	100	87.5	81.8182	97.7778	100	100	100	0	0	0
	S1_137214	VC_RS00675	VC_0147	signal recognition particle-docking protein	synonymous	261T>C	Ser87Ser	59.0909	100	100	100	100	100	100	72.7273	100	100	100	100	0	0	0
	S1_1782501	VC_RS07995	VC_1652	two-component system response regulator VieA	missense	235C>T	Leu79Phe	100	76.9231	100	100	100	100	100	100	100	100	100	100	0	0	0
	S1_1563748	VC_RS07025	VC_1451	MARTX multifunctional-autoprocessing	stop_gained	13602G>A	Trp4534*	100	76.9231	100	100	100	100	100	90.9091	100	100	100	100	0	0	0
	S1_276112	VC_RS01315	VC_0270	ROK family protein	missense	346G>A	Gly116Arg	100	88.4615	100	100	100	100	100	100	100	100	100	100	0	0	0
	S1_2424759	VC_RS10965	VC_2270	riboflavin synthase	synonymous	558G>A	Leu186Leu	95.4545	76.9231	100	100	100	100	87.5	90.9091	100	100	100	100	0	0	0
	S1_2669927	VC_RS11965	VC_2484	long-chain fatty acid--CoA ligase	upstream	-3959C>A		90.9091	76.9231	100	100	100	100	87.5	90.9091	100	100	100	100	0	0	0
	S1_2203897	VC_RS09855	VC_2046	hypothetical protein	synonymous	9C>T	Val3Val	95.4545	76.9231	100	100	100	100	87.5	100	100	100	100	100	1.69492	0	0
	S1_72585	VC_RS00360	VC_0072	EAL domain-containing protein	synonymous	924G>A	Lys308Lys	90.9091	100	100	100	100	100	100	100	100	100	100	100	0	0	0
	S1_799723	VC_RS03735	VC_0745	inositol-1-monophosphatase	upstream	-98G>A		90.9091	80.7692	100	100	100	100	100	72.7273	100	100	100	100	0	0	0
	S1_1418798	VC_RS06480	VC_1332	tripartite tricarboxylate transporter permease	upstream	-2136C>A		90.9091	76.9231	100	100	100	100	100	72.7273	100	96.4286	100	100	0	0	0
	S1_1905668	VC_RS08515	VC_1764	anti-phage defense ZorAB system protein ZorA	missense	78G>T	Glu26Asp	100	76.9231	100	100	100	100	100	72.7273	100	100	100	100	0	0	0
	S2_422960	VC_RS15730	VC_A0483	hypothetical protein	synonymous	177C>T	Gly59Gly	100	76.9231	100	100	100	100	87.5	63.6364	100	100	100	100	0	0	0
	S1_744709	VC_RS03510	VC_0696	bifunctional chorismate mutase/prephenate	synonymous	90G>A	Val30Val	9.09091	80.7692	100	100	100	100	100	100	100	100	100	100	0	0	0
A2	S1_139591	VC_RS00685	VC_0149	permease-like cell division protein FtsX	synonymous	750T>C	Tyr250Tyr	0	0	0	0	0	100	100	100	100	100	100	100	0	0	0
	S1_1882714	VC_RS08435	VC_1748	hypothetical protein	missense	143G>A	Ser48Asn	0	0	0	0	0	100	100	90.9091	100	100	100	100	0	0	0
	S1_2577786	VC_RS11595	VC_2407	penicillin-binding protein 3	missense	1472G>A	Arg491His	0	0	0	0	0	100	87.5	100	100	100	100	100	0	0	0
	S2_820659	VC_RS17460	VC_A0868	hypothetical protein	synonymous	157C>T	Leu53Leu	0	0	0	0	0	100	87.5	90.9091	100	100	100	100	0	0	0
	S1_1579595	VC_RS07130	VC_1473	helix-turn-helix domain-containing protein	missense	542C>A	Ala181Glu	9.09091	76.9231	0	20	0	100	100	100	100	92.8571	100	100	0	0	0
	S1_1574744	VC_RS07105	VC_1467	helix-turn-helix domain-containing protein	missense	542C>A	Ala181Glu	13.6364	65.3846	0	0	0	100	100	81.8182	100	96.4286	100	100	0	0	0
	S1_2690493	VC_RS12085	VC_2503	valine--tRNA ligase	missense	1796G>A	Arg599His	0	0	0	100	100	100	87.5	100	100	100	100	100	0	0	0
	S1_1567284	VC_RS07050	VC_1456	cholera enterotoxin binding subunit CtxB	missense	58C>A	His20Asn	0	0	0	86.6667	100	100	87.5	90.9091	100	96.4286	100	100	0	0	0
	S2_203369	VC_RS14220	VC_A0182	nitric oxide reductase transcriptional regulator	upstream	-1439C>A		0	0	0	100	100	100	87.5	63.6364	100	100	100	100	0	0	0
A3	S1_2466598	VC_RS11185	VC_2319	exodeoxyribonuclease V subunit alpha	missense	2039A>G	Tyr680Cys	0	0	0	0	0	0	0	90.9091	100	100	100	100	0	0	0
	S1_2405951	VC_RS10875	VC_2251	OmpH family outer membrane protein	missense	146T>G	Leu49Trp	0	0	0	0	0	0	0	90.9091	100	100	100	100	0	0	0
	S1_148860	VC_RS00720	VC_0157	S8 family peptidase	missense	26G>A	Cys9Tyr	0	0	0	0	0	0	0	90.9091	100	96.4286	100	100	0	0	0
	S1_1981925	VC_RS08890	VC_1843	cytochrome d ubiquinol oxidase subunit II	synonymous	909C>T	Phe303Phe	0	0	0	0	0	0	0	100	100	100	100	100	0	0	0
	S2_577065	VC_RS16445	VC_A0640	YeeE/YedE family protein	missense	361G>T	Ala121Ser	0	0	0	0	0	0	0	72.7273	100	100	100	100	0	0	0
	S1_683129	VC_RS03250	VC_0641	ribosome maturation factor RimP	upstream	-222G>C		0	0	0	0	0	0	0	72.7273	100	100	100	100	0	0	0
	S1_2098531	VC_RS09385	VC_1949	L-tyrosine/L-tryptophan isonitrile synthase	missense	100C>A	His34Asn	0	0	0	0	0	0	0	81.8182	100	100	100	100	0	0	0
	S1_2873743	VC_RS13005	VC_2701	protein-disulfide reductase DsbD	missense	1748C>T	Thr583Ile	0	0	0	0	0	9.09091	87.5	100	100	100	100	100	0	0	0
	S2_460594	VC_RS15930	VC_A0526	H(+)/Cl(-) exchange transporter ClcA	missense	311G>A	Gly104Glu	0	0	0	0	0	0	0	0	55.5556	100	100	100	0	0	0
	S1_967866	VC_RS04465	VC_0902	NADPH-dependent 7-cyano-7-deazaguanine reductase	upstream	-4229T>C		0	0	0	0	0	0	0	0	55.5556	100	100	100	0	0	0
	S2_350647	VC_RS15115	VC_A0361	hypothetical protein	synonymous	252G>A	Lys84Lys	0	0	0	0	0	0	0	0	55.5556	96.4286	100	100	0	0	0
	S1_1404113	VC_RS06435	VC_1320	response regulator transcription factor CarR	missense	265G>A	Asp89Asn	0	0	0	0	0	0	0	0	55.5556	96.4286	100	100	0	0	0
	S1_1429844	VC_RS06530	VC_1342	NUDIX domain-containing protein	synonymous	1374T>C	Ala458Ala	0	0	0	0	0	0	0	0	73.3333	100	100	100	0	0	0
	S1_486234	VC_RS02330	VC_0454	glutaminase B	synonymous	906T>G	Gly302Gly	0	0	0	0	0	0	0	0	73.3333	96.4286	100	100	0	0	0
	S1_153087	VC_RS00720	VC_0157	S8 family peptidase	upstream	-4202T>A		13.6364	0	20	60	9.43396	72.7273	0	36.3636	95.5556	96.4286	100	94.0476	30.5085	55.5556	18.254
B1	S1_1118265	VC_RS05150	VC_1047	fatty acid oxidation complex subunit alpha FadJ	synonymous	2064G>A	Glu688Glu	0	0	0	0	0	0	0	0	0	0	0	0	93.2203	100	100
	S1_1961274	VC_RS08785	VC_1820	PTS sugar transporter subunit IIA	synonymous	177C>T	Asp59Asp	0	0	0	0	0	0	0	0	0	0	0	0	93.2203	100	100
	S1_798976	VC_RS03735	VC_0745	inositol-1-monophosphatase	missense	650A>G	Glu217Gly	0	0	0	0	0	0	0	0	0	0	0	0	93.2203	100	100
	S2_773493	VC_RS17290	VC_A0828	phenylalanine 4-monooxygenase	missense	56A>T	Gln19Leu	0	0	0	0	0	0	0	0	0	0	0	0	93.2203	100	100
	S1_1344013	VC_RS06185	VC_1268	murein L,D-transpeptidase	missense	976C>T	Pro326Ser	0	0	0	0	0	0	0	0	0	0	0	0	93.2203	100	100
	S1_2241989	VC_RS10025	VC_2082	zinc ABC transporter ATP-binding protein ZnuC	synonymous	459A>G	Val153Val	0	0	0	0	0	0	0	0	0	0	0	0	93.2203	100	100
	S2_266019	VC_RS14510	VC_A0246	PTS ascorbate-specific subunit IIBC	missense	1061T>C	Ile354Thr	0	0	0	0	0	0	0	0	0	0	0	0	93.2203	100	100
	S1_2609994	VC_RS11730	VC_2435	ADP-ribose diphosphatase	missense	325C>T	Arg109Cys	0	0	0	0	0	0	0	0	0	0	0	0	93.2203	100	100
	S1_991447	VC_RS04610	VC_0928	hypothetical protein	missense	307A>G	Met103Val	0	0	0	0	0	0	0	0	0	0	0	0	93.2203	100	100
	S1_994229	VC_RS04620	VC_0930	hemolysin	missense	602G>A	Gly201Asp	0	0	0	0	0	0	0	0	0	0	0	0	93.2203	100	100
	S2_161094	VC_RS14055	VC_A0146	TRAP transporter permease	missense	721T>G	Ser241Ala	0	0	0	0	0	0	0	0	0	0	0	0	93.2203	100	100
	S1_2078472	VC_RS09290	VC_1926	sigma-54 dependent transcriptional regulator	synonymous	936C>T	Ile312Ile	0	0	0	0	0	0	0	0	0	0	0	0	93.2203	100	100
	S1_1622584	VC_RS07295	VC_1509	NAD-dependent protein deacylase	missense	149C>T	Pro50Leu	0	0	0	0	0	0	0	0	0	0	0	0	96.6102	100	100
	S1_2317938	VC_RS10420	VC_2168	DUF2066 domain-containing protein	upstream	-1479G>A		0	0	0	0	0	0	0	0	0	0	0	0	96.6102	100	100
	S1_2468430	VC_RS11185	VC_2319	exodeoxyribonuclease V subunit alpha	synonymous	207A>T	Ala69Ala	0	0	0	0	0	0	0	0	0	0	0	0	96.6102	100	100
	S1_2195049	VC_RS09805	VC_2038	Hpt domain-containing protein	missense	830G>T	Gly277Val	0	0	0	0	0	0	0	0	0	0	0	0	96.6102	100	100
	S1_2731709	VC_RS12285	VC_2548	autotransporter assembly complex protein TamA	missense	797C>T	Thr266Ile	0	0	0	0	0	0	0	0	0	0	0	0	96.6102	100	100
	S2_839769	VC_RS17550	VC_A0886	glycine C-acetyltransferase	synonymous	351T>C	Gly117Gly	0	0	0	0	0	0	0	0	0	0	0	0	96.6102	100	100
	S1_2609364	VC_RS11725	VC_2434	DUF1249 family protein	missense	322G>T	Asp108Tyr	0	0	0	0	0	0	0	0	0	0	0	0	96.6102	100	100
	S2_921045	VC_RS17940	VC_A0974	methyl-accepting chemotaxis protein	missense	482T>G	Ile161Ser	0	0	0	0	0	0	0	0	0	0	0	0	94.9153	100	100
	S2_1024884	VC_RS18400	VC_A1073	bifunctional proline dehydrogenase/L-glutamate	missense	1799C>T	Ala600Val	0	0	0	0	0	0	0	0	0	0	0	0	94.9153	100	100
	S2_564621	VC_RS16385	VC_A0628	NERD domain-containing protein	synonymous	823C>T	Leu275Leu	0	0	0	0	0	0	0	0	0	0	0	0	100	100	100
	S1_1452755	VC_RS06620	VC_1363	siroheme synthase	missense	113T>C	Val38Ala	0	0	0	0	0	0	0	0	0	0	0	0	100	100	100
	S2_413076	VC_RS15615		hypothetical protein	missense	115G>A	Asp39Asn	0	0	0	0	0	0	0	0	0	0	0	0	100	100	96.0317
	S2_989172	VC_RS18240	VC_A1038	amino acid ABC transporter permease	missense	571C>T	Pro191Ser	0	0	0	0	0	0	0	0	0	0	0	0	83.0508	100	100
	S1_681574	VC_RS03230	VC_0639	phosphoglucosamine mutase	missense	587G>T	Arg196Leu	0	0	0	0	0	0	0	0	0	0	0	0	83.0508	100	100
	S2_333886	VC_RS14960	VC_A0332	BrnT family toxin	upstream	-67A>G		0	0	0	0	0	0	0	0	0	0	0	0	83.0508	100	100
	S1_1693044	VC_RS07645	VC_1582	YbcC family protein	missense	292G>A	Asp98Asn	0	0	0	0	0	0	0	0	0	0	0	0	83.0508	100	100
	S2_401468	VC_RS15530	VC_A0448	hypothetical protein	missense	149T>G	Leu50Arg	0	0	0	0	0	0	0	0	0	0	0	0	84.7458	100	100
	S1_545919	VC_RS02610	VC_0514	methyl-accepting chemotaxis protein	missense	746T>G	Leu249Trp	0	0	0	0	0	0	0	0	0	0	0	0	89.8305	100	99.2063
	S1_406983	VC_RS01975	VC_0390	methionine synthase	upstream	-2054C>T		40.9091	0	0	0	0	0	0	0	0	0	0	0	98.3051	100	100
B2	S1_1895998	VC_RS08485	VC_1758	tyrosine-type recombinase/integrase	upstream	-94G>T		0	26.9231	100	0	0	0	0	0	0	0	0	0	0	0	0
	S1_1324126	VC_RS06110	VC_1252	CinA family nicotinamide mononucleotide	missense	1190C>T	Ala397Val	0	26.9231	100	0	0	0	0	0	0	0	0	0	0	0	0
	S1_1895997	VC_RS08485	VC_1758	tyrosine-type recombinase/integrase	upstream	-95T>A		0	26.9231	100	0	0	0	0	0	0	0	0	0	0	0	0
	S2_524741	VC_RS16215	VC_A0587	DNA-binding protein	missense	388T>C	Ser130Pro	0	26.9231	100	0	0	0	0	0	0	0	0	0	0	0	0
	S2_603948	VC_RS16570	VC_A0667	sodium:solute symporter	missense	1166C>T	Thr389Met	0	26.9231	100	0	0	0	0	0	0	0	0	0	0	0	0
	S1_1920572	VC_RS08550	VC_1771	hypothetical protein	missense	1241A>G	His414Arg	0	26.9231	100	0	0	0	0	0	0	0	0	0	0	0	0
	S2_55559	VC_RS13625	VC_A0047	HlyD family secretion protein	missense	502A>G	Thr168Ala	0	26.9231	100	0	0	0	0	0	0	0	0	0	0	0	0
	S1_2959464	VC_RS13425	VC_2775	tRNA uridine-5-carboxymethylaminomethyl(34)	missense	1583C>T	Ala528Val	0	26.9231	100	0	0	0	0	0	0	0	0	0	0	0	0
	S2_881571	VC_RS17745	VC_A0928	hypothetical protein	missense	83C>T	Pro28Leu	0	26.9231	100	0	0	0	0	0	0	0	0	0	0	0	0
	S2_132441	VC_RS13940	VC_A0119	TssA family type VI secretion system protein	missense	1397C>A	Thr466Lys	0	26.9231	100	0	0	0	0	0	0	0	0	0	0	0	0
	S1_1948044	VC_RS08675	VC_1797	hypothetical protein	upstream	-4741G>A		0	26.9231	100	0	0	0	0	0	0	0	0	0	0	0	0
	S1_2541478	VC_RS11440	VC_2376	glutamate synthase large subunit	missense	3824C>T	Ala1275Val	0	26.9231	100	0	0	0	0	0	0	0	0	0	0	0	0
	S2_408208	VC_RS15575	VC_A0457	hypothetical protein	missense	431A>G	Asp144Gly	0	26.9231	100	0	0	0	0	0	0	0	0	0	0	0	0
	S1_1727768	VC_RS07800	VC_1610	ATP-binding protein	upstream	-2239G>A		0	26.9231	100	0	0	0	0	0	0	0	0	0	0	0	0
	S1_739837	VC_RS03465	VC_0687	carbon starvation protein A	upstream	-4555G>A		0	30.7692	100	0	0	0	0	0	0	0	0	0	0	0	0
	S2_610130	VC_RS16595	VC_A0675	nitrate/nitrite two-component system sensor	synonymous	1419C>T	Asn473Asn	0	30.7692	100	0	0	0	0	0	0	0	0	0	0	0	0
	S1_447974	VC_RS02125	VC_0420	TIGR02099 family protein	synonymous	1287C>T	Ser429Ser	0	38.4615	100	0	0	0	0	0	0	0	0	0	0	0	0
	S1_946155	VC_RS04390	VC_0886	DUF3549 family protein	missense	136C>T	Pro46Ser	0	34.6154	100	0	0	0	0	0	0	0	0	0	0	0	0
	S1_247087	VC_RS01180	VC_0241	mannose-1-phosphate	missense	559A>T	Ser187Cys	0	42.3077	100	0	0	0	0	0	0	0	0	0	0	0	0
	S1_46265	VC_RS00220	VC_0048	DNA-processing protein DprA	missense	191C>T	Ala64Val	0	50	100	0	0	0	0	0	0	0	0	0	0	0	0
	S1_1562785	VC_RS07025	VC_1451	MARTX multifunctional-autoprocessing	synonymous	12639A>G	Gly4213Gly	0	0	100	0	0	0	0	0	0	0	0	0	0	0	0
	S1_674880	VC_RS03200	VC_0633	porin OmpU	missense	974G>A	Gly325Asp	22.7273	34.6154	100	0	0	0	0	0	4.44444	0	0	100	0	11.1111	15.0794
B3	S1_2391706	VC_RS10810	VC_2237	LysM peptidoglycan-binding domain-containing	missense	737G>A	Gly246Asp	0	0	0	0	0	0	0	0	0	0	0	100	0	0	0
	S1_2332052	VC_RS10475	VC_RS10475	4-(cytidine	downstream	*4260T>C		0	0	0	0	0	0	0	0	0	0	0	100	0	0	0
	S1_2002816	VC_RS08990	VC_1863	ABC transporter substrate-binding protein	synonymous	660C>T	Arg220Arg	0	0	0	0	0	0	0	0	0	0	0	100	0	0	0
	S1_454734	VC_RS02140	VC_0423	arginine deiminase	upstream	-571C>T		0	0	0	0	0	0	0	0	0	0	0	100	0	0	0
	S1_93723	VC_RS00465	VC_0094	4-hydroxybenzoate octaprenyltransferase	missense	596C>T	Thr199Ile	0	0	0	0	0	0	0	0	0	0	0	100	0	0	0
	S2_968585	VC_RS18155	VC_A1020	LysR family transcriptional regulator	missense	521C>T	Ala174Val	0	0	0	0	0	0	0	0	0	0	0	100	0	0	0
	S1_2484852	VC_RS11235	VC_2334	zinc transporter ZntB	synonymous	381C>T	Gly127Gly	0	0	0	0	0	0	0	0	0	0	25	100	0	0	0
	S1_64791	VC_RS00325	VC_0065	thiazole synthase	missense	572C>T	Ala191Val	0	0	0	0	0	0	0	0	0	0	25	100	0	0	0
	S1_1388812	VC_RS06365	VC_1306	YcjX family protein	missense	1340C>T	Ala447Val	0	0	0	0	0	0	0	0	0	0	25	100	0	0	0
	S2_398116	VC_RS15505	VC_A0442	GNAT family N-acetyltransferase	missense	85G>T	Gly29Cys	0	0	0	0	0	0	0	0	0	0	25	100	0	0	0.793651
	S1_1068347	VC_RS04925	VC_0998	hypothetical protein	missense	3307G>A	Ala1103Thr	0	0	0	0	0	0	0	0	0	0	87.5	100	0	0	0
	S1_953331	VC_RS04430	VC_0894	tRNA 4-thiouridine(8) synthase ThiI	synonymous	390T>G	Gly130Gly	0	0	0	0	0	0	0	0	0	0	87.5	100	0	0	0
B4	S1_2476906	VC_RS11200	VC_2323	TDT family transporter	missense	272C>T	Ala91Val	0	0	0	60	100	0	0	0	0	0	0	0	0	0	0
	S2_609892	VC_RS16595	VC_A0675	nitrate/nitrite two-component system sensor	missense	1657C>T	Arg553Cys	0	0	0	60	100	0	0	0	0	0	0	0	0	0	0
	S1_2485904	VC_RS11240	VC_2335	gamma-glutamylcyclotransferase	missense	472G>A	Ala158Thr	0	0	0	60	100	0	0	0	0	0	0	0	0	0	0
	S1_2085882	VC_RS09320	VC_1934	bifunctional diguanylate	missense	968C>T	Ala323Val	0	0	0	60	100	0	0	0	0	0	0	0	0	0	0
	S1_2240207	VC_RS10015	VC_2080	AraC family transcriptional regulator	missense	154G>A	Gly52Arg	0	0	0	60	100	0	0	0	0	0	0	0	0	0	0
	S1_831779	VC_RS03885	VC_0775	norspermidine-2,3-dihydroxybenzoate synthase	missense	514G>T	Ala172Ser	0	0	0	60	100	0	0	0	0	0	0	0	0	0	0
	S1_1117838	VC_RS05150	VC_1047	fatty acid oxidation complex subunit alpha FadJ	missense	1637T>G	Val546Gly	0	0	0	60	100	0	0	0	0	0	0	0	0	0	0
	S2_568477	VC_RS16400	VC_A0631	GNAT family N-acetyltransferase	missense	317G>A	Arg106His	0	0	0	60	100	0	0	0	0	0	0	0	0	0	0
	S1_1354024	VC_RS06240	VC_1279	BCCT family transporter	missense	406G>A	Ala136Thr	0	0	0	0	100	0	0	0	0	0	0	0	0	0	0
	S1_1970973	VC_RS08825	VC_1828	L-alanine exporter AlaE	synonymous	183T>C	Gly61Gly	0	0	0	0	100	0	0	0	0	0	0	0	0	0	0
	S1_1812498	VC_RS08095	VC_1673	efflux RND transporter permease subunit VexK	upstream	-3593G>A		0	0	0	0	100	0	0	0	0	0	0	0	0	0	0
	S1_2191730	VC_RS09795	VC_2036	aspartate-semialdehyde dehydrogenase	missense	1040T>C	Val347Ala	0	0	0	26.6667	100	0	0	0	0	0	0	0	0	0	0
B5	S1_2493207	VC_RS11265	VC_2340	HD-GYP domain-containing protein	missense	971C>T	Ala324Val	0	0	0	0	0	0	0	0	0	100	0	0	0	0	0
	S1_339819	VC_RS01610	VC_0327	50S ribosomal protein L7/L12	missense	52A>G	Met18Val	0	0	0	0	0	0	0	0	0	100	0	0	0	0	0
	S1_997298	VC_RS04625	VC_0931	O-antigen ligase family protein	synonymous	675A>G	Leu225Leu	0	0	0	0	0	0	0	0	0	100	0	0	0	0	0
	S2_514886	VC_RS16145	VC_A0572	D-alanine--D-alanine ligase	upstream	-4723T>C		0	0	0	0	0	0	0	0	2.22222	100	0	0	0	0	0
	S1_709734	VC_RS03360	VC_0663	peptide chain release factor 2	missense	274G>T	Asp92Tyr	0	0	0	0	0	0	0	0	2.22222	100	0	0	0	0	0
	S1_1978638	VC_RS08860	VC_1837	cell envelope integrity protein TolA	missense	920T>G	Leu307Arg	0	0	0	0	0	9.09091	100	0	0	0	0	0	0	0	0
	S1_200144	VC_RS00950	VC_0194	gamma-glutamyltransferase	synonymous	444T>C	Gly148Gly	0	0	0	0	0	0	0	100	26.6667	0	0	0	0	0	0
Here, A1-A3 are subclusters of a large cluster A, and B1-B5 are subclusters of a large cluster of B. SNPs of subcluster A1 was common for all lineages of global clade, but not in Asian clade. SNPs of A2 and A3 subclusters were acquired by different lineages of global clade. SNPs of subcluster B1 were found in only Asian clade. SNPs of subclusters B2-B5 were common between recent ancestral and des…
