# Supplementary material for: Genomic attributes of Vibrio cholerae O1 responsible for 2022 massive cholera outbreak in Bangladesh
Source: Nat Commun. 2023 Mar 1;14:1154. doi: 10.1038/s41467-023-36687-7 (PMC9977884; doi:10.1038/s41467-023-36687-7)
Supplement: Supplementary file 6 — Dataset 3 [file 41467_2023_36687_MOESM6_ESM.xlsx]

## Sheet: Sheet1
Supplementary Data 3. Genetic characteristics of the representative strains belonging to the Global and Asian clades
Clade	Lineage/group	Strain	VSP-2	gryA mutation	ParC mutation	SXT ICE
Global	BD1	BD_2007_MAB012	del(VC_0495*-VC_0498)	p.Ser83Ile	wild	ICEGEN (MK165650.1)/ ICEVchInd5 (GQ463142.1)/ ICEVchBan5 (GQ463140.1)
	BD1	BD_2001_ERR018113	VSP-2	p.Ser83Ile	wild	ICEGEN (MK165650.1)/ ICEVchInd5 (GQ463142.1)/ ICEVchBan5 (GQ463140.1)
	BD1	BD_2001_ERR018116	del(VC_0496-VC_0499, VC_0502-VC_0510, VC_513)	p.Ser83Ile	wild	ICEGEN (MK165650.1)/ ICEVchInd5 (GQ463142.1)/ ICEVchBan5 (GQ463140.1)
	BD1	BD_2006_ERR025393	del(VC_0496-VC_0498,VC_0502-VC_0510)	p.Ser83Ile	wild	ICEGEN (MK165650.1)/ ICEVchInd5 (GQ463142.1)/ ICEVchBan5 (GQ463140.1)
	BD1	BD_2006_ERR018128	del(VC_0496-VC_0499,VC_0502-VC_0510)	p.Ser83Ile	wild	ICEGEN (MK165650.1)/ ICEVchInd5 (GQ463142.1)/ ICEVchBan5 (GQ463140.1)
	BD1	BD_2007_ERR018182	del(VC_0496-VC_0499,VC_0502-VC_0510)	p.Ser83Ile	wild	ICEGEN (MK165650.1)/ ICEVchInd5 (GQ463142.1)/ ICEVchBan5 (GQ463140.1)
	BD1	BD_2007_ERR025395	del(VC_0496-VC_0499,VC_0502-VC_0510)	p.Ser83Ile	wild	ICEGEN (MK165650.1)/ ICEVchInd5 (GQ463142.1)/ ICEVchBan5 (GQ463140.1)
	BD1	BD_2001_ERR025373	del(VC_0496-VC_0499,VC_0502-VC_0510)	p.Ser83Ile	wild	ICEGEN (MK165650.1)/ ICEVchInd5 (GQ463142.1)/ ICEVchBan5 (GQ463140.1)
	BD1	BD_2001_ERR018115	del(VC_0496-VC_0499,VC_0502-VC_0510)	p.Ser83Ile	wild	ICEGEN (MK165650.1)/ ICEVchInd5 (GQ463142.1)/ ICEVchBan5 (GQ463140.1)
	BD1	BD_1999_ERR018114	del(VC_0496-VC_0499,VC_0502-VC_0510)	p.Ser83Ile	wild	ICEGEN (MK165650.1)/ ICEVchInd5 (GQ463142.1)/ ICEVchBan5 (GQ463140.1)
	BD1	BD_2007_BGD012	del(VC_0496-VC_0498,VC_0502-VC_0510)	p.Ser83Ile	p.Ser85Leu	ICEGEN (MK165650.1)/ ICEVchInd5 (GQ463142.1)/ ICEVchBan5 (GQ463140.1)
	BD1	BD_2007_BGD006	del(VC_0496-VC_0498,VC_0502-VC_0510)	p.Ser83Ile	p.Ser85Leu	ICEGEN (MK165650.1)/ ICEVchInd5 (GQ463142.1)/ ICEVchBan5 (GQ463140.1)
	BD1	BD_2007_BGD004	del(VC_0496-VC_0498,VC_0502-VC_0510)	p.Ser83Ile	p.Ser85Leu	ICEGEN (MK165650.1)/ ICEVchInd5 (GQ463142.1)/ ICEVchBan5 (GQ463140.1)
	BD1	BD_2007_MAB011	del(VC_0496-VC_0498,VC_0502-VC_0510)	p.Ser83Ile	p.Ser85Leu	ICEGEN (MK165650.1)/ ICEVchInd5 (GQ463142.1)/ ICEVchBan5 (GQ463140.1)
	BD1	BD_2007_BGD014	del(VC_0496-VC_0498,VC_0502-VC_0510)	p.Ser83Ile	p.Ser85Leu	ICEGEN (MK165650.1)/ ICEVchInd5 (GQ463142.1)/ ICEVchBan5 (GQ463140.1)
	BD1	BD_2007_BGD009	del(VC_0496-VC_0498,VC_0502-VC_0510)	p.Ser83Ile	p.Ser85Leu	ICEGEN (MK165650.1)/ ICEVchInd5 (GQ463142.1)/ ICEVchBan5 (GQ463140.1)
	BD1	BD_2007_BGD013	del(VC_0496-VC_0498,VC_0502-VC_0510)	p.Ser83Ile	p.Ser85Leu	ICEGEN (MK165650.1)/ ICEVchInd5 (GQ463142.1)/ ICEVchBan5 (GQ463140.1)
	BD1	BD_2007_BGD010	del(VC_0496-VC_0498,VC_0502-VC_0510)	p.Ser83Ile	p.Ser85Leu	ICEGEN (MK165650.1)/ ICEVchInd5 (GQ463142.1)/ ICEVchBan5 (GQ463140.1)
	BD1	BD_2004_MAB001	del(VC_0496-VC_0498,VC_0502-VC_0510)	p.Ser83Ile	p.Ser85Leu	ICEGEN (MK165650.1)/ ICEVchInd5 (GQ463142.1)/ ICEVchBan5 (GQ463140.1)
	BD1	BD_2005_MAB007	del(VC_0496-VC_0498,VC_0502-VC_0510)	p.Ser83Ile	p.Ser85Leu	ICEGEN (MK165650.1)/ ICEVchInd5 (GQ463142.1)/ ICEVchBan5 (GQ463140.1)
	AS1	CH_2005_ERR579089	del(VC_0496-VC_0498,VC_0502-VC_0510)	p.Ser83Ile	p.Ser85Leu	ICEGEN (MK165650.1)/ ICEVchInd5 (GQ463142.1)/ ICEVchBan5 (GQ463140.1)
	AS1	CH_2008_ERR579090	del(VC_0496-VC_0498,VC_0502-VC_0510)	p.Ser83Ile	p.Ser85Leu	ICEGEN (MK165650.1)/ ICEVchInd5 (GQ463142.1)/ ICEVchBan5 (GQ463140.1)
	AS1	TH_2010_P33	del(VC_0495*-VC_0498)	p.Ser83Ile	p.Ser85Leu	ICETET(MK165649.1)
	AS1	TH_2010_P30	del(VC_0496-VC_0498,VC_0502-VC_0510)	p.Ser83Ile	p.Ser85Leu	ICEGEN (MK165650.1)/ ICEVchInd5 (GQ463142.1)/ ICEVchBan5 (GQ463140.1)
	AS1	TH_2010_P46	del(VC_0495*-VC_0498)	p.Ser83Ile	p.Ser85Leu	ICETET(MK165649.1)
	AS1	TH_2010_P39	del(VC_0496-VC_0498,VC_0502-VC_0510)	p.Ser83Ile	p.Ser85Leu	ICEGEN (MK165650.1)/ ICEVchInd5 (GQ463142.1)/ ICEVchBan5 (GQ463140.1)
	AS1	TH_2010_P38	del(VC_0496-VC_0498,VC_0502-VC_0510)	p.Ser83Ile	p.Ser85Leu	ICEGEN (MK165650.1)/ ICEVchInd5 (GQ463142.1)/ ICEVchBan5 (GQ463140.1)
	AS1	TH_2010_P44	del(VC_0496-VC_0498,VC_0502-VC_0510)	p.Ser83Ile	p.Ser85Leu	ICEGEN (MK165650.1)/ ICEVchInd5 (GQ463142.1)/ ICEVchBan5 (GQ463140.1)
	AS1	TH_2010_P35	del(VC_0496-VC_0498,VC_0502-VC_0510)	p.Ser83Ile	p.Ser85Leu	ICEGEN (MK165650.1)/ ICEVchInd5 (GQ463142.1)/ ICEVchBan5 (GQ463140.1)
	AS1	TH_2010_P34	del(VC_0496-VC_0498,VC_0502-VC_0510)	p.Ser83Ile	p.Ser85Leu	ICEGEN (MK165650.1)/ ICEVchInd5 (GQ463142.1)/ ICEVchBan5 (GQ463140.1)
	AS1	TH_2010_P43	del(VC_0496-VC_0498,VC_0502-VC_0510)	p.Ser83Ile	p.Ser85Leu	ICEGEN (MK165650.1)/ ICEVchInd5 (GQ463142.1)/ ICEVchBan5 (GQ463140.1)
	AS1	TH_2010_P42	del(VC_0496-VC_0498,VC_0502-VC_0510)	p.Ser83Ile	p.Ser85Leu	ICEGEN (MK165650.1)/ ICEVchInd5 (GQ463142.1)/ ICEVchBan5 (GQ463140.1)
	AS1	Pakistan_2005_ERR1878135	del(VC_0496-VC_0498,VC_0502-VC_0510)	p.Ser83Ile	p.Ser85Leu	ICEGEN (MK165650.1)/ ICEVchInd5 (GQ463142.1)/ ICEVchBan5 (GQ463140.1)
	AS1	Pakistan_2010__ERR051745	del(VC_0496-VC_0498,VC_0502-VC_0510)	p.Ser83Ile	p.Ser85Leu	ICEGEN (MK165650.1)/ ICEVchInd5 (GQ463142.1)/ ICEVchBan5 (GQ463140.1)
	AS1	Pakistan_2009_ERR1878575	del(VC_0496-VC_0498,VC_0502-VC_0510)	p.Ser83Ile	p.Ser85Leu	ICEGEN (MK165650.1)/ ICEVchInd5 (GQ463142.1)/ ICEVchBan5 (GQ463140.1)
	AS1	Pakistan_2009_ERR1878577	del(VC_0496-VC_0498,VC_0502-VC_0510)	p.Ser83Ile	p.Ser85Leu	ICEGEN (MK165650.1)/ ICEVchInd5 (GQ463142.1)/ ICEVchBan5 (GQ463140.1)
	AS1	Pakistan_2009_ERR1878576	del(VC_0496-VC_0498,VC_0502-VC_0510)	p.Ser83Ile	p.Ser85Leu	ICEGEN (MK165650.1)/ ICEVchInd5 (GQ463142.1)/ ICEVchBan5 (GQ463140.1)
	AS1	Pakistan_2010__ERR051746	del(VC_0496-VC_0498,VC_0502-VC_0510)	p.Ser83Ile	p.Ser85Leu	ICEGEN (MK165650.1)/ ICEVchInd5 (GQ463142.1)/ ICEVchBan5 (GQ463140.1)
	T11	Moz_2002_S0014	del(VC_0496-VC_0498,VC_0502-VC_0510)	p.Ser83Ile	p.Ser85Leu	ICEGEN (MK165650.1)/ ICEVchInd5 (GQ463142.1)/ ICEVchBan5 (GQ463140.1)
	T11	Zim_2009_Zim12	del(VC_0496-VC_0498,VC_0502-VC_0510)	p.Ser83Ile	p.Ser85Leu	ICEGEN (MK165650.1)/ ICEVchInd5 (GQ463142.1)/ ICEVchBan5 (GQ463140.1)
	T11	Moz_2010_S1019828_5	del(VC_0496-VC_0498,VC_0502-VC_0510)	p.Ser83Ile	p.Ser85Leu	ICEGEN (MK165650.1)/ ICEVchInd5 (GQ463142.1)/ ICEVchBan5 (GQ463140.1)
	T11	Moz_2002_S0035	del(VC_0496-VC_0498,VC_0502-VC_0510)	p.Ser83Ile	p.Ser85Leu	ICEGEN (MK165650.1)/ ICEVchInd5 (GQ463142.1)/ ICEVchBan5 (GQ463140.1)
	T11	Moz_2002_S0034	del(VC_0496-VC_0498,VC_0502-VC_0510)	p.Ser83Ile	p.Ser85Leu	ICEGEN (MK165650.1)/ ICEVchInd5 (GQ463142.1)/ ICEVchBan5 (GQ463140.1)
	IND1	IN_2004_ERR018123	del(VC_0496-VC_0499,VC_0502-VC_0510)	p.Ser83Ile	p.Ser85Leu	ICEGEN (MK165650.1)/ ICEVchInd5 (GQ463142.1)/ ICEVchBan5 (GQ463140.1)
	IND1	IN_2005_ERR025374	del(VC_0496-VC_0499,VC_0502-VC_0510)	p.Ser83Ile	p.Ser85Leu	ICEGEN (MK165650.1)/ ICEVchInd5 (GQ463142.1)/ ICEVchBan5 (GQ463140.1)
	IND1	IN_2007_ERR025360	del(VC_0496-VC_0499,VC_0502-VC_0510)	p.Ser83Ile	p.Ser85Leu	ICEGEN (MK165650.1)/ ICEVchInd5 (GQ463142.1)/ ICEVchBan5 (GQ463140.1)
	IND1	Ind_2007_DRR069011	del(VC_0496-VC_0498,VC_0502-VC_0510)	p.Ser83Ile	p.Ser85Leu	ICEGEN (MK165650.1)/ ICEVchInd5 (GQ463142.1)/ ICEVchBan5 (GQ463140.1)
	IND1	Ind_2007_DRR069018	del(VC_0496-VC_0498,VC_0502-VC_0510)	p.Ser83Ile	p.Ser85Leu	ICEGEN (MK165650.1)/ ICEVchInd5 (GQ463142.1)/ ICEVchBan5 (GQ463140.1)
	IND1	Ind_2007_DRR069012	del(VC_0496-VC_0498,VC_0502-VC_0510)	p.Ser83Ile	p.Ser85Leu	ICEGEN (MK165650.1)/ ICEVchInd5 (GQ463142.1)/ ICEVchBan5 (GQ463140.1)
	IND1	Ind_2008_DRR069026	del(VC_0496-VC_0498,VC_0502-VC_0510)	p.Ser83Ile	p.Ser85Leu	ICEGEN (MK165650.1)/ ICEVchInd5 (GQ463142.1)/ ICEVchBan5 (GQ463140.1)
	IND1	Ind_2009_DRR069032	del(VC_0496-VC_0498,VC_0502-VC_0510)	p.Ser83Ile	p.Ser85Leu	ICEGEN (MK165650.1)/ ICEVchInd5 (GQ463142.1)/ ICEVchBan5 (GQ463140.1)
	IND1	Ind_2008_DRR069029	del(VC_0496-VC_0498,VC_0502-VC_0510)	p.Ser83Ile	p.Ser85Leu	ICEGEN (MK165650.1)/ ICEVchInd5 (GQ463142.1)/ ICEVchBan5 (GQ463140.1)
	IND1	Ind_2009_DRR069031	del(VC_0496-VC_0498,VC_0502-VC_0510)	p.Ser83Ile	p.Ser85Leu	ICEGEN (MK165650.1)/ ICEVchInd5 (GQ463142.1)/ ICEVchBan5 (GQ463140.1)
	IND1	Ind_2009_DRR069030	del(VC_0496-VC_0498,VC_0502-VC_0510)	p.Ser83Ile	p.Ser85Leu	ICEGEN (MK165650.1)/ ICEVchInd5 (GQ463142.1)/ ICEVchBan5 (GQ463140.1)
	IND1	Ind_2009_DRR069033	del VSP2	p.Ser83Ile	p.Ser85Leu	ICEGEN (MK165650.1)/ ICEVchInd5 (GQ463142.1)/ ICEVchBan5 (GQ463140.1)
	IND1	IN_2009_ERR018187	del(VC_0496-VC_0499,VC_0502-VC_0510)	p.Ser83Ile	p.Ser85Leu	ICEGEN (MK165650.1)/ ICEVchInd5 (GQ463142.1)/ ICEVchBan5 (GQ463140.1)
	IND1	NEP_2010_SRR308722	del(VC_0496-VC_0498,VC_0502-VC_0510)	p.Ser83Ile	p.Ser85Leu	ICEGEN (MK165650.1)/ ICEVchInd5 (GQ463142.1)/ ICEVchBan5 (GQ463140.1)
	IND1	NEP_2010_SRR308703	del(VC_0496-VC_0498,VC_0502-VC_0510)	p.Ser83Ile	p.Ser85Leu	ICEGEN (MK165650.1)/ ICEVchInd5 (GQ463142.1)/ ICEVchBan5 (GQ463140.1)
	BD1.1	BD_2011_BGD050	del(VC_0496-VC_0498,VC_0502-VC_0510)	p.Ser83Ile	p.Ser85Leu	ICEGEN (MK165650.1)/ ICEVchInd5 (GQ463142.1)/ ICEVchBan5 (GQ463140.1)
	BD1.1	BD_2010_BGD048	del(VC_0496-VC_0498,VC_0502-VC_0510)	p.Ser83Ile	p.Ser85Leu	ICEGEN (MK165650.1)/ ICEVchInd5 (GQ463142.1)/ ICEVchBan5 (GQ463140.1)
	BD1.1	BD_2010_BGD045	del(VC_0496-VC_0498,VC_0502-VC_0510)	p.Ser83Ile	p.Ser85Leu	ICEGEN (MK165650.1)/ ICEVchInd5 (GQ463142.1)/ ICEVchBan5 (GQ463140.1)
	BD1.1	BD_2011_BGD056	del(VC_0496-VC_0498,VC_0502-VC_0510)	p.Ser83Ile	p.Ser85Leu	ICEGEN (MK165650.1)/ ICEVchInd5 (GQ463142.1)/ ICEVchBan5 (GQ463140.1)
	BD1.1	BD_2011_BGD052	del(VC_0496-VC_0498,VC_0502-VC_0510)	p.Ser83Ile	p.Ser85Leu	ICEGEN (MK165650.1)/ ICEVchInd5 (GQ463142.1)/ ICEVchBan5 (GQ463140.1)
	BD1.1	BD_2012_BGD060	del(VC_0496-VC_0498,VC_0502-VC_0510)	p.Ser83Ile	p.Ser85Leu	ICEGEN (MK165650.1)/ ICEVchInd5 (GQ463142.1)/ ICEVchBan5 (GQ463140.1)
	BD1.1	BD_2010_BGD111	del(VC_0496-VC_0498,VC_0502-VC_0510)	p.Ser83Ile	p.Ser85Leu	ICEGEN (MK165650.1)/ ICEVchInd5 (GQ463142.1)/ ICEVchBan5 (GQ463140.1)
	BD1.1	BD_2012_BGD061	del(VC_0496-VC_0498,VC_0502-VC_0510)	p.Ser83Ile	p.Ser85Leu	ICEGEN (MK165650.1)/ ICEVchInd5 (GQ463142.1)/ ICEVchBan5 (GQ463140.1)
	BD1.1	BD_2010_MAB019	del(VC_0496-VC_0498,VC_0502-VC_0510)	p.Ser83Ile	p.Ser85Leu	ICEGEN (MK165650.1)/ ICEVchInd5 (GQ463142.1)/ ICEVchBan5 (GQ463140.1)
	BD1.1	BD_2012_BGD067	del(VC_0496-VC_0498,VC_0502-VC_0510)	p.Ser83Ile	p.Ser85Leu	ICEGEN (MK165650.1)/ ICEVchInd5 (GQ463142.1)/ ICEVchBan5 (GQ463140.1)
	BD1.1	BD_2012_BGD066	del(VC_0496-VC_0498,VC_0502-VC_0510)	p.Ser83Ile	p.Ser85Leu	ICEGEN (MK165650.1)/ ICEVchInd5 (GQ463142.1)/ ICEVchBan5 (GQ463140.1)
	BD1.1	BD_2012_BGD065	del(VC_0496-VC_0498,VC_0502-VC_0510)	p.Ser83Ile	p.Ser85Leu	ICEGEN (MK165650.1)/ ICEVchInd5 (GQ463142.1)/ ICEVchBan5 (GQ463140.1)
	BD1.1	BD_2008_BGD019	del(VC_0496-VC_0498,VC_0502-VC_0510)	p.Ser83Ile	p.Ser85Leu	ICEGEN (MK165650.1)/ ICEVchInd5 (GQ463142.1)/ ICEVchBan5 (GQ463140.1)
	BD1.1	BD_2012_BGD064	del(VC_0496-VC_0498,VC_0502-VC_0510)	p.Ser83Ile	p.Ser85Leu	ICEGEN (MK165650.1)/ ICEVchInd5 (GQ463142.1)/ ICEVchBan5 (GQ463140.1)
	BD1.1	BD_2011_BGD058	del(VC_0496-VC_0498,VC_0502-VC_0510)	p.Ser83Ile	p.Ser85Leu	ICEGEN (MK165650.1)/ ICEVchInd5 (GQ463142.1)/ ICEVchBan5 (GQ463140.1)
	BD1.1	BD_2008_BGD025	del(VC_0496-VC_0498,VC_0502-VC_0510)	p.Ser83Ile	p.Ser85Leu	ICEGEN (MK165650.1)/ ICEVchInd5 (GQ463142.1)/ ICEVchBan5 (GQ463140.1)
	BD1.1	BD_2008_BGD016	del(VC_0496-VC_0498,VC_0502-VC_0510)	p.Ser83Ile	p.Ser85Leu	ICEGEN (MK165650.1)/ ICEVchInd5 (GQ463142.1)/ ICEVchBan5 (GQ463140.1)
	BD1.1	BD_2008_BGD021	del(VC_0496-VC_0498,VC_0502-VC_0510)	p.Ser83Ile	p.Ser85Leu	ICEGEN (MK165650.1)/ ICEVchInd5 (GQ463142.1)/ ICEVchBan5 (GQ463140.1)
	BD1.1	BD_2008_BGD020	del(VC_0496-VC_0498,VC_0502-VC_0510)	p.Ser83Ile	p.Ser85Leu	ICEGEN (MK165650.1)/ ICEVchInd5 (GQ463142.1)/ ICEVchBan5 (GQ463140.1)
	BD1.1	BD_2008_BGD023	del(VC_0496-VC_0498,VC_0502-VC_0510)	p.Ser83Ile	p.Ser85Leu	ICEGEN (MK165650.1)/ ICEVchInd5 (GQ463142.1)/ ICEVchBan5 (GQ463140.1)
	BD1.1	BD_2008_BGD024	del(VC_0496-VC_0498,VC_0502-VC_0510)	p.Ser83Ile	p.Ser85Leu	ICEGEN (MK165650.1)/ ICEVchInd5 (GQ463142.1)/ ICEVchBan5 (GQ463140.1)
	BD1.1	BD_2008_BGD022	del(VC_0496-VC_0498,VC_0502-VC_0510)	p.Ser83Ile	p.Ser85Leu	ICEGEN (MK165650.1)/ ICEVchInd5 (GQ463142.1)/ ICEVchBan5 (GQ463140.1)
	BD1.1	BD_2010_BGD039	del(VC_0496-VC_0498,VC_0502-VC_0510)	p.Ser83Ile	p.Ser85Leu	ICEGEN (MK165650.1)/ ICEVchInd5 (GQ463142.1)/ ICEVchBan5 (GQ463140.1)
	BD1.1	BD_2010_BGD038	del(VC_0496-VC_0498,VC_0502-VC_0510)	p.Ser83Ile	p.Ser85Leu	ICEGEN (MK165650.1)/ ICEVchInd5 (GQ463142.1)/ ICEVchBan5 (GQ463140.1)
	BD1.1	BD_2009_BGD107	del(VC_0496-VC_0498,VC_0502-VC_0510)	p.Ser83Ile	p.Ser85Leu	ICEGEN (MK165650.1)/ ICEVchInd5 (GQ463142.1)/ ICEVchBan5 (GQ463140.1)
	BD1.1	BD_2010_BGD049	del(VC_0496-VC_0498,VC_0502-VC_0510)	p.Ser83Ile	p.Ser85Leu	ICEGEN (MK165650.1)/ ICEVchInd5 (GQ463142.1)/ ICEVchBan5 (GQ463140.1)
	BD1.1	BD_2010_BGD047	del(VC_0496-VC_0498,VC_0502-VC_0510)	p.Ser83Ile	p.Ser85Leu	ICEGEN (MK165650.1)/ ICEVchInd5 (GQ463142.1)/ ICEVchBan5 (GQ463140.1)
	BD1.1	BD_2010_BGD044	del(VC_0496-VC_0498,VC_0502-VC_0510)	p.Ser83Ile	p.Ser85Leu	ICEGEN (MK165650.1)/ ICEVchInd5 (GQ463142.1)/ ICEVchBan5 (GQ463140.1)
	BD1.1	BD_2010_BGD043	del(VC_0496-VC_0498,VC_0502-VC_0510)	p.Ser83Ile	p.Ser85Leu	ICEGEN (MK165650.1)/ ICEVchInd5 (GQ463142.1)/ ICEVchBan5 (GQ463140.1)
	BD1.1	BD_2007_BGD008	del(VC_0496-VC_0498,VC_0502-VC_0510)	p.Ser83Ile	p.Ser85Leu	ICEGEN (MK165650.1)/ ICEVchInd5 (GQ463142.1)/ ICEVchBan5 (GQ463140.1)
	BD1.1	BD_2007_BGD007	del(VC_0496-VC_0498,VC_0502-VC_0510)	p.Ser83Ile	p.Ser85Leu	ICEGEN (MK165650.1)/ ICEVchInd5 (GQ463142.1)/ ICEVchBan5 (GQ463140.1)
	BD1.1	BD_2010_BGD040	del(VC_0496-VC_0498,VC_0502-VC_0510)	p.Ser83Ile	p.Ser85Leu	ICEGEN (MK165650.1)/ ICEVchInd5 (GQ463142.1)/ ICEVchBan5 (GQ463140.1)
	BD1.1	BD_2010_BGD113	del(VC_0496-VC_0498,VC_0502-VC_0510)	p.Ser83Ile	p.Ser85Leu	ICEGEN (MK165650.1)/ ICEVchInd5 (GQ463142.1)/ ICEVchBan5 (GQ463140.1)
	BD1.1	BD_2007_BGD011	del(VC_0496-VC_0498,VC_0502-VC_0510)	p.Ser83Ile	p.Ser85Leu	ICEGEN (MK165650.1)/ ICEVchInd5 (GQ463142.1)/ ICEVchBan5 (GQ463140.1)
	BD1.1	BD_2011_BGD053	del(VC_0496-VC_0498,VC_0502-VC_0510)	p.Ser83Ile	p.Ser85Leu	ICEGEN (MK165650.1)/ ICEVchInd5 (GQ463142.1)/ ICEVchBan5 (GQ463140.1)
	BD1.1	BD_2011_BGD051	del(VC_0496-VC_0498,VC_0502-VC_0510)	p.Ser83Ile	p.Ser85Leu	ICEGEN (MK165650.1)/ ICEVchInd5 (GQ463142.1)/ ICEVchBan5 (GQ463140.1)
	BD1.1	BD_2010_BGD041	del(VC_0496-VC_0498,VC_0502-VC_0510)	p.Ser83Ile	p.Ser85Leu	ICEGEN (MK165650.1)/ ICEVchInd5 (GQ463142.1)/ ICEVchBan5 (GQ463140.1)
	BD1.1	BD_2010_BGD042	del(VC_0496-VC_0498,VC_0502-VC_0510)	p.Ser83Ile	p.Ser85Leu	ICEGEN (MK165650.1)/ ICEVchInd5 (GQ463142.1)/ ICEVchBan5 (GQ463140.1)
	BD1.1	BD_2007_BGD015	del(VC_0496-VC_0498,VC_0502-VC_0510)	p.Ser83Ile	p.Ser85Leu	ICEGEN (MK165650.1)/ ICEVchInd5 (GQ463142.1)/ ICEVchBan5 (GQ463140.1)
	BD1.1	BD_2010_BGD112	del(VC_0496-VC_0498,VC_0502-VC_0510)	p.Ser83Ile	p.Ser85Leu	ICEGEN (MK165650.1)/ ICEVchInd5 (GQ463142.1)/ ICEVchBan5 (GQ463140.1)
	BD1.1	BD_2010_MAB021	del(VC_0496-VC_0498,VC_0502-VC_0510)	p.Ser83Ile	p.Ser85Leu	ICEGEN (MK165650.1)/ ICEVchInd5 (GQ463142.1)/ ICEVchBan5 (GQ463140.1)
	BD1.1	BD_2010_MAB018	del(VC_0496-VC_0498,VC_0502-VC_0510)	p.Ser83Ile	p.Ser85Leu	ICEGEN (MK165650.1)/ ICEVchInd5 (GQ463142.1)/ ICEVchBan5 (GQ463140.1)
	BD1.1	BD_2010_BGD110	del(VC_0496-VC_0498,VC_0502-VC_0510)	p.Ser83Ile	p.Ser85Leu	ICEGEN (MK165650.1)/ ICEVchInd5 (GQ463142.1)/ ICEVchBan5 (GQ463140.1)
	BD1.1	BD_2015_BGD126	del(VC_0496-VC_0498,VC_0502-VC_0510)	p.Ser83Ile	p.Ser85Leu	ICEGEN (MK165650.1)/ ICEVchInd5 (GQ463142.1)/ ICEVchBan5 (GQ463140.1)
	BD1.1	BD_2012_BGD068	del(VC_0496-VC_0498,VC_0502-VC_0510)	p.Ser83Ile	p.Ser85Leu	ICEGEN (MK165650.1)/ ICEVchInd5 (GQ463142.1)/ ICEVchBan5 (GQ463140.1)
	BD1.1	BD_2011_BGD057	del(VC_0496-VC_0498,VC_0502-VC_0510)	p.Ser83Ile	p.Ser85Leu	ICEGEN (MK165650.1)/ ICEVchInd5 (GQ463142.1)/ ICEVchBan5 (GQ463140.1)
	BD1.1	BD_2014_BGD125	del(VC_0496-VC_0498,VC_0502-VC_0510)	p.Ser83Ile	p.Ser85Leu	ICEGEN (MK165650.1)/ ICEVchInd5 (GQ463142.1)/ ICEVchBan5 (GQ463140.1)
	BD1.1	BD_2011_BGD116	del(VC_0496-VC_0498,VC_0502-VC_0510)	p.Ser83Ile	p.Ser85Leu	ICEGEN (MK165650.1)/ ICEVchInd5 (GQ463142.1)/ ICEVchBan5 (GQ463140.1)
	BD1.1	BD_2004_MAB002	del(VC_0496-VC_0498,VC_0502-VC_0510)	p.Ser83Ile	p.Ser85Leu	ICEGEN (MK165650.1)/ ICEVchInd5 (GQ463142.1)/ ICEVchBan5 (GQ463140.1)
	BD1.1	BD_2011_BGD115	del(VC_0496-VC_0498,VC_0502-VC_0510)	p.Ser83Ile	p.Ser85Leu	ICEGEN (MK165650.1)/ ICEVchInd5 (GQ463142.1)/ ICEVchBan5 (GQ463140.1)
	BD1.1	BD_2011_BGD114	del(VC_0496-VC_0498,VC_0502-VC_0510)	p.Ser83Ile	p.Ser85Leu	ICEGEN (MK165650.1)/ ICEVchInd5 (GQ463142.1)/ ICEVchBan5 (GQ463140.1)
	IND1.1	Ind_2010_DRR069042	del(VC_0496-VC_0498,VC_0502-VC_0510)	p.Ser83Ile	p.Ser85Leu	ICEGEN (MK165650.1)/ ICEVchInd5 (GQ463142.1)/ ICEVchBan5 (GQ463140.1)
	IND1.1	Ind_2010_DRR069048	del(VC_0496-VC_0498,VC_0502-VC_0510)	p.Ser83Ile	p.Ser85Leu	ICEGEN (MK165650.1)/ ICEVchInd5 (GQ463142.1)/ ICEVchBan5 (GQ463140.1)
	IND1.1	Ind_2010_DRR069047	del(VC_0496-VC_0498,VC_0502-VC_0510)	p.Ser83Ile	p.Ser85Leu	ICEGEN (MK165650.1)/ ICEVchInd5 (GQ463142.1)/ ICEVchBan5 (GQ463140.1)
	IND1.1	Ind_2010_DRR069045	del(VC_0496-VC_0498,VC_0502-VC_0510)	p.Ser83Ile	p.Ser85Leu	ICEGEN (MK165650.1)/ ICEVchInd5 (GQ463142.1)/ ICEVchBan5 (GQ463140.1)
	IND1.1	NEP_2010_SRR308721	del(VC_0496-VC_0498,VC_0502-VC_0510)	p.Ser83Ile	p.Ser85Leu	ICEGEN (MK165650.1)/ ICEVchInd5 (GQ463142.1)/ ICEVchBan5 (GQ463140.1)
	IND1.1	NEP_2010_SRR308716	del(VC_0496-VC_0498,VC_0502-VC_0510)	p.Ser83Ile	p.Ser85Leu	ICEGEN (MK165650.1)/ ICEVchInd5 (GQ463142.1)/ ICEVchBan5 (GQ463140.1)
	IND1.1	Ind_2010_DRR069041	del(VC_0496-VC_0498,VC_0502-VC_0510)	p.Ser83Ile	p.Ser85Leu	ICEGEN (MK165650.1)/ ICEVchInd5 (GQ463142.1)/ ICEVchBan5 (GQ463140.1)
	IND1.1	Ind_2010_DRR069044	del(VC_0496-VC_0498,VC_0502-VC_0510)	p.Ser83Ile	p.Ser85Leu	ICEGEN (MK165650.1)/ ICEVchInd5 (GQ463142.1)/ ICEVchBan5 (GQ463140.1)
	IND1.1	Ind_2010_DRR069046	del(VC_0496-VC_0498,VC_0502-VC_0510)	p.Ser83Ile	p.Ser85Leu	ICEGEN (MK165650.1)/ ICEVchInd5 (GQ463142.1)/ ICEVchBan5 (GQ463140.1)
	IND1.1	Ind_2010_DRR069043	del(VC_0496-VC_0498,VC_0502-VC_0510)	p.Ser83Ile	p.Ser85Leu	ICEGEN (MK165650.1)/ ICEVchInd5 (GQ463142.1)/ ICEVchBan5 (GQ463140.1)
	IND1.1	Ind_2010_DRR069040	del(VC_0496-VC_0498,VC_0502-VC_0510)	p.Ser83Ile	p.Ser85Leu	ICEGEN (MK165650.1)/ ICEVchInd5 (GQ463142.1)/ ICEVchBan5 (GQ463140.1)
	T12	KEN_2009_ERR117603	del(VC_0496-VC_0498,VC_0502-VC_0510)	p.Ser83Ile	p.Ser85Leu	ICEGEN (MK165650.1)/ ICEVchInd5 (GQ463142.1)/ ICEVchBan5 (GQ463140.1)
	T12	KEN_2009_ERR117600	del(VC_0496-VC_0498,VC_0502-VC_0510)	p.Ser83Ile	p.Ser85Leu	ICEGEN (MK165650.1)/ ICEVchInd5 (GQ463142.1)/ ICEVchBan5 (GQ463140.1)
	T12	Nigeria_2009_ERR1878578	del(VC_0496-VC_0498,VC_0502-VC_0510)	p.Ser83Ile	p.Ser85Leu	ICEGEN (MK165650.1)/ ICEVchInd5 (GQ463142.1)/ ICEVchBan5 (GQ463140.1)
	T12	Chad_2011_ERR1878600	del(VC_0496-VC_0498,VC_0502-VC_0510)	p.Ser83Ile	p.Ser85Leu	ICEGEN (MK165650.1)/ ICEVchInd5 (GQ463142.1)/ ICEVchBan5 (GQ463140.1)
	T12	Chad_2010_ERR1878591	del(VC_0496-VC_0498,VC_0502-VC_0510)	p.Ser83Ile	p.Ser85Leu	ICEGEN (MK165650.1)/ ICEVchInd5 (GQ463142.1)/ ICEVchBan5 (GQ463140.1)
	T12	Cameroon_2011_ERR1878596	del(VC_0496-VC_0498,VC_0502-VC_0510)	p.Ser83Ile	p.Ser85Leu	ICEGEN (MK165650.1)/ ICEVchInd5 (GQ463142.1)/ ICEVchBan5 (GQ463140.1)
	T12	Cameroon_2010_ERR1878595	del(VC_0496-VC_0498,VC_0502-VC_0510)	p.Ser83Ile	p.Ser85Leu	ICEGEN (MK165650.1)/ ICEVchInd5 (GQ463142.1)/ ICEVchBan5 (GQ463140.1)
	LAT3	NEP_2010_SRR308715	del(VC_0496-VC_0498,VC_0502-VC_0510)	p.Ser83Ile	p.Ser85Leu	ICEGEN (MK165650.1)/ ICEVchInd5 (GQ463142.1)/ ICEVchBan5 (GQ463140.1)
	LAT3	Mex_2013_ERR466829	del(VC_0496-VC_0498,VC_0502-VC_0510)	p.Ser83Ile	p.Ser85Leu	ICEGEN (MK165650.1)/ ICEVchInd5 (GQ463142.1)/ ICEVchBan5 (GQ463140.1)
	LAT3	Mex_2013_ERR466831	del(VC_0496-VC_0498,VC_0502-VC_0510)	p.Ser83Ile	p.Ser85Leu	ICEGEN (MK165650.1)/ ICEVchInd5 (GQ463142.1)/ ICEVchBan5 (GQ463140.1)
	LAT3	Mex_2013_ERR466830	del(VC_0496-VC_0498,VC_0502-VC_0510)	p.Ser83Ile	p.Ser85Leu	ICEGEN (MK165650.1)/ ICEVchInd5 (GQ463142.1)/ ICEVchBan5 (GQ463140.1)
	LAT3	Haiti_2010_SRR190870	del(VC_0496-VC_0498,VC_0502-VC_0510)	p.Ser83Ile	p.Ser85Leu	ICEGEN (MK165650.1)/ ICEVchInd5 (GQ463142.1)/ ICEVchBan5 (GQ463140.1)
	LAT3	Haiti_2010_SRR191380	del(VC_0496-VC_0498,VC_0502-VC_0510)	p.Ser83Ile	p.Ser85Leu	ICEGEN (MK165650.1)/ ICEVchInd5 (GQ463142.1)/ ICEVchBan5 (GQ463140.1)
	LAT3	Haiti_2010_SRR191381	del(VC_0496-VC_0498,VC_0502-VC_0510)	p.Ser83Ile	p.Ser85Leu	ICEGEN (MK165650.1)/ ICEVchInd5 (GQ463142.1)/ ICEVchBan5 (GQ463140.1)
	IND1.2	Ind_2012_DRR069065	del(VC_0496-VC_0498,VC_0502-VC_0510)	p.Ser83Ile	p.Ser85Leu	ICEGEN (MK165650.1)/ ICEVchInd5 (GQ463142.1)/ ICEVchBan5 (GQ463140.1)
	IND1.2	Ind_2012_DRR069061	del(VC_0496-VC_0498,VC_0502-VC_0510)	p.Ser83Ile	p.Ser85Leu	ICEGEN (MK165650.1)/ ICEVchInd5 (GQ463142.1)/ ICEVchBan5 (GQ463140.1)
	IND1.2	Ind_2012_DRR069060	del(VC_0496-VC_0498,VC_0502-VC_0510)	p.Ser83Ile	p.Ser85Leu	ICEGEN (MK165650.1)/ ICEVchInd5 (GQ463142.1)/ ICEVchBan5 (GQ463140.1)
	IND1.2	Ind_2011_DRR069052	del(VC_0496-VC_0498,VC_0502-VC_0510)	p.Ser83Ile	p.Ser85Leu	ICEGEN (MK165650.1)/ ICEVchInd5 (GQ463142.1)/ ICEVchBan5 (GQ463140.1)
	IND1.2	Ind_2011_DRR069051	del(VC_0496-VC_0498,VC_0502-VC_0510)	p.Ser83Ile	p.Ser85Leu	ICEGEN (MK165650.1)/ ICEVchInd5 (GQ463142.1)/ ICEVchBan5 (GQ463140.1)
	IND1.2	Ind_2011_DRR069057	del(VC_0496-VC_0498,VC_0502-VC_0510)	p.Ser83Ile	p.Ser85Leu	ICEGEN (MK165650.1)/ ICEVchInd5 (GQ463142.1)/ ICEVchBan5 (GQ463140.1)
	IND1.2	Ind_2011_DRR069059	del(VC_0496-VC_0498,VC_0502-VC_0510)	p.Ser83Ile	p.Ser85Leu	ICEGEN (MK165650.1)/ ICEVchInd5 (GQ463142.1)/ ICEVchBan5 (GQ463140.1)
	IND1.2	Ind_2011_DRR069058	del(VC_0496-VC_0498,VC_0502-VC_0510)	p.Ser83Ile	p.Ser85Leu	ICEGEN (MK165650.1)/ ICEVchInd5 (GQ463142.1)/ ICEVchBan5 (GQ463140.1)
	IND1.2	Ind_2011_DRR069055	del(VC_0496-VC_0498,VC_0502-VC_0510)	p.Ser83Ile	p.Ser85Leu	ICEGEN (MK165650.1)/ ICEVchInd5 (GQ463142.1)/ ICEVchBan5 (GQ463140.1)
	IND1.2	Ind_2011_DRR069053	del(VC_0496-VC_0498,VC_0502-VC_0510)	p.Ser83Ile	p.Ser85Leu	ICEGEN (MK165650.1)/ ICEVchInd5 (GQ463142.1)/ ICEVchBan5 (GQ463140.1)
	IND1.2	Ind_2011_DRR069056	del(VC_0496-VC_0498,VC_0502-VC_0510)	p.Ser83Ile	p.Ser85Leu	ICEGEN (MK165650.1)/ ICEVchInd5 (GQ463142.1)/ ICEVchBan5 (GQ463140.1)
	IND1.2	Ind_2011_DRR069050	del(VC_0496-VC_0498,VC_0502-VC_0510)	p.Ser83Ile	p.Ser85Leu	ICEGEN (MK165650.1)/ ICEVchInd5 (GQ463142.1)/ ICEVchBan5 (GQ463140.1)
	IND1.2	Ind_2012_DRR069069	del(VC_0496-VC_0498,VC_0502-VC_0510)	p.Ser83Ile	p.Ser85Leu	ICEGEN (MK165650.1)/ ICEVchInd5 (GQ463142.1)/ ICEVchBan5 (GQ463140.1)
	IND1.2	Ind_2012_DRR069068	del(VC_0496-VC_0498,VC_0502-VC_0510)	p.Ser83Ile	p.Ser85Leu	ICEGEN (MK165650.1)/ ICEVchInd5 (GQ463142.1)/ ICEVchBan5 (GQ463140.1)
	IND1.2	Ind_2012_DRR069066	del(VC_0496-VC_0498,VC_0502-VC_0510)	p.Ser83Ile	p.Ser85Leu	ICEGEN (MK165650.1)/ ICEVchInd5 (GQ463142.1)/ ICEVchBan5 (GQ463140.1)
	IND1.2	Ind_2012_DRR069064	del(VC_0496-VC_0498,VC_0502-VC_0510)	p.Ser83Ile	p.Ser85Leu	ICEGEN (MK165650.1)/ ICEVchInd5 (GQ463142.1)/ ICEVchBan5 (GQ463140.1)
	IND1.2	Ind_2012_DRR069062	del(VC_0496-VC_0498,VC_0502-VC_0510)	p.Ser83Ile	p.Ser85Leu	ICEGEN (MK165650.1)/ ICEVchInd5 (GQ463142.1)/ ICEVchBan5 (GQ463140.1)
	IND1.2	Ind_2012_DRR069067	del(VC_0496-VC_0498,VC_0502-VC_0510)	p.Ser83Ile	p.Ser85Leu	ICEGEN (MK165650.1)/ ICEVchInd5 (GQ463142.1)/ ICEVchBan5 (GQ463140.1)
	IND1.2	Ind_2015-5_DRR189331	del(VC_0496-VC_0498,VC_0502-VC_0510)	p.Ser83Ile	p.Ser85Leu	ICEGEN (MK165650.1)/ ICEVchInd5 (GQ463142.1)/ ICEVchBan5 (GQ463140.1)
	IND1.2	Ind_2012_DRR069063	del(VC_0496-VC_0498,VC_0502-VC_0510)	p.Ser83Ile	p.Ser85Leu	ICEGEN (MK165650.1)/ ICEVchInd5 (GQ463142.1)/ ICEVchBan5 (GQ463140.1)
	IND1.2	Ind_2014_DRR069086	del(VC_0496-VC_0498,VC_0502-VC_0510)	p.Ser83Ile	p.Ser85Leu	ICEGEN (MK165650.1)/ ICEVchInd5 (GQ463142.1)/ ICEVchBan5 (GQ463140.1)
	IND1.2	Ind_2013_DRR069074	del(VC_0496-VC_0498,VC_0502-VC_0510)	p.Ser83Ile	p.Ser85Leu	ICEGEN (MK165650.1)/ ICEVchInd5 (GQ463142.1)/ ICEVchBan5 (GQ463140.1)
	IND1.2	Ind_2013_DRR069073	del(VC_0496-VC_0498,VC_0502-VC_0510)	p.Ser83Ile	p.Ser85Leu	ICEGEN (MK165650.1)/ ICEVchInd5 (GQ463142.1)/ ICEVchBan5 (GQ463140.1)
	IND1.2	Ind_2013_DRR069071	del(VC_0496-VC_0498,VC_0502-VC_0510)	p.Ser83Ile	p.Ser85Leu	ICEGEN (MK165650.1)/ ICEVchInd5 (GQ463142.1)/ ICEVchBan5 (GQ463140.1)
	IND1.2	Ind_2013_DRR069075	del(VC_0496-VC_0498,VC_0502-VC_0510)	p.Ser83Ile	p.Ser85Leu	ICEGEN (MK165650.1)/ ICEVchInd5 (GQ463142.1)/ ICEVchBan5 (GQ463140.1)
	IND1.2	Ind_2013_DRR069072	del(VC_0496-VC_0498,VC_0502-VC_0510)	p.Ser83Ile	p.Ser85Leu	ICEGEN (MK165650.1)/ ICEVchInd5 (GQ463142.1)/ ICEVchBan5 (GQ463140.1)
	IND1.2	Ind_2014_DRR069080	del(VC_0496-VC_0498,VC_0502-VC_0510)	p.Ser83Ile	p.Ser85Leu	ICEGEN (MK165650.1)/ ICEVchInd5 (GQ463142.1)/ ICEVchBan5 (GQ463140.1)
	IND1.2	Ind_2014_DRR069081	del(VC_0496-VC_0498,VC_0502-VC_0510)	p.Ser83Ile	p.Ser85Leu	ICEGEN (MK165650.1)/ ICEVchInd5 (GQ463142.1)/ ICEVchBan5 (GQ463140.1)
	IND1.2	Ind_2013_DRR069078	del(VC_0496-VC_0498,VC_0502-VC_0510)	p.Ser83Ile	p.Ser85Leu	ICEGEN (MK165650.1)/ ICEVchInd5 (GQ463142.1)/ ICEVchBan5 (GQ463140.1)
	IND1.2	Ind_2015-9_DRR189334	del(VC_0496-VC_0498,VC_0502-VC_0510)	p.Ser83Ile	p.Ser85Leu	ICEGEN (MK165650.1)/ ICEVchInd5 (GQ463142.1)/ ICEVchBan5 (GQ463140.1)
	IND1.2	Ind_2014_DRR069085	del(VC_0496-VC_0498,VC_0502-VC_0510)	p.Ser83Ile	p.Ser85Leu	ICEGEN (MK165650.1)/ ICEVchInd5 (GQ463142.1)/ ICEVchBan5 (GQ463140.1)
	IND1.2	Ind_2014_DRR069084	del(VC_0496-VC_0498,VC_0502-VC_0510)	p.Ser83Ile	p.Ser85Leu	ICEGEN (MK165650.1)/ ICEVchInd5 (GQ463142.1)/ ICEVchBan5 (GQ463140.1)
	IND1.2	BD_2016_BGD137	del(VC_0496-VC_0498,VC_0502-VC_0510)	p.Ser83Ile	p.Ser85Leu	ICEGEN (MK165650.1)/ ICEVchInd5 (GQ463142.1)/ ICEVchBan5 (GQ463140.1)
	IND1.2	Ind_2014_DRR069088	del(VC_0496-VC_0498,VC_0502-VC_0510)	p.Ser83Ile	p.Ser85Leu	ICEGEN (MK165650.1)/ ICEVchInd5 (GQ463142.1)/ ICEVchBan5 (GQ463140.1)
	IND1.2	Ind_2016-4_DRR189339	del(VC_0496-VC_0498, VC_0502-VC_0510, VC_0513)	p.Ser83Ile	p.Ser85Leu	ICEGEN (MK165650.1)/ ICEVchInd5 (GQ463142.1)/ ICEVchBan5 (GQ463140.1)
	IND1.2	Ind_2015-10_DRR189335	del(VC_0496-VC_0498, VC_0502-VC_0510, VC_0513)	p.Ser83Ile	p.Ser85Leu	ICEGEN (MK165650.1)/ ICEVchInd5 (GQ463142.1)/ ICEVchBan5 (GQ463140.1)
	IND1.2	Ind_2016-2_DRR189337	del(VC_0496-VC_0498,VC_0502-VC_0510)	p.Ser83Ile	p.Ser85Leu	ICEGEN (MK165650.1)/ ICEVchInd5 (GQ463142.1)/ ICEVchBan5 (GQ463140.1)
	IND1.2	Ind_2016-3_DRR189338	del(VC_0496-VC_0498, VC_0502-VC_0510, VC_0513)	p.Ser83Ile	p.Ser85Leu	ICEGEN (MK165650.1)/ ICEVchInd5 (GQ463142.1)/ ICEVchBan5 (GQ463140.1)
	IND1.2	Ind_2016-8_DRR189343	del(VC_0496-VC_0498,VC_0502-VC_0510)	p.Ser83Ile	p.Ser85Leu	ICEGEN (MK165650.1)/ ICEVchInd5 (GQ463142.1)/ ICEVchBan5 (GQ463140.1)
	IND1.2	Ind_2016-7_DRR189342	del(VC_0496-VC_0498,VC_0502-VC_0510)	p.Ser83Ile	p.Ser85Leu	ICEGEN (MK165650.1)/ ICEVchInd5 (GQ463142.1)/ ICEVchBan5 (GQ463140.1)
	IND1.2	Ind_2016-5_DRR189340	del(VC_0496-VC_0498, VC_0502-VC_0510, VC_0513)	p.Ser83Ile	p.Ser85Leu	ICEGEN (MK165650.1)/ ICEVchInd5 (GQ463142.1)/ ICEVchBan5 (GQ463140.1)
	IND1.2	Ind_2013_DRR069077	del(VC_0496-VC_0498,VC_0502-VC_0510)	p.Ser83Ile	p.Ser85Leu	ICEGEN (MK165650.1)/ ICEVchInd5 (GQ463142.1)/ ICEVchBan5 (GQ463140.1)
	IND1.2	Ind_2013_DRR069070	del(VC_0496-VC_0498,VC_0502-VC_0510)	p.Ser83Ile	p.Ser85Leu	ICEGEN (MK165650.1)/ ICEVchInd5 (GQ463142.1)/ ICEVchBan5 (GQ463140.1)
	IND1.2	Ind_2013_DRR069079	del(VC_0496-VC_0498,VC_0502-VC_0510)	p.Ser83Ile	p.Ser85Leu	ICEGEN (MK165650.1)/ ICEVchInd5 (GQ463142.1)/ ICEVchBan5 (GQ463140.1)
	T13	Uganda_2015-04_SRR6871247	del(VC_0496-VC_0498,VC_0502-VC_0510)	p.Ser83Ile	p.Ser85Leu	ICEGEN (MK165650.1)/ ICEVchInd5 (GQ463142.1)/ ICEVchBan5 (GQ463140.1)
	T13	Uganda_2016-01_SRR6871250	del(VC_0496-VC_0498,VC_0502-VC_0510)	p.Ser83Ile	p.Ser85Leu	ICEGEN (MK165650.1)/ ICEVchInd5 (GQ463142.1)/ ICEVchBan5 (GQ463140.1)
	T13	TAN_2016-04_ERR3039967	del(VC_0496-VC_0498,VC_0502-VC_0510)	p.Ser83Ile	p.Ser85Leu	ICEGEN (MK165650.1)/ ICEVchInd5 (GQ463142.1)/ ICEVchBan5 (GQ463140.1)
	T13	TAN_2017-10_ERR3039963	del(VC_0496-VC_0498,VC_0502-VC_0510)	p.Ser83Ile	p.Ser85Leu	ICEGEN (MK165650.1)/ ICEVchInd5 (GQ463142.1)/ ICEVchBan5 (GQ463140.1)
	T13	TAN_2016-03_ERR3039958	del(VC_0496-VC_0498,VC_0502-VC_0510)	p.Ser83Ile	p.Ser85Leu	ICEGEN (MK165650.1)/ ICEVchInd5 (GQ463142.1)/ ICEVchBan5 (GQ463140.1)
	T13	TAN_2015-10_ERR3039953	del(VC_0496-VC_0498, VC_0502-VC_0510, VC_0513)	p.Ser83Ile	p.Ser85Leu	ICEGEN (MK165650.1)/ ICEVchInd5 (GQ463142.1)/ ICEVchBan5 (GQ463140.1)
	T13	TAN_2017_ERR3039949	del(VC_0494-VC_0498, VC_0502-VC_0510, VC_0513)	p.Ser83Ile	p.Ser85Leu	ICEGEN (MK165650.1)/ ICEVchInd5 (GQ463142.1)/ ICEVchBan5 (GQ463140.1)
	T13	TAN_2016-03_ERR3039959	del(VC_0496-VC_0498, VC_0502-VC_0510, VC_0513)	p.Ser83Ile	p.Ser85Leu	ICEGEN (MK165650.1)/ ICEVchInd5 (GQ463142.1)/ ICEVchBan5 (GQ463140.1)
	T13	TAN_2017-09_ERR3039950	del(VC_0496-VC_0498, VC_0502-VC_0510, VC_0513)	p.Ser83Ile	p.Ser85Leu	ICEGEN (MK165650.1)/ ICEVchInd5 (GQ463142.1)/ ICEVchBan5 (GQ463140.1)
	T13	TAN_2017-05_ERR3039970	del(VC_0496-VC_0498,VC_0502-VC_0510)	p.Ser83Ile	p.Ser85Leu	ICEGEN (MK165650.1)/ ICEVchInd5 (GQ463142.1)/ ICEVchBan5 (GQ463140.1)
	T13	TAN_2017-05_ERR3039969	del(VC_0496-VC_0498,VC_0502-VC_0510)	p.Ser83Ile	p.Ser85Leu	ICEGEN (MK165650.1)/ ICEVchInd5 (GQ463142.1)/ ICEVchBan5 (GQ463140.1)
	T13	TAN_2016-03_ERR3039966	del(VC_0496-VC_0498,VC_0502-VC_0510)	p.Ser83Ile	p.Ser85Leu	ICEGEN (MK165650.1)/ ICEVchInd5 (GQ463142.1)/ ICEVchBan5 (GQ463140.1)
	T13	TAN_2015-12_ERR3039965	del(VC_0496-VC_0498,VC_0502-VC_0510)	p.Ser83Ile	p.Ser85Leu	ICEGEN (MK165650.1)/ ICEVchInd5 (GQ463142.1)/ ICEVchBan5 (GQ463140.1)
	T13	TAN_2017-09_ERR3039954	del(VC_0496-VC_0498, VC_0502-VC_0510, VC_0513)	p.Ser83Ile	p.Ser85Leu	ICEGEN (MK165650.1)/ ICEVchInd5 (GQ463142.1)/ ICEVchBan5 (GQ463140.1)
	T13	TAN_2017-11_ERR3039960	del(VC_0496-VC_0498,VC_0502-VC_0510)	p.Ser83Ile	p.Ser85Leu	ICEGEN (MK165650.1)/ ICEVchInd5 (GQ463142.1)/ ICEVchBan5 (GQ463140.1)
	T13	TAN_2017-09_ERR3039955	del(VC_0496-VC_0498,VC_0502-VC_0510)	p.Ser83Ile	p.Ser85Leu	ICEGEN (MK165650.1)/ ICEVchInd5 (GQ463142.1)/ ICEVchBan5 (GQ463140.1)
	T13	TAN_2015-10_ERR3039952	del(VC_0496-VC_0498, VC_0502-VC_0510, VC_0513)	p.Ser83Ile	p.Ser85Leu	ICEGEN (MK165650.1)/ ICEVchInd5 (GQ463142.1)/ ICEVchBan5 (GQ463140.1)
	T13	TAN_2016-08_ERR3039956	del(VC_0496-VC_0498, VC_0502-VC_0510, VC_0513)	p.Ser83Ile	p.Ser85Leu	ICEGEN (MK165650.1)/ ICEVchInd5 (GQ463142.1)/ ICEVchBan5 (GQ463140.1)
	T13	TAN_2015-12_ERR3039964	del(VC_0494-VC_0498, VC_0502-VC_0510, VC_0513)	p.Ser83Ile	p.Ser85Leu	ICEGEN (MK165650.1)/ ICEVchInd5 (GQ463142.1)/ ICEVchBan5 (GQ463140.1)
	T13	TAN_2017_ERR3077564	del(VC_0496-VC_0498,VC_0502-VC_0510)	p.Ser83Ile	p.Ser85Leu	ICEGEN (MK165650.1)/ ICEVchInd5 (GQ463142.1)/ ICEVchBan5 (GQ463140.1)
	T13	TAN_2016-08_ERR3039957	del(VC_0496-VC_0498,VC_0502-VC_0510)	p.Ser83Ile	p.Ser85Leu	ICEGEN (MK165650.1)/ ICEVchInd5 (GQ463142.1)/ ICEVchBan5 (GQ463140.1)
	T13	TAN_2017-09_ERR3039951	del(VC_0496-VC_0498,VC_0502-VC_0510)	p.Ser83Ile	p.Ser85Leu	ICEGEN (MK165650.1)/ ICEVchInd5 (GQ463142.1)/ ICEVchBan5 (GQ463140.1)
	T13	TAN_2017_ERR3039944	del(VC_0496-VC_0498,VC_0502-VC_0510)	p.Ser83Ile	p.Ser85Leu	ICEGEN (MK165650.1)/ ICEVchInd5 (GQ463142.1)/ ICEVchBan5 (GQ463140.1)
	T13	TAN_2017_ERR3039946	del(VC_0496-VC_0498,VC_0502-VC_0510)	p.Ser83Ile	p.Ser85Leu	ICEGEN (MK165650.1)/ ICEVchInd5 (GQ463142.1)/ ICEVchBan5 (GQ463140.1)
	IND1.3	Ind_2013_DRR069076	del(VC_0496-VC_0498,VC_0502-VC_0510)	p.Ser83Ile	p.Ser85Leu	ICEGEN (MK165650.1)/ ICEVchInd5 (GQ463142.1)/ ICEVchBan5 (GQ463140.1)
	IND1.3	Ind_2015-11_DRR189336	del(VC_0496-VC_0498,VC_0502-VC_0510)	p.Ser83Ile	p.Ser85Leu	ICEGEN (MK165650.1)/ ICEVchInd5 (GQ463142.1)/ ICEVchBan5 (GQ463140.1)
	IND1.3	Ind_2014_DRR069083	del(VC_0496-VC_0498,VC_0502-VC_0510)	p.Ser83Ile	p.Ser85Leu	ICEGEN (MK165650.1)/ ICEVchInd5 (GQ463142.1)/ ICEVchBan5 (GQ463140.1)
	IND1.3	Ind_2014_DRR069089	del(VC_0496-VC_0498,VC_0502-VC_0510)	p.Ser83Ile	p.Ser85Leu	ICEGEN (MK165650.1)/ ICEVchInd5 (GQ463142.1)/ ICEVchBan5 (GQ463140.1)
	IND1.3	Ind_2014_DRR069087	del(VC_0496-VC_0498,VC_0502-VC_0510)	p.Ser83Ile	p.Ser85Leu	ICEGEN (MK165650.1)/ ICEVchInd5 (GQ463142.1)/ ICEVchBan5 (GQ463140.1)
	IND1.3	Ind_2014_DRR069082	del(VC_0496-VC_0498,VC_0502-VC_0510)	p.Ser83Ile	p.Ser85Leu	ICEGEN (MK165650.1)/ ICEVchInd5 (GQ463142.1)/ ICEVchBan5 (GQ463140.1)
	IND1.3	Ind_2016-11_DRR189345	del(VC_0496-VC_0498,VC_0502-VC_0510)	p.Ser83Ile	p.Ser85Leu	ICEGEN (MK165650.1)/ ICEVchInd5 (GQ463142.1)/ ICEVchBan5 (GQ463140.1)
	IND1.3	Ind_2016-10_DRR189344	del(VC_0496-VC_0498,VC_0502-VC_0510)	p.Ser83Ile	p.Ser85Leu	ICEGEN (MK165650.1)/ ICEVchInd5 (GQ463142.1)/ ICEVchBan5 (GQ463140.1)
	BD1.2	BD_2018_KMCP85	del(VC_0496-VC_0498,VC_0502-VC_0510)	p.Ser83Ile	p.Ser85Leu	ICEGEN (MK165650.1)/ ICEVchInd5 (GQ463142.1)/ ICEVchBan5 (GQ463140.1)
	BD1.2	BD_2018_KMCP56	del(VC_0496-VC_0498,VC_0502-VC_0510)	p.Ser83Ile	p.Ser85Leu	ICEGEN (MK165650.1)/ ICEVchInd5 (GQ463142.1)/ ICEVchBan5 (GQ463140.1)
	BD1.2	BD_2018_KMCP67	del(VC_0496-VC_0498,VC_0502-VC_0510)	p.Ser83Ile	p.Ser85Leu	ICEGEN (MK165650.1)/ ICEVchInd5 (GQ463142.1)/ ICEVchBan5 (GQ463140.1)
	BD1.2	BD_2018_KMCP57	del(VC_0496-VC_0498,VC_0502-VC_0510)	p.Ser83Ile	p.Ser85Leu	ICEGEN (MK165650.1)/ ICEVchInd5 (GQ463142.1)/ ICEVchBan5 (GQ463140.1)
	BD1.2	BD_2018_KDCP147	del(VC_0496-VC_0498,VC_0502-VC_0510)	p.Ser83Ile	p.Ser85Leu	ICEGEN (MK165650.1)/ ICEVchInd5 (GQ463142.1)/ ICEVchBan5 (GQ463140.1)
	BD1.2	BD_2018_KDCP144	del(VC_0496-VC_0498,VC_0502-VC_0510)	p.Ser83Ile	p.Ser85Leu	ICEGEN (MK165650.1)/ ICEVchInd5 (GQ463142.1)/ ICEVchBan5 (GQ463140.1)
	BD1.2	BD_2018_KMCP69	del(VC_0496-VC_0498,VC_0502-VC_0510)	p.Ser83Ile	p.Ser85Leu	ICEGEN (MK165650.1)/ ICEVchInd5 (GQ463142.1)/ ICEVchBan5 (GQ463140.1)
	BD1.2	BD_2018_KMCP55	del(VC_0496-VC_0498,VC_0502-VC_0510)	p.Ser83Ile	p.Ser85Leu	ICEGEN (MK165650.1)/ ICEVchInd5 (GQ463142.1)/ ICEVchBan5 (GQ463140.1)
	BD1.2	BD_2018_KDCP98	del(VC_0496-VC_0498,VC_0502-VC_0510)	p.Ser83Ile	p.Ser85Leu	ICEGEN (MK165650.1)/ ICEVchInd5 (GQ463142.1)/ ICEVchBan5 (GQ463140.1)
	BD1.2	BD_2018_KDCP152	del(VC_0496-VC_0498,VC_0502-VC_0510)	p.Ser83Ile	p.Ser85Leu	ICEGEN (MK165650.1)/ ICEVchInd5 (GQ463142.1)/ ICEVchBan5 (GQ463140.1)
	BD1.2	BD_2018_KMCP93	del(VC_0496-VC_0498,VC_0502-VC_0510)	p.Ser83Ile	p.Ser85Leu	ICEGEN (MK165650.1)/ ICEVchInd5 (GQ463142.1)/ ICEVchBan5 (GQ463140.1)
	BD1.2	BD_2018_KMCP68	del(VC_0496-VC_0498,VC_0502-VC_0510)	p.Ser83Ile	p.Ser85Leu	ICEGEN (MK165650.1)/ ICEVchInd5 (GQ463142.1)/ ICEVchBan5 (GQ463140.1)
	BD1.2	BD_2018_KDCP83	del(VC_0496-VC_0498,VC_0502-VC_0510)	p.Ser83Ile	p.Ser85Leu	ICEGEN (MK165650.1)/ ICEVchInd5 (GQ463142.1)/ ICEVchBan5 (GQ463140.1)
	BD1.2	BD_2018_KDCP79	del(VC_0496-VC_0498,VC_0502-VC_0510)	p.Ser83Ile	p.Ser85Leu	ICEGEN (MK165650.1)/ ICEVchInd5 (GQ463142.1)/ ICEVchBan5 (GQ463140.1)
	BD1.2	BD_2018_KMCP65	del(VC_0496-VC_0498,VC_0502-VC_0510)	p.Ser83Ile	p.Ser85Leu	ICEGEN (MK165650.1)/ ICEVchInd5 (GQ463142.1)/ ICEVchBan5 (GQ463140.1)
	BD1.2	BD_2018_KDCP168	del(VC_0496-VC_0498,VC_0502-VC_0510)	p.Ser83Ile	p.Ser85Leu	ICEGEN (MK165650.1)/ ICEVchInd5 (GQ463142.1)/ ICEVchBan5 (GQ463140.1)
	BD1.2	BD_2018_KDCP136	del(VC_0496-VC_0498,VC_0502-VC_0510)	p.Ser83Ile	p.Ser85Leu	ICEGEN (MK165650.1)/ ICEVchInd5 (GQ463142.1)/ ICEVchBan5 (GQ463140.1)
	BD1.2	BD_2018_KDCP148	del(VC_0496-VC_0498,VC_0502-VC_0510)	p.Ser83Ile	p.Ser85Leu	ICEGEN (MK165650.1)/ ICEVchInd5 (GQ463142.1)/ ICEVchBan5 (GQ463140.1)
	BD1.2	BD_2018_KDCP137	del(VC_0496-VC_0498,VC_0502-VC_0510)	p.Ser83Ile	p.Ser85Leu	ICEGEN (MK165650.1)/ ICEVchInd5 (GQ463142.1)/ ICEVchBan5 (GQ463140.1)
	BD1.2	BD_2018_KDCP154	del(VC_0496-VC_0498,VC_0502-VC_0510)	p.Ser83Ile	p.Ser85Leu	ICEGEN (MK165650.1)/ ICEVchInd5 (GQ463142.1)/ ICEVchBan5 (GQ463140.1)
	BD1.2	BD_2018_KDCP140	del(VC_0496-VC_0498,VC_0502-VC_0510)	p.Ser83Ile	p.Ser85Leu	ICEGEN (MK165650.1)/ ICEVchInd5 (GQ463142.1)/ ICEVchBan5 (GQ463140.1)
	BD1.2	BD_2018_KMCP90.1	del(VC_0496-VC_0498,VC_0502-VC_0510)	p.Ser83Ile	p.Ser85Leu	ICEGEN (MK165650.1)/ ICEVchInd5 (GQ463142.1)/ ICEVchBan5 (GQ463140.1)
	BD1.2	BD_2018_KMCP90	del(VC_0496-VC_0498,VC_0502-VC_0510)	p.Ser83Ile	p.Ser85Leu	ICEGEN (MK165650.1)/ ICEVchInd5 (GQ463142.1)/ ICEVchBan5 (GQ463140.1)
	BD1.2	BD_2018_KDCP103	del(VC_0496-VC_0498,VC_0502-VC_0510)	p.Ser83Ile	p.Ser85Leu	ICEGEN (MK165650.1)/ ICEVchInd5 (GQ463142.1)/ ICEVchBan5 (GQ463140.1)
	BD1.2	BD_2018_KMCP70	del(VC_0496-VC_0498,VC_0502-VC_0510)	p.Ser83Ile	p.Ser85Leu	ICEGEN (MK165650.1)/ ICEVchInd5 (GQ463142.1)/ ICEVchBan5 (GQ463140.1)
	BD1.2	BD_2018_KMCP61	del(VC_0496-VC_0498,VC_0502-VC_0510)	p.Ser83Ile	p.Ser85Leu	ICEGEN (MK165650.1)/ ICEVchInd5 (GQ463142.1)/ ICEVchBan5 (GQ463140.1)
	BD1.2	BD_2018_KDCP82	del(VC_0496-VC_0498,VC_0502-VC_0510)	p.Ser83Ile	p.Ser85Leu	ICEGEN (MK165650.1)/ ICEVchInd5 (GQ463142.1)/ ICEVchBan5 (GQ463140.1)
	BD1.2	BD_2018_KMCP88	del(VC_0496-VC_0498,VC_0502-VC_0510)	p.Ser83Ile	p.Ser85Leu	ICEGEN (MK165650.1)/ ICEVchInd5 (GQ463142.1)/ ICEVchBan5 (GQ463140.1)
	BD1.2	BD_2018_KDCP137.1	del(VC_0496-VC_0498,VC_0502-VC_0510)	p.Ser83Ile	p.Ser85Leu	ICEGEN (MK165650.1)/ ICEVchInd5 (GQ463142.1)/ ICEVchBan5 (GQ463140.1)
	BD1.2	BD_2018_KMCP52	del(VC_0496-VC_0498,VC_0502-VC_0510)	p.Ser83Ile	p.Ser85Leu	ICEGEN (MK165650.1)/ ICEVchInd5 (GQ463142.1)/ ICEVchBan5 (GQ463140.1)
	BD1.2	BD_2018_KDCP87	del(VC_0496-VC_0498,VC_0502-VC_0510)	p.Ser83Ile	p.Ser85Leu	ICEGEN (MK165650.1)/ ICEVchInd5 (GQ463142.1)/ ICEVchBan5 (GQ463140.1)
	BD1.2	BD_2018_KMCP72	del(VC_0496-VC_0498,VC_0502-VC_0510)	p.Ser83Ile	p.Ser85Leu	ICEGEN (MK165650.1)/ ICEVchInd5 (GQ463142.1)/ ICEVchBan5 (GQ463140.1)
	BD1.2	BD_2019_KMCP107	del(VC_0496-VC_0498,VC_0502-VC_0510)	p.Ser83Ile	p.Ser85Leu	ICEGEN (MK165650.1)/ ICEVchInd5 (GQ463142.1)/ ICEVchBan5 (GQ463140.1)
	BD1.2	BD_2019_KDCP262	del(VC_0496-VC_0498,VC_0502-VC_0510)	p.Ser83Ile	p.Ser85Leu	ICEGEN (MK165650.1)/ ICEVchInd5 (GQ463142.1)/ ICEVchBan5 (GQ463140.1)
	BD1.2	BD_2019_KDCP245	del(VC_0496-VC_0498,VC_0502-VC_0510)	p.Ser83Ile	p.Ser85Leu	ICEGEN (MK165650.1)/ ICEVchInd5 (GQ463142.1)/ ICEVchBan5 (GQ463140.1)
	BD1.2	BD_2019_KDCP254	del(VC_0496-VC_0498,VC_0502-VC_0510)	p.Ser83Ile	p.Ser85Leu	ICEGEN (MK165650.1)/ ICEVchInd5 (GQ463142.1)/ ICEVchBan5 (GQ463140.1)
	BD1.2	BD_2019_KDCP262.1	del(VC_0496-VC_0498,VC_0502-VC_0510)	p.Ser83Ile	p.Ser85Leu	ICEGEN (MK165650.1)/ ICEVchInd5 (GQ463142.1)/ ICEVchBan5 (GQ463140.1)
	BD1.2	BD_2019_KDCP260	del(VC_0496-VC_0498,VC_0502-VC_0510)	p.Ser83Ile	p.Ser85Leu	ICEGEN (MK165650.1)/ ICEVchInd5 (GQ463142.1)/ ICEVchBan5 (GQ463140.1)
	BD1.2	BD_2019_KDCP202	del(VC_0496-VC_0498,VC_0502-VC_0510)	p.Ser83Ile	p.Ser85Leu	ICEGEN (MK165650.1)/ ICEVchInd5 (GQ463142.1)/ ICEVchBan5 (GQ463140.1)
	BD1.2	BD_2019_KMCP137	del(VC_0496-VC_0498,VC_0502-VC_0510)	p.Ser83Ile	p.Ser85Leu	ICEGEN (MK165650.1)/ ICEVchInd5 (GQ463142.1)/ ICEVchBan5 (GQ463140.1)
	BD1.2	BD_2019_KMCP119	del(VC_0496-VC_0498,VC_0502-VC_0510)	p.Ser83Ile	p.Ser85Leu	ICEGEN (MK165650.1)/ ICEVchInd5 (GQ463142.1)/ ICEVchBan5 (GQ463140.1)
	BD1.2	BD_2019_KDCP250	del(VC_0496-VC_0498,VC_0502-VC_0510)	p.Ser83Ile	p.Ser85Leu	ICEGEN (MK165650.1)/ ICEVchInd5 (GQ463142.1)/ ICEVchBan5 (GQ463140.1)
	BD1.2	BD_2019_KDCP264	del(VC_0496-VC_0498,VC_0502-VC_0510)	p.Ser83Ile	p.Ser85Leu	ICEGEN (MK165650.1)/ ICEVchInd5 (GQ463142.1)/ ICEVchBan5 (GQ463140.1)
	BD1.2	BD_2022_DMAVC-17	del(VC_0496-VC_0498,VC_0502-VC_0510)	p.Ser83Ile	p.Ser85Leu	ICEGEN (MK165650.1)/ ICEVchInd5 (GQ463142.1)/ ICEVchBan5 (GQ463140.1)
	BD1.2	BD_2022_DMAVC-15	del(VC_0496-VC_0498,VC_0502-VC_0510)	p.Ser83Ile	p.Ser85Leu	ICEGEN (MK165650.1)/ ICEVchInd5 (GQ463142.1)/ ICEVchBan5 (GQ463140.1)
	BD1.2	BD_2022_DMAVC-18	del(VC_0496-VC_0498,VC_0502-VC_0510)	p.Ser83Ile	p.Ser85Leu	ICEGEN (MK165650.1)/ ICEVchInd5 (GQ463142.1)/ ICEVchBan5 (GQ463140.1)
	BD1.2	BD_2022_DMAVC-8	del(VC_0496-VC_0498,VC_0502-VC_0510)	p.Ser83Ile	p.Ser85Leu	ICEGEN (MK165650.1)/ ICEVchInd5 (GQ463142.1)/ ICEVchBan5 (GQ463140.1)
	BD1.2	BD_2022_DMAVC-4	del(VC_0496-VC_0498,VC_0502-VC_0510)	p.Ser83Ile	p.Ser85Leu	ICEGEN (MK165650.1)/ ICEVchInd5 (GQ463142.1)/ ICEVchBan5 (GQ463140.1)
	BD1.2	BD_2022_DMAVC-21	del(VC_0496-VC_0498,VC_0502-VC_0510)	p.Ser83Ile	p.Ser85Leu	ICEGEN (MK165650.1)/ ICEVchInd5 (GQ463142.1)/ ICEVchBan5 (GQ463140.1)
	BD1.2	BD_2022_DMAVC-19	del(VC_0496-VC_0498,VC_0502-VC_0510)	p.Ser83Ile	p.Ser85Leu	ICEGEN (MK165650.1)/ ICEVchInd5 (GQ463142.1)/ ICEVchBan5 (GQ463140.1)
	BD1.2	BD_2019_KMCP134	del(VC_0496-VC_0498,VC_0502-VC_0510)	p.Ser83Ile	p.Ser85Leu	ICEGEN (MK165650.1)/ ICEVchInd5 (GQ463142.1)/ ICEVchBan5 (GQ463140.1)
	BD1.2	BD_2019_KDCP215	del(VC_0496-VC_0498,VC_0502-VC_0510)	p.Ser83Ile	p.Ser85Leu	ICEGEN (MK165650.1)/ ICEVchInd5 (GQ463142.1)/ ICEVchBan5 (GQ463140.1)
	BD1.2	BD_2019_KDCP195	del(VC_0496-VC_0498,VC_0502-VC_0510)	p.Ser83Ile	p.Ser85Leu	ICEGEN (MK165650.1)/ ICEVchInd5 (GQ463142.1)/ ICEVchBan5 (GQ463140.1)
	BD1.2	BD_2019_KMCP138	del(VC_0496-VC_0498,VC_0502-VC_0510)	p.Ser83Ile	p.Ser85Leu	ICEGEN (MK165650.1)/ ICEVchInd5 (GQ463142.1)/ ICEVchBan5 (GQ463140.1)
	BD1.2	BD_2019_KDCP231	del(VC_0496-VC_0498,VC_0502-VC_0510)	p.Ser83Ile	p.Ser85Leu	ICEGEN (MK165650.1)/ ICEVchInd5 (GQ463142.1)/ ICEVchBan5 (GQ463140.1)
	BD1.2	BD_2019_KDCP241	del(VC_0496-VC_0498,VC_0502-VC_0510)	p.Ser83Ile	p.Ser85Leu	ICEGEN (MK165650.1)/ ICEVchInd5 (GQ463142.1)/ ICEVchBan5 (GQ463140.1)
	BD1.2	BD_2019_KDCP278	del(VC_0496-VC_0498,VC_0502-VC_0510)	p.Ser83Ile	p.Ser85Leu	ICEGEN (MK165650.1)/ ICEVchInd5 (GQ463142.1)/ ICEVchBan5 (GQ463140.1)
	BD1.2	BD_2019_KMCP160.1	del(VC_0496-VC_0498,VC_0502-VC_0510)	p.Ser83Ile	p.Ser85Leu	ICEGEN (MK165650.1)/ ICEVchInd5 (GQ463142.1)/ ICEVchBan5 (GQ463140.1)
	BD1.2	BD_2019_KMCP160	del(VC_0496-VC_0498,VC_0502-VC_0510)	p.Ser83Ile	p.Ser85Leu	ICEGEN (MK165650.1)/ ICEVchInd5 (GQ463142.1)/ ICEVchBan5 (GQ463140.1)
	BD1.2	BD_2019_KMCP145	del(VC_0496-VC_0498,VC_0502-VC_0510)	p.Ser83Ile	p.Ser85Leu	ICEGEN (MK165650.1)/ ICEVchInd5 (GQ463142.1)/ ICEVchBan5 (GQ463140.1)
	BD1.2	BD_2019_KDCP270	del(VC_0496-VC_0498,VC_0502-VC_0510)	p.Ser83Ile	p.Ser85Leu	ICEGEN (MK165650.1)/ ICEVchInd5 (GQ463142.1)/ ICEVchBan5 (GQ463140.1)
	BD1.2	BD_2019_KMCP146	del(VC_0496-VC_0498,VC_0502-VC_0510)	p.Ser83Ile	p.Ser85Leu	ICEGEN (MK165650.1)/ ICEVchInd5 (GQ463142.1)/ ICEVchBan5 (GQ463140.1)
	BD1.2	BD_2019_KDCP228	del(VC_0496-VC_0498,VC_0502-VC_0510)	p.Ser83Ile	p.Ser85Leu	ICEGEN (MK165650.1)/ ICEVchInd5 (GQ463142.1)/ ICEVchBan5 (GQ463140.1)
	BD1.2	BD_2019_KDCP281	del(VC_0496-VC_0498,VC_0502-VC_0510)	p.Ser83Ile	p.Ser85Leu	ICEGEN (MK165650.1)/ ICEVchInd5 (GQ463142.1)/ ICEVchBan5 (GQ463140.1)
	BD1.2	BD_2019_KDCP226	del(VC_0496-VC_0498,VC_0502-VC_0510)	p.Ser83Ile	p.Ser85Leu	ICEGEN (MK165650.1)/ ICEVchInd5 (GQ463142.1)/ ICEVchBan5 (GQ463140.1)
	BD1.2	BD_2019_KDCP220	del(VC_0496-VC_0498,VC_0502-VC_0510)	p.Ser83Ile	p.Ser85Leu	ICEGEN (MK165650.1)/ ICEVchInd5 (GQ463142.1)/ ICEVchBan5 (GQ463140.1)
	BD1.2	BD_2019_KDCP208	del(VC_0496-VC_0498,VC_0502-VC_0510)	p.Ser83Ile	p.Ser85Leu	ICEGEN (MK165650.1)/ ICEVchInd5 (GQ463142.1)/ ICEVchBan5 (GQ463140.1)
	BD1.2	BD_2019_KDCP187	del(VC_0496-VC_0498,VC_0502-VC_0510)	p.Ser83Ile	p.Ser85Leu	ICEGEN (MK165650.1)/ ICEVchInd5 (GQ463142.1)/ ICEVchBan5 (GQ463140.1)
	BD1.2	BD_2021_DMAVC-20	del(VC_0496-VC_0498,VC_0502-VC_0510)	p.Ser83Ile	p.Ser85Leu	ICEGEN (MK165650.1)/ ICEVchInd5 (GQ463142.1)/ ICEVchBan5 (GQ463140.1)
	BD1.2	BD_2022_DMAVC-1	del(VC_0496-VC_0498,VC_0502-VC_0510)	p.Ser83Ile	p.Ser85Leu	ICEGEN (MK165650.1)/ ICEVchInd5 (GQ463142.1)/ ICEVchBan5 (GQ463140.1)
	BD1.2	BD_2022_DMAVC-16	del(VC_0496-VC_0498,VC_0502-VC_0510)	p.Ser83Ile	p.Ser85Leu	ICEGEN (MK165650.1)/ ICEVchInd5 (GQ463142.1)/ ICEVchBan5 (GQ463140.1)
	BD1.2	BD_2022_DMAVC-7	del(VC_0496-VC_0498,VC_0502-VC_0510)	p.Ser83Ile	p.Ser85Leu	ICEGEN (MK165650.1)/ ICEVchInd5 (GQ463142.1)/ ICEVchBan5 (GQ463140.1)
	BD1.2	BD_2022_DMAVC-3	del(VC_0496-VC_0498,VC_0502-VC_0510)	p.Ser83Ile	p.Ser85Leu	ICEGEN (MK165650.1)/ ICEVchInd5 (GQ463142.1)/ ICEVchBan5 (GQ463140.1)
	BD1.2	BD_2022_DMAVC-11	del(VC_0496-VC_0498,VC_0502-VC_0510)	p.Ser83Ile	p.Ser85Leu	ICEGEN (MK165650.1)/ ICEVchInd5 (GQ463142.1)/ ICEVchBan5 (GQ463140.1)
	BD1.2	BD_2022_DMAVC-6	del(VC_0496-VC_0498,VC_0502-VC_0510)	p.Ser83Ile	p.Ser85Leu	ICEGEN (MK165650.1)/ ICEVchInd5 (GQ463142.1)/ ICEVchBan5 (GQ463140.1)
	BD1.2	BD_2022_DMAVC-12	del(VC_0496-VC_0498,VC_0502-VC_0510)	p.Ser83Ile	p.Ser85Leu	ICEGEN (MK165650.1)/ ICEVchInd5 (GQ463142.1)/ ICEVchBan5 (GQ463140.1)
	BD1.2	BD_2022_DMAVC-22	del(VC_0496-VC_0498,VC_0502-VC_0510)	p.Ser83Ile	p.Ser85Leu	ICEGEN (MK165650.1)/ ICEVchInd5 (GQ463142.1)/ ICEVchBan5 (GQ463140.1)
	BD1.2	BD_2022_DMAVC-10	del(VC_0496-VC_0498,VC_0502-VC_0510)	p.Ser83Ile	p.Ser85Leu	ICEGEN (MK165650.1)/ ICEVchInd5 (GQ463142.1)/ ICEVchBan5 (GQ463140.1)
	BD1.2	BD_2022_DMAVC-13	del(VC_0496-VC_0498,VC_0502-VC_0510)	p.Ser83Ile	p.Ser85Leu	ICEGEN (MK165650.1)/ ICEVchInd5 (GQ463142.1)/ ICEVchBan5 (GQ463140.1)
	BD1.2	BD_2022_DMAVC-14	del(VC_0496-VC_0498,VC_0502-VC_0510)	p.Ser83Ile	p.Ser85Leu	ICEGEN (MK165650.1)/ ICEVchInd5 (GQ463142.1)/ ICEVchBan5 (GQ463140.1)
	BD1.2	BD_2022_DMAVC-9	del(VC_0496-VC_0498,VC_0502-VC_0510)	p.Ser83Ile	p.Ser85Leu	ICEGEN (MK165650.1)/ ICEVchInd5 (GQ463142.1)/ ICEVchBan5 (GQ463140.1)
	BD1.2	BD_2022_DMAVC-5	del(VC_0496-VC_0498,VC_0502-VC_0510)	p.Ser83Ile	p.Ser85Leu	ICEGEN (MK165650.1)/ ICEVchInd5 (GQ463142.1)/ ICEVchBan5 (GQ463140.1)
	BD1.2	BD_2022_DMAVC-2	del(VC_0496-VC_0498,VC_0502-VC_0510)	p.Ser83Ile	p.Ser85Leu	ICEGEN (MK165650.1)/ ICEVchInd5 (GQ463142.1)/ ICEVchBan5 (GQ463140.1)
Asian	AS2	Afghanistan_1999_ERR1879649	VSP-2	p.Ser83Ile	wild	ICEGEN (MK165650.1)/ ICEVchInd5 (GQ463142.1)/ ICEVchBan5 (GQ463140.1)
	AS2	Afghanistan_1999_ERR1879648	VSP-2	p.Ser83Ile	wild	ICEGEN (MK165650.1)/ ICEVchInd5 (GQ463142.1)/ ICEVchBan5 (GQ463140.1)
	AS2	IN_1992_ERR018195	VSP-2	p.Ser83Ile	p.Ser85Leu	ICEGEN (MK165650.1)/ ICEVchInd5 (GQ463142.1)/ ICEVchBan5 (GQ463140.1)
	AS2	TH_2005_22128	VSP-2	p.Ser83Ile	p.Ser85Leu	ICEGEN (MK165650.1)/ ICEVchInd5 (GQ463142.1)/ ICEVchBan5 (GQ463140.1)
	AS2	IN_2004_ERR025361	del(VC_0495*-VC_0500)	p.Ser83Ile	p.Ser85Leu	ICEGEN (MK165650.1)/ ICEVchInd5 (GQ463142.1)/ ICEVchBan5 (GQ463140.1)
	AS2	IN_2004_ERR018130	del(VC_0495*-VC_0500)	p.Ser83Ile	p.Ser85Leu	ICEGEN (MK165650.1)/ ICEVchInd5 (GQ463142.1)/ ICEVchBan5 (GQ463140.1)
	AS2	IN_2006_ERR019882	del(VC_0496-VC_0499, VC_0513)	p.Ser83Ile	p.Ser85Leu	ICEGEN (MK165650.1)/ ICEVchInd5 (GQ463142.1)/ ICEVchBan5 (GQ463140.1)
	AS2	IN_2007_ERR025372	del(VC_0495*-VC_0500)	p.Ser83Ile	p.Ser85Leu	ICEGEN (MK165650.1)/ ICEVchInd5 (GQ463142.1)/ ICEVchBan5 (GQ463140.1)
	AS2	IN_2006_ERR018112	del(VC_0495*-VC_0500)	p.Ser83Ile	p.Ser85Leu	ICEGEN (MK165650.1)/ ICEVchInd5 (GQ463142.1)/ ICEVchBan5 (GQ463140.1)
	AS2	IN_2004_ERR019881	del(VC_0496-VC_0499, VC_0513)	p.Ser83Ile	p.Ser85Leu	ICEGEN (MK165650.1)/ ICEVchInd5 (GQ463142.1)/ ICEVchBan5 (GQ463140.1)
	AS2	VIET_2007_ERR019885	del(VC_0496-VC_0499, VC_0513)	p.Ser83Ile	p.Ser85Leu	ICETET(MK165649.1)
	AS2	Thailand_2010_SRR227324	del(VC0495*-VC0500)	p.Ser83Ile	p.Ser85Leu	ICETET(MK165649.1)
	AS2	CH_2010_ERR576974	del(VC_0495*-VC_0498)	p.Ser83Ile	p.Ser85Leu	ICETET(MK165649.1)
	AS2	TH_2010_4053024306	del(VC_0495*-VC_0498)	p.Ser83Ile	p.Ser85Leu	ICETET(MK165649.1)
	AS2	TH_2010_P36	del(VC_0495*-VC_0498)	p.Ser83Ile	p.Ser85Leu	ICETET(MK165649.1)
	AS2	TH_2010_P48	del(VC_0495*-VC_0498)	p.Ser83Ile	p.Ser85Leu	ICETET(MK165649.1)
	AS2	TH_2010_P37	del(VC_0496-VC_0498,VC_0502-VC_0510)	p.Ser83Ile	p.Ser85Leu	ICEGEN (MK165650.1)/ ICEVchInd5 (GQ463142.1)/ ICEVchBan5 (GQ463140.1)
	AS2	TH_2010_P47	del(VC_0495*-VC_0498)	p.Ser83Ile	p.Ser85Leu	ICETET(MK165649.1)
	AS2	TH_2010_P25	del(VC_0496-VC_0498,VC_0502-VC_0510)	p.Ser83Ile	p.Ser85Leu	ICEGEN (MK165650.1)/ ICEVchInd5 (GQ463142.1)/ ICEVchBan5 (GQ463140.1)
	AS2	TH_2010_P8	del(VC_0495*-VC_0498)	p.Ser83Ile	p.Ser85Leu	ICETET(MK165649.1)
	AS2	TH_2010_P17	del(VC_0495*-VC_0498)	p.Ser83Ile	p.Ser85Leu	ICETET(MK165649.1)
	AS2	TH_2010_P45	del(VC_0495*-VC_0498)	p.Ser83Ile	p.Ser85Leu	ICETET(MK165649.1)
	AS2	TH_2010_P1	del(VC_0495*-VC_0498)	p.Ser83Ile	p.Ser85Leu	ICETET(MK165649.1)
	AS2	Ind_2009_DRR069039	del VSP2	p.Ser83Ile	p.Ser85Leu	ICETET(MK165649.1)
	AS2	Ind_2009_DRR069035	del(VC_0498)	p.Ser83Ile	p.Ser85Leu	ICETET(MK165649.1)
	AS2	IN_2007_ERR025358	del(VC_0495*-VC_0500)	p.Ser83Ile	p.Ser85Leu	ICETET(MK165649.1)
	AS2	IN_2007_ERR025375	del(VC_0495*-VC_0500)	p.Ser83Ile	p.Ser85Leu	ICETET(MK165649.1)
	AS2	Ind_2007_DRR069019	del (VC_0490-VC_0498, VC_0502-VC_0516)	p.Ser83Ile	p.Ser85Leu	ICETET(MK165649.1)
	AS2	IN_2007_ERR025366	del(VC_0495*-VC_0500)	p.Ser83Ile	p.Ser85Leu	ICETET(MK165649.1)
	AS2	Ind_2007_DRR069016	del(VC_0495*-VC_0498)	p.Ser83Ile	p.Ser85Leu	ICETET(MK165649.1)
	AS2	IN_2007_ERR025371	del(VC_0495*-VC_0500)	p.Ser83Ile	p.Ser85Leu	ICETET(MK165649.1)
	AS2	Ind_2007_DRR069013	del(VC_0495*-VC_0498)	p.Ser83Ile	p.Ser85Leu	ICETET(MK165649.1)
	AS2	Ind_2009_DRR069038	del(VC_0495*-VC_0498)	p.Ser83Ile	p.Ser85Leu	ICETET(MK165649.1)
	AS2	Ind_2008_DRR069022	del(VC_0495*-VC_0498)	p.Ser83Ile	p.Ser85Leu	ICETET(MK165649.1)
	AS2	Ind_2008_DRR069028	del(VC_0495*-VC_0498)	p.Ser83Ile	p.Ser85Leu	ICETET(MK165649.1)
	AS2	Ind_2008_DRR069025	del(VC_0495*-VC_0498)	p.Ser83Ile	p.Ser85Leu	ICETET(MK165649.1)
	AS2	Ind_2009_DRR069036	del VSP2	p.Ser83Ile	p.Ser85Leu	ICETET(MK165649.1)
	AS2	Ind_2008_DRR069023	del (VC_0490-VC_0498, VC_0502-VC_0516)	p.Ser83Ile	p.Ser85Leu	ICETET(MK165649.1)
	AS2	Ind_2009_DRR069037	del VSP2	p.Ser83Ile	p.Ser85Leu	ICETET(MK165649.1)
	AS2	Ind_2009_DRR069034	del VSP2	p.Ser83Ile	p.Ser85Leu	ICETET(MK165649.1)
	AS2	Ind_2008_DRR069024	del(VC_0495*-VC_0498)	p.Ser83Ile	p.Ser85Leu	ICEVflInd1(GQ463144.1)
	AS2	Ind_2008_DRR069027	del(VC_0495*-VC_0498)	p.Ser83Ile	p.Ser85Leu	ICEVflInd1(GQ463144.1)
	AS2	Ind_2008_DRR069021	del(VC_0495*-VC_0498)	p.Ser83Ile	p.Ser85Leu	ICEVflInd1(GQ463144.1)
	AS2	Ind_2010_DRR069049	del VSP2	p.Ser83Ile	p.Ser85Leu	ICETET(MK165649.1)
	AS2	NEP_2010_SRR308724	del(VC_0495*-VC_0498)	p.Ser83Ile	p.Ser85Leu	ICETET(MK165649.1)
	AS2	NEP_2010_SRR308725	del(VC_0495*-VC_0498)	p.Ser83Ile	p.Ser85Leu	ICETET(MK165649.1)
	AS2	NEP_2010_SRR308723	del(VC_0495*-VC_0498)	p.Ser83Ile	p.Ser85Leu	ICETET(MK165649.1)
	AS2	NEP_2010_SRR308717	del(VC_0495*-VC_0498)	p.Ser83Ile	p.Ser85Leu	ICETET(MK165649.1)
	AS2	NEP_2010_SRR308713	del(VC_0495*-VC_0498)	p.Ser83Ile	p.Ser85Leu	ICETET(MK165649.1)
	AS2	NEP_2010_SRR308705	del(VC_0495*-VC_0498)	p.Ser83Ile	p.Ser85Leu	ICETET(MK165649.1)
	AS2	NEP_2010_SRR308690	del(VC_0495*-VC_0498)	p.Ser83Ile	p.Ser85Leu	ICETET(MK165649.1)
	AS2	NEP_2010_SRR308693	del(VC_0495*-VC_0498)	p.Ser83Ile	p.Ser85Leu	ICETET(MK165649.1)
	AS2	NEP_2010_SRR308665	del(VC_0495*-VC_0498)	p.Ser83Ile	p.Ser85Leu	ICETET(MK165649.1)
	AS2	NEP_2010_SRR308692	del(VC_0495*-VC_0498)	p.Ser83Ile	p.Ser85Leu	ICETET(MK165649.1)
	AS2	NEP_2010_SRR308691	del(VC_0495*-VC_0498)	p.Ser83Ile	p.Ser85Leu	ICETET(MK165649.1)
	AS2	NEP_2010_SRR308707	del(VC_0495*-VC_0498)	p.Ser83Ile	p.Ser85Leu	ICETET(MK165649.1)
	AS2	NEP_2010_SRR308709	del(VC_0495*-VC_0498)	p.Ser83Ile	p.Ser85Leu	ICETET(MK165649.1)
	AS2	NEP_2010_SRR308704	del(VC_0495*-VC_0498)	p.Ser83Ile	p.Ser85Leu	ICETET(MK165649.1)
	AS2	BD_2006_MAB008	del(VC_0495*-VC_0498)	p.Ser83Ile	p.Ser85Leu	ICETET(MK165649.1)
	IND2	IN_2006_ERR025369	del(VC_0495*-VC_0500)	p.Ser83Ile	p.Ser85Leu	ICETET(MK165649.1)
	IND2	IN_2007_ERR025357	del(VC_0495*-VC_0500)	p.Ser83Ile	p.Ser85Leu	ICETET(MK165649.1)
	IND2	Ind_2007_DRR069014	del(VC_0495*-VC_0498)	p.Ser83Ile	p.Ser85Leu	ICETET(MK165649.1)
	IND2	IN_2007_ERR025368	del(VC_0495*-VC_0500)	p.Ser83Ile	p.Ser85Leu	ICETET(MK165649.1)
	IND2	IN_2007_ERR025359	del(VC_0495*-VC_0500)	p.Ser83Ile	p.Ser85Leu	ICETET(MK165649.1)
	IND2	IN_2007_ERR018111	del(VC_0495*-VC_0498)	p.Ser83Ile	p.Ser85Leu	ICETET(MK165649.1)
	IND2	Ind_2007_DRR069020	del(VC_0495*-VC_0498)	p.Ser83Ile	p.Ser85Leu	ICEVflInd1(GQ463144.1)
	IND2	Ind_2007_DRR069017	del(VC_0495*-VC_0498)	p.Ser83Ile	p.Ser85Leu	ICEVflInd1(GQ463144.1)
	IND2	Ind_2007_DRR069015	del(VC_0495*-VC_0498)	p.Ser83Ile	p.Ser85Leu	ICETET(MK165649.1)
	BD2	BD_2005_MAB004	del(VC_0495*-VC_0498)	p.Ser83Ile	p.Ser85Leu	ICETET(MK165649.1)
	BD2	BD_2005_MAB006	del(VC_0495*-VC_0498)	p.Ser83Ile	p.Ser85Leu	ICETET(MK165649.1)
	BD2	BD_2007_BGD005	del(VC_0495*-VC_0498)	p.Ser83Ile	p.Ser85Leu	ICETET(MK165649.1)
	BD2	BD_2009_MAB017	del(VC_0495*-VC_0498)	p.Ser83Ile	p.Ser85Leu	ICETET(MK165649.1)
	BD2	BD_2007_MAB010	del(VC_0495*-VC_0498)	p.Ser83Ile	p.Ser85Leu	ICETET(MK165649.1)
	BD2	BD_2009_BGD035	del(VC_0495*-VC_0498)	p.Ser83Ile,p.Asp66Glu	p.Ser85Leu	ICETET(MK165649.1)
	BD2	BD_2009_BGD105	del(VC_0495*-VC_0498)	p.Ser83Ile,p.Asp66Glu	p.Ser85Leu	ICETET(MK165649.1)
	BD2	BD_2009_BGD104	del(VC_0495*-VC_0498)	p.Ser83Ile,p.Asp66Glu	p.Ser85Leu	ICETET(MK165649.1)
	BD2	BD_2010_MAB022	del(VC_0495*-VC_0498)	p.Ser83Ile,p.Asp66Glu	p.Ser85Leu	ICETET(MK165649.1)
	BD2	BD_2009_BGD108	del(VC_0495*-VC_0498)	p.Ser83Ile,p.Asp66Glu	p.Ser85Leu	ICETET(MK165649.1)
	BD2	BD_2009_BGD026	del(VC_0495*-VC_0498)	p.Ser83Ile,p.Asp66Glu	p.Ser85Leu	ICETET(MK165649.1)
	BD2	BD_2009_BGD030	del(VC_0495*-VC_0498)	p.Ser83Ile,p.Asp66Glu	p.Ser85Leu	ICETET(MK165649.1)
	BD2	BD_2009_BGD029	del(VC_0495*-VC_0498)	p.Ser83Ile,p.Asp66Glu	p.Ser85Leu	ICETET(MK165649.1)
	BD2	BD_2009_BGD033	del(VC_0495*-VC_0498)	p.Ser83Ile,p.Asp66Glu	p.Ser85Leu	ICETET(MK165649.1)
	BD2	BD_2009_BGD032	del(VC_0495*-VC_0498)	p.Ser83Ile,p.Asp66Glu	p.Ser85Leu	ICETET(MK165649.1)
	BD2	BD_2011_MAB030	del(VC_0495*-VC_0498)	p.Ser83Ile,p.Asp66Glu	p.Ser85Leu	ICETET(MK165649.1)
	BD2	BD_2009_BGD034	del(VC_0495*-VC_0498)	p.Ser83Ile,p.Asp66Glu	p.Ser85Leu	ICETET(MK165649.1)
	BD2	BD_2009_BGD109	del(VC_0495*-VC_0498)	p.Ser83Ile,p.Asp66Glu	p.Ser85Leu	ICETET(MK165649.1)
	BD2	BD_2009_BGD031	del(VC_0495*-VC_0498)	p.Ser83Ile,p.Asp66Glu	p.Ser85Leu	ICETET(MK165649.1)
	BD2	BD_2011_MAB027	del (VC_0490-VC_0498, VC_0502-VC_0516)	p.Ser83Ile,p.Asp66Glu	p.Ser85Leu	ICETET(MK165649.1)
	BD2	BD_2010_BGD046	del(VC_0495*-VC_0498)	p.Ser83Ile,p.Asp66Glu	p.Ser85Leu	ICETET(MK165649.1)
	BD2	BD_2009_BGD106	del(VC_0495*-VC_0498)	p.Ser83Ile,p.Asp66Glu	p.Ser85Leu	ICETET(MK165649.1)
	BD2	BD_2011_MAB023	del(VC_0495*-VC_0498)	p.Ser83Ile,p.Asp66Glu	p.Ser85Leu	ICETET(MK165649.1)
	BD2	BD_2011_MAB028	del(VC_0495*-VC_0498)	p.Ser83Ile,p.Asp66Glu	p.Ser85Leu	ICETET(MK165649.1)
	BD2	BD_2011_MAB025	del(VC_0495*-VC_0498)	p.Ser83Ile,p.Asp66Glu	p.Ser85Leu	ICETET(MK165649.1)
	BD2	BD_2012_MAB038	del(VC_0495*-VC_0498)	p.Ser83Ile,p.Asp66Glu	p.Ser85Leu	ICETET(MK165649.1)
	BD2	BD_2011_MAB029	del(VC_0495*-VC_0498)	p.Ser83Ile,p.Asp66Glu	p.Ser85Leu	ICETET(MK165649.1)
	BD2	BD_2011_MAB026	del(VC_0495*-VC_0498)	p.Ser83Ile,p.Asp66Glu	p.Ser85Leu	ICETET(MK165649.1)
	BD2	BD_2013_BGD076	del(VC_0495*-VC_0498)	p.Ser83Ile,p.Asp66Glu	p.Ser85Leu	ICETET(MK165649.1)
	BD2	BD_2012_MAB034	del(VC_0495*-VC_0498)	p.Ser83Ile,p.Asp66Glu	p.Ser85Leu	ICETET(MK165649.1)
	BD2	BD_2012_MAB033	del(VC_0495*-VC_0498)	p.Ser83Ile,p.Asp66Glu	p.Ser85Leu	ICETET(MK165649.1)
	BD2	BD_2012_MAB032	del(VC_0495*-VC_0498)	p.Ser83Ile,p.Asp66Glu	p.Ser85Leu	ICETET(MK165649.1)
	BD2	BD_2015_BGD128	del(VC_0495*-VC_0498)	p.Ser83Ile,p.Asp66Glu	p.Ser85Leu	ICETET(MK165649.1)
	BD2	BD_2013_BGD072	del(VC_0495*-VC_0498)	p.Ser83Ile,p.Asp66Glu	p.Ser85Leu	ICETET(MK165649.1)
	BD2	BD_2013_BGD070	del(VC_0495*-VC_0498)	p.Ser83Ile,p.Asp66Glu	p.Ser85Leu	ICETET(MK165649.1)
	BD2	BD_2013_BGD075	del(VC_0495*-VC_0498)	p.Ser83Ile,p.Asp66Glu	p.Ser85Leu	ICETET(MK165649.1)
	BD2	BD_2016_SAMN13704161	del(VC_0495*-VC_0498)	p.Ser83Ile,p.Asp66Glu	p.Ser85Leu	ICETET(MK165649.1)
	BD2	BD_2015_BGD134	del(VC_0495*-VC_0498)	p.Ser83Ile,p.Asp66Glu	p.Ser85Leu	ICETET(MK165649.1)
	BD2	BD_2013_BGD082	del(VC_0495*-VC_0498)	p.Ser83Ile,p.Asp66Glu	p.Ser85Leu	ICETET(MK165649.1)
	BD2	BD_2013_BGD079	del(VC_0495*-VC_0498)	p.Ser83Ile,p.Asp66Glu	p.Ser85Leu	ICETET(MK165649.1)
	BD2	Ind_2015-8_DRR189333	del(VC_0495*-VC_0498)	p.Ser83Ile,p.Asp66Glu	p.Ser85Leu	ICETET(MK165649.1)
	BD2	BD_2015_BGD133	del(VC_0495*-VC_0498)	p.Ser83Ile,p.Asp66Glu	p.Ser85Leu	ICETET(MK165649.1)
	BD2	BD_2013_BGD073	del(VC_0495*-VC_0498)	p.Ser83Ile,p.Asp66Glu	p.Ser85Leu	ICETET(MK165649.1)
	BD2	BD_2013_BGD071	del(VC_0495*-VC_0498)	p.Ser83Ile,p.Asp66Glu	p.Ser85Leu	ICETET(MK165649.1)
	BD2	BD_2010_BGD036	del(VC_0495*-VC_0498)	p.Ser83Ile,p.Asp66Glu	p.Ser85Leu	ICETET(MK165649.1)
	BD2	BD_2014_MAB041	del(VC_0495*-VC_0498)	p.Ser83Ile,p.Asp66Glu	p.Ser85Leu	ICETET(MK165649.1)
	BD2	BD_2013_BGD074	del(VC_0495*-VC_0498)	p.Ser83Ile,p.Asp66Glu	p.Ser85Leu	ICETET(MK165649.1)
	BD2	BD_2013_BGD077	del(VC_0495*-VC_0498)	p.Ser83Ile,p.Asp66Glu	p.Ser85Leu	ICETET(MK165649.1)
	BD2	BD_2013_BGD083	del(VC_0495*-VC_0498)	p.Ser83Ile,p.Asp66Glu	p.Ser85Leu	ICETET(MK165649.1)
	BD2	BD_2013_BGD080	del(VC_0495*-VC_0498)	p.Ser83Ile,p.Asp66Glu	p.Ser85Leu	ICETET(MK165649.1)
	BD2	BD_2013_BGD084	del(VC_0495*-VC_0498)	p.Ser83Ile,p.Asp66Glu	p.Ser85Leu	ICETET(MK165649.1)
	BD2	BD_2013_BGD078	del(VC_0495*-VC_0498)	p.Ser83Ile,p.Asp66Glu	p.Ser85Leu	ICETET(MK165649.1)
	BD2	BD_2014_BGD085	del(VC_0495*-VC_0498)	p.Ser83Ile,p.Asp66Glu	p.Ser85Leu	ICETET(MK165649.1)
	BD2	BD_2014_BGD091	del(VC_0495*-VC_0498)	p.Ser83Ile,p.Asp66Glu	p.Ser85Leu	ICETET(MK165649.1)
	BD2	BD_2014_BGD089	del(VC_0495*-VC_0498)	p.Ser83Ile,p.Asp66Glu	p.Ser85Leu	ICETET(MK165649.1)
	BD2	BD_2014_BGD088	del(VC_0495*-VC_0498)	p.Ser83Ile,p.Asp66Glu	p.Ser85Leu	ICETET(MK165649.1)
	BD2	BD_2014_BGD090	del(VC_0495*-VC_0498)	p.Ser83Ile,p.Asp66Glu	p.Ser85Leu	ICETET(MK165649.1)
	BD2	BD_2014_BGD086	del(VC_0495*-VC_0498)	p.Ser83Ile,p.Asp66Glu	p.Ser85Leu	ICETET(MK165649.1)
	BD2	BD_2014_BGD098	del(VC_0495*-VC_0498)	p.Ser83Ile,p.Asp66Glu	p.Ser85Leu	ICETET(MK165649.1)
	BD2	BD_2014_BGD099	del(VC_0495*-VC_0498)	p.Ser83Ile,p.Asp66Glu	p.Ser85Leu	ICETET(MK165649.1)
	BD2	BD_2014_BGD087	del(VC_0495*-VC_0498)	p.Ser83Ile,p.Asp66Glu	p.Ser85Leu	ICETET(MK165649.1)
	BD2	BD_2015_BGD127	del(VC_0495*-VC_0498)	p.Ser83Ile,p.Asp66Glu	p.Ser85Leu	ICEVflInd1(GQ463144.1)
	BD2	BD_2015_BGD131	del(VC_0495*-VC_0498)	p.Ser83Ile,p.Asp66Glu	p.Ser85Leu	ICETET(MK165649.1)
	BD2	BD_2004_MAB003	del(VC_0495*-VC_0498)	p.Ser83Ile,p.Asp66Glu	p.Ser85Leu	ICETET(MK165649.1)
	BD2	BD_2015_BGD130	del(VC_0495*-VC_0498)	p.Ser83Ile,p.Asp66Glu	p.Ser85Leu	ICETET(MK165649.1)
	BD2	BD_2013_MAB040	del(VC_0495*-VC_0498)	p.Ser83Ile,p.Asp66Glu	p.Ser85Leu	ICETET(MK165649.1)
	BD2	BD_2014_BGD096	del(VC_0495*-VC_0498)	p.Ser83Ile,p.Asp66Glu	p.Ser85Leu	ICETET(MK165649.1)
	BD2	BD_2014_BGD095	del(VC_0491*-VC_0501)	p.Ser83Ile,p.Asp66Glu	p.Ser85Leu	ICETET(MK165649.1)
	BD2	BD_2014_BGD097	del(VC_0495*-VC_0498)	p.Ser83Ile,p.Asp66Glu	p.Ser85Leu	ICETET(MK165649.1)
	BD2	BD_2013_BGD081	del(VC_0495*-VC_0498)	p.Ser83Ile,p.Asp66Glu	p.Ser85Leu	ICETET(MK165649.1)
	BD2	BD_2011_BGD117	del(VC_0495*-VC_0498)	p.Ser83Ile,p.Asp66Glu	p.Ser85Leu	ICETET(MK165649.1)
	BD2	BD_2014_BGD094	del(VC_0495*-VC_0498)	p.Ser83Ile,p.Asp66Glu	p.Ser85Leu	ICETET(MK165649.1)
	BD2	BD_2014_BGD093	del(VC_0495*-VC_0498)	p.Ser83Ile,p.Asp66Glu	p.Ser85Leu	ICETET(MK165649.1)
	BD2	BD_2015_SAMN13704159	del(VC_0491*-VC_0501)	p.Ser83Ile,p.Asp66Glu	p.Ser85Leu	ICETET(MK165649.1)
	BD2	BD_2015_SAMN13704158	del(VC_0495*-VC_0498)	p.Ser83Ile,p.Asp66Glu	p.Ser85Leu	ICETET(MK165649.1)
	BD2	BD_2016_SAMN13704160	del(VC_0495*-VC_0498)	p.Ser83Ile,p.Asp66Glu	p.Ser85Leu	ICETET(MK165649.1)
	BD2	BD_2016_SAMN13964162	del(VC_0495*-VC_0498)	p.Ser83Ile,p.Asp66Glu	p.Ser85Leu	ICETET(MK165649.1)
	BD2	BD_2012_BGD118	del(VC_0495*-VC_0498)	p.Ser83Ile,p.Asp66Glu	p.Ser85Leu	ICETET(MK165649.1)
	BD2	BD_2015_SAMN13704157	del(VC_0495*-VC_0498)	p.Ser83Ile,p.Asp66Glu	p.Ser85Leu	ICETET(MK165649.1)
	BD2	BD_2015_SAMN13704154	del(VC_0495*-VC_0498)	p.Ser83Ile,p.Asp66Glu	p.Ser85Leu	ICETET(MK165649.1)
	BD2	BD_2012_BGD121	del(VC_0495*-VC_0498)	p.Ser83Ile,p.Asp66Glu	p.Ser85Leu	ICETET(MK165649.1)
	BD2	BD_2013_BGD122	del(VC_0495*-VC_0498)	p.Ser83Ile,p.Asp66Glu	p.Ser85Leu	ICETET(MK165649.1)
	BD2	BD_2008_MAB015	del(VC_0495*-VC_0498)	p.Ser83Ile,p.Asp66Glu	p.Ser85Leu	ICETET(MK165649.1)
	BD2	BD_2015_SAMN13704155	del(VC_0495*-VC_0498)	p.Ser83Ile,p.Asp66Glu	p.Ser85Leu	ICETET(MK165649.1)
	BD2	BD_2012_BGD120	del(VC_0495*-VC_0498)	p.Ser83Ile,p.Asp66Glu	p.Ser85Leu	ICETET(MK165649.1)
	BD2	BD_2012_BGD119	del(VC_0495*-VC_0498)	p.Ser83Ile,p.Asp66Glu	p.Ser85Leu	ICETET(MK165649.1)
	BD2	BD_2016_BGD138	del(VC_0491*-VC_0501)	p.Ser83Ile,p.Asp66Glu	p.Ser85Leu	ICEVflInd1(GQ463144.1)
	BD2	BD_2014_BGD124	del(VC_0491*-VC_0501)	p.Ser83Ile,p.Asp66Glu	p.Ser85Leu	ICETET(MK165649.1)
	BD2	BD_2015_SAMN13704153	del(VC_0491*-VC_0501)	p.Ser83Ile,p.Asp66Glu	p.Ser85Leu	ICETET(MK165649.1)
	BD2	BD_2016_BGD139	del(VC_0491*-VC_0501)	p.Ser83Ile,p.Asp66Glu	p.Ser85Leu	ICETET(MK165649.1)
	BD2	BD_2015_BGD136	del(VC_0491*-VC_0501)	p.Ser83Ile,p.Asp66Glu	p.Ser85Leu	ICETET(MK165649.1)
	BD2	BD_2015_BGD135	del(VC_0491*-VC_0501)	p.Ser83Ile,p.Asp66Glu	p.Ser85Leu	ICETET(MK165649.1)
	BD2	BD_2017_BGD156	del(VC_0491*-VC_0501)	p.Ser83Ile,p.Asp66Glu	p.Ser85Leu	ICETET(MK165649.1)
	BD2	BD_2019_KDCP183	del(VC_0491*-VC_0501)	p.Ser83Ile,p.Asp66Glu	p.Ser85Leu	ICETET(MK165649.1)
	BD2	BD_2018_KDCP69	del(VC_0491*-VC_0501)	p.Ser83Ile,p.Asp66Glu	p.Ser85Leu	ICETET(MK165649.1)
	BD2	BD_2017_BGD153	del(VC_0491*-VC_0501)	p.Ser83Ile,p.Asp66Glu	p.Ser85Leu	ICETET(MK165649.1)
	BD2	BD_2016_BGD148	del(VC_0491*-VC_0501)	p.Ser83Ile,p.Asp66Glu	p.Ser85Leu	ICETET(MK165649.1)
	BD2	BD_2016_BGD140	del(VC_0491*-VC_0501)	p.Ser83Ile,p.Asp66Glu	p.Ser85Leu	ICETET(MK165649.1)
	BD2	BD_2017_BGD155	del(VC_0491*-VC_0501)	p.Ser83Ile,p.Asp66Glu	p.Ser85Leu	ICETET(MK165649.1)
	BD2	BD_2017_BGD158	del(VC_0491*-VC_0501)	p.Ser83Ile,p.Asp66Glu	p.Ser85Leu	ICETET(MK165649.1)
	BD2	BD_2017_BGD151	del(VC_0491*-VC_0501)	p.Ser83Ile,p.Asp66Glu	p.Ser85Leu	ICEVflInd1(GQ463144.1)
	BD2	BD_2017_BGD159	del(VC_0491*-VC_0501)	p.Ser83Ile,p.Asp66Glu	p.Ser85Leu	ICETET(MK165649.1)
	BD2	BD_2016_BGD146	del(VC_0491*-VC_0501)	p.Ser83Ile,p.Asp66Glu	p.Ser85Leu	ICETET(MK165649.1)
	BD2	BD_2016_BGD141	del(VC_0491*-VC_0501)	p.Ser83Ile,p.Asp66Glu	p.Ser85Leu	ICETET(MK165649.1)
	BD2	BD_2016_BGD147	del(VC_0491*-VC_0501)	p.Ser83Ile,p.Asp66Glu	p.Ser85Leu	ICETET(MK165649.1)
	BD2	BD_2018_KMCP80	del(VC_0491*-VC_0501)	p.Ser83Ile,p.Asp66Glu	p.Ser85Leu	ICETET(MK165649.1)
	BD2	BD_2018_KMCP49	del(VC_0491*-VC_0501)	p.Ser83Ile,p.Asp66Glu	p.Ser85Leu	ICETET(MK165649.1)
	BD2	BD_2016_BGD145	del(VC_0491*-VC_0501)	p.Ser83Ile,p.Asp66Glu	p.Ser85Leu	ICETET(MK165649.1)
	BD2	BD_2016_BGD144	del(VC_0491*-VC_0501)	p.Ser83Ile,p.Asp66Glu	p.Ser85Leu	ICETET(MK165649.1)
	BD2	BD_2016_BGD149	del(VC_0491*-VC_0501)	p.Ser83Ile,p.Asp66Glu	p.Ser85Leu	ICETET(MK165649.1)
	BD2	BD_2017_BGD150	del(VC_0491*-VC_0501)	p.Ser83Ile,p.Asp66Glu	p.Ser85Leu	ICEVflInd1(GQ463144.1)
	BD2	BD_2013_BGD123	del(VC_0491*-VC_0501)	p.Ser83Ile,p.Asp66Glu	p.Ser85Leu	ICETET(MK165649.1)
	BD2	BD_2016_BGD143	del(VC_0491*-VC_0501)	p.Ser83Ile,p.Asp66Glu	p.Ser85Leu	ICETET(MK165649.1)
	BD2	BD_2017_BGD157	del(VC_0491*-VC_0501)	p.Ser83Ile,p.Asp66Glu	p.Ser85Leu	ICETET(MK165649.1)
	BD2	BD_2017_BGD154	del(VC_0491*-VC_0501)	p.Ser83Ile,p.Asp66Glu	p.Ser85Leu	ICETET(MK165649.1)
	BD2	BD_2017_BGD152	del(VC_0491*-VC_0501)	p.Ser83Ile,p.Asp66Glu	p.Ser85Leu	ICETET(MK165649.1)
	BD2	BD_2018_KDCP73.1	del(VC_0491*-VC_0501)	p.Ser83Ile,p.Asp66Glu	p.Ser85Leu	ICEVflInd1(GQ463144.1)
	BD2	BD_2018_KDCP73	del(VC_0491*-VC_0501)	p.Ser83Ile,p.Asp66Glu	p.Ser85Leu	ICEVflInd1(GQ463144.1)
	BD2	BD_2017_BGD160	del(VC_0491*-VC_0501)	p.Ser83Ile,p.Asp66Glu	p.Ser85Leu	ICEVflInd1(GQ463144.1)
	BD2	BD_2018_KDCP68.2	del(VC_0491*-VC_0501)	p.Ser83Ile,p.Asp66Glu	p.Ser85Leu	ICEVflInd1(GQ463144.1)
	BD2	BD_2018_KDCP68.1	del(VC_0491*-VC_0501)	p.Ser83Ile,p.Asp66Glu	p.Ser85Leu	ICEVflInd1(GQ463144.1)
	BD2	BD_2018_KDCP68	del(VC_0491*-VC_0501)	p.Ser83Ile,p.Asp66Glu	p.Ser85Leu	ICEVflInd1(GQ463144.1)
	BD2	BD_2018_KDCP90	del(VC_0491*-VC_0501)	p.Ser83Ile,p.Asp66Glu	p.Ser85Leu	ICEVflInd1(GQ463144.1)
	BD2	BD_2018_KDCP81	del(VC_0491*-VC_0501)	p.Ser83Ile,p.Asp66Glu	p.Ser85Leu	ICEVflInd1(GQ463144.1)
	BD2	BD_2018_KDCP74	del(VC_0491*-VC_0501)	p.Ser83Ile,p.Asp66Glu	p.Ser85Leu	ICEVflInd1(GQ463144.1)
