# Supplementary material for: Genomic attributes of Vibrio cholerae O1 responsible for 2022 massive cholera outbreak in Bangladesh
Source: Nat Commun. 2023 Mar 1;14:1154. doi: 10.1038/s41467-023-36687-7 (PMC9977884; doi:10.1038/s41467-023-36687-7)
Supplement: Supplementary file 8 — Source Data [file 41467_2023_36687_MOESM8_ESM.zip]

Archive with 11 entries (10 files):
- Source Data files/
- Source Data files/Source Data 4.xlsx
- __MACOSX/Source Data files/._Source Data 4.xlsx
- Source Data files/.DS_Store
- __MACOSX/Source Data files/._.DS_Store
- Source Data files/Source Data 2.xlsx
- __MACOSX/Source Data files/._Source Data 2.xlsx
- Source Data files/Source Data 1.xlsx
- __MACOSX/Source Data files/._Source Data 1.xlsx
- Source Data files/Source Data 3.txt
- __MACOSX/Source Data files/._Source Data 3.txt
