# Supplementary material for: Genomic attributes of Vibrio cholerae O1 responsible for 2022 massive cholera outbreak in Bangladesh
Source: Nat Commun. 2023 Mar 1;14:1154. doi: 10.1038/s41467-023-36687-7 (PMC9977884; doi:10.1038/s41467-023-36687-7)
Supplement: Supplementary file 8 — Source Data [file 41467_2023_36687_MOESM8_ESM.zip › Source Data files/Source Data 4.xlsx]

## Sheet: Sheet2
Source Data 4. Functional ontology of the lineage associated genes
Quarry gene ID	Locus_tag	Ontology	Gene ontology ID	Description
VC_RS11230	VC_RS11230	BP	6189	'de novo' IMP biosynthetic process
asd	VC_RS09795	BP	71266	'de novo' L-methionine biosynthetic process
rtxA	VC_RS07025	BP	90527	actin filament reorganization
VC_RS07590	VC_RS07590	BP	19646	aerobic electron transport chain
cydB	VC_RS08890	BP	19646	aerobic electron transport chain
vibH	VC_RS03885	BP	43604	amide biosynthetic process
vibH	VC_RS03885	BP	43038	amino acid activation
VC_RS08825	VC_RS08825	BP	32973	amino acid export across plasma membrane
VC_RS18240	VC_RS18240	BP	6865	amino acid transport
VC_RS08990	VC_RS08990	BP	6865	amino acid transport
VC_RS12085	VC_RS12085	BP	106074	aminoacyl-tRNA metabolism involved in translational fidelity
vibH	VC_RS03885	BP	17000	antibiotic biosynthetic process
phhA	VC_RS17290	BP	9074	aromatic amino acid family catabolic process
vibH	VC_RS03885	BP	19438	aromatic compound biosynthetic process
tolA	VC_RS08860	BP	43213	bacteriocin transport
VC_RS17550	VC_RS17550	BP	9058	biosynthetic process
nagA	VC_RS04910	BP	5975	carbohydrate metabolic process
VC_RS06265	VC_RS06265	BP	5975	carbohydrate metabolic process
glmM	VC_RS03230	BP	5975	carbohydrate metabolic process
VC_RS08785	VC_RS08785	BP	8643	carbohydrate transport
VC_RS11200	VC_RS11200	BP	6812	cation transport
VC_RS07850	VC_RS07850	BP	7154	cell communication
ftsX	VC_RS00685	BP	7049	cell cycle
vexK	VC_RS08095	BP	51301	cell division
ftsY	VC_RS00675	BP	51301	cell division
ftsX	VC_RS00685	BP	51301	cell division
tolA	VC_RS08860	BP	51301	cell division
VC_RS13005	VC_RS13005	BP	45454	cell redox homeostasis
VC_RS11595	VC_RS11595	BP	71555	cell wall organization
VC_RS16145	VC_RS16145	BP	71555	cell wall organization
glsB	VC_RS02330	BP	9063	cellular amino acid catabolic process
phhA	VC_RS17290	BP	9063	cellular amino acid catabolic process
VC_RS01180	VC_RS01180	BP	34637	cellular carbohydrate biosynthetic process
VC_RS01315	VC_RS01315	BP	44262	cellular carbohydrate metabolic process
VC_RS01180	VC_RS01180	BP	34645	cellular macromolecule biosynthetic process
VC_RS03465	VC_RS03465	BP	9267	cellular response to starvation
VC_RS10875	VC_RS10875	BP	61077	chaperone-mediated protein folding
VC_RS17940	VC_RS17940	BP	6935	chemotaxis
VC_RS02610	VC_RS02610	BP	6935	chemotaxis
clcA	VC_RS15930	BP	1902476	chloride transmembrane transport
tyrA	VC_RS03510	BP	46417	chorismate metabolic process
VC_RS13005	VC_RS13005	BP	17004	cytochrome complex assembly
asd	VC_RS09795	BP	19877	diaminopimelate biosynthetic process
VC_RS11595	VC_RS11595	BP	917	division septum assembly
recD	VC_RS11185	BP	32508	DNA duplex unwinding
VC_RS08485	VC_RS08485	BP	15074	DNA integration
VC_RS08485	VC_RS08485	BP	6310	DNA recombination
dprA	VC_RS00220	BP	9294	DNA-mediated transformation
recD	VC_RS11185	BP	724	double-strand break repair via homologous recombination
VC_RS13005	VC_RS13005	BP	22900	electron transport chain
vibH	VC_RS03885	BP	9238	enterobactin metabolic process
phhA	VC_RS17290	BP	1902222	erythrose 4-phosphate/phosphoenolpyruvate family amino acid catabolic process
VC_RS08485	VC_RS08485	BP	75713	establishment of integrated proviral latency
fadJ	VC_RS05150	BP	6635	fatty acid beta-oxidation
glmM	VC_RS03230	BP	9396	folic acid-containing compound biosynthetic process
VC_RS11595	VC_RS11595	BP	43093	FtsZ-dependent cytokinesis
VC_RS01180	VC_RS01180	BP	9298	GDP-mannose biosynthetic process
nagA	VC_RS04910	BP	1901072	glucosamine-containing compound catabolic process
glsB	VC_RS02330	BP	6537	glutamate biosynthetic process
gltB	VC_RS11440	BP	6537	glutamate biosynthetic process
glsB	VC_RS02330	BP	9065	glutamine family amino acid catabolic process
glsB	VC_RS02330	BP	6541	glutamine metabolic process
gltB	VC_RS11440	BP	6541	glutamine metabolic process
ggt	VC_RS00950	BP	6750	glutathione biosynthetic process
ggt	VC_RS00950	BP	6751	glutathione catabolic process
VC_RS06620	VC_RS06620	BP	6783	heme biosynthetic process
vibH	VC_RS03885	BP	18130	heterocycle biosynthetic process
VC_RS07850	VC_RS07850	BP	7156	homophilic cell adhesion via plasma membrane adhesion molecules
VC_RS08785	VC_RS08785	BP	98739	import across plasma membrane
VC_RS08785	VC_RS08785	BP	98657	import into cell
suhB	VC_RS03735	BP	6020	inositol metabolic process
suhB	VC_RS03735	BP	46855	inositol phosphate dephosphorylation
VC_RS08990	VC_RS08990	BP	34220	ion transmembrane transport
ompU	VC_RS03200	BP	6811	ion transport
VC_RS10015	VC_RS10015	BP	16226	iron-sulfur cluster assembly
asd	VC_RS09795	BP	9097	isoleucine biosynthetic process
ispE	VC_RS10475	BP	19288	isopentenyl diphosphate biosynthetic process, methylerythritol 4-phosphate pathway
VC_RS08825	VC_RS08825	BP	1902475	L-alpha-amino acid transmembrane transport
VC_RS08825	VC_RS08825	BP	15807	L-amino acid transport
phhA	VC_RS17290	BP	6558	L-phenylalanine metabolic process
VC_RS17550	VC_RS17550	BP	19518	L-threonine catabolic process to glycine
VC_RS01180	VC_RS01180	BP	8610	lipid biosynthetic process
VC_RS01180	VC_RS01180	BP	8653	lipopolysaccharide metabolic process
VC_RS11965	VC_RS11965	BP	1676	long-chain fatty acid metabolic process
asd	VC_RS09795	BP	9089	lysine biosynthetic process via diaminopimelate
VC_RS11235	VC_RS11235	BP	30001	metal ion transport
metH	VC_RS01975	BP	9086	methionine biosynthetic process
metH	VC_RS01975	BP	32259	methylation
mutL	VC_RS01740	BP	6298	mismatch repair
ctxB	VC_RS07050	BP	98676	modulation of host virulence by virus
rtxA	VC_RS07025	BP	35821	modulation of process of another organism
nagA	VC_RS04910	BP	6044	N-acetylglucosamine metabolic process
nagA	VC_RS04910	BP	19262	N-acetylneuraminate catabolic process
VC_RS06240	VC_RS06240	BP	71705	nitrogen compound transport
gltB	VC_RS11440	BP	19740	nitrogen utilization
VC_RS16890	VC_RS16890	BP	90305	nucleic acid phosphodiester bond hydrolysis
mutL	VC_RS01740	BP	90305	nucleic acid phosphodiester bond hydrolysis
recD	VC_RS11185	BP	90305	nucleic acid phosphodiester bond hydrolysis
nudF	VC_RS11730	BP	6753	nucleoside phosphate metabolic process
VC_RS01180	VC_RS01180	BP	46402	O antigen metabolic process
vibH	VC_RS03885	BP	1901576	organic substance biosynthetic process
thiI	VC_RS04430	BP	18131	oxazole or thiazole biosynthetic process
vibH	VC_RS03885	BP	6518	peptide metabolic process
VC_RS11595	VC_RS11595	BP	9252	peptidoglycan biosynthetic process
VC_RS06185	VC_RS06185	BP	9252	peptidoglycan biosynthetic process
glmM	VC_RS03230	BP	9252	peptidoglycan biosynthetic process
VC_RS16145	VC_RS16145	BP	9252	peptidoglycan biosynthetic process
VC_RS10810	VC_RS10810	BP	270	peptidoglycan metabolic process
VC_RS00360	VC_RS00360	BP	18202	peptidyl-histidine modification
narQ	VC_RS16595	BP	18106	peptidyl-histidine phosphorylation
cobB	VC_RS07295	BP	61699	peptidyl-lysine deglutarylation
cobB	VC_RS07295	BP	36047	peptidyl-lysine demalonylation
suhB	VC_RS03735	BP	46854	phosphatidylinositol phosphate biosynthetic process
VC_RS14510	VC_RS14510	BP	9401	phosphoenolpyruvate-dependent sugar phosphotransferase system
vieA	VC_RS07995	BP	160	phosphorelay signal transduction system
norR	VC_RS14220	BP	160	phosphorelay signal transduction system
carR	VC_RS06435	BP	160	phosphorelay signal transduction system
VC_RS09290	VC_RS09290	BP	160	phosphorelay signal transduction system
VC_RS09805	VC_RS09805	BP	160	phosphorelay signal transduction system
narQ	VC_RS16595	BP	160	phosphorelay signal transduction system
VC_RS13570	VC_RS13570	BP	16310	phosphorylation
VC_RS01315	VC_RS01315	BP	16310	phosphorylation
VC_RS00360	VC_RS00360	BP	16310	phosphorylation
VC_RS09805	VC_RS09805	BP	16310	phosphorylation
ispE	VC_RS10475	BP	16310	phosphorylation
VC_RS10015	VC_RS10015	BP	16310	phosphorylation
VC_RS01180	VC_RS01180	BP	271	polysaccharide biosynthetic process
carR	VC_RS06435	BP	1903508	positive regulation of nucleic acid-templated transcription
ctxB	VC_RS07050	BP	42531	positive regulation of tyrosine phosphorylation of STAT protein
putA	VC_RS18400	BP	6561	proline biosynthetic process
putA	VC_RS18400	BP	10133	proline catabolic process to glutamate
cobB	VC_RS07295	BP	6476	protein deacetylation
cobB	VC_RS07295	BP	36048	protein desuccinylation
nagA	VC_RS04910	BP	51289	protein homotetramerization
VC_RS10875	VC_RS10875	BP	32978	protein insertion into membrane from inner side
VC_RS10875	VC_RS10875	BP	22417	protein maturation by protein folding
VC_RS12285	VC_RS12285	BP	9306	protein secretion
VC_RS10875	VC_RS10875	BP	50821	protein stabilization
zorA	VC_RS08515	BP	15031	protein transport
rtxA	VC_RS07025	BP	6508	proteolysis
VC_RS11595	VC_RS11595	BP	6508	proteolysis
VC_RS00720	VC_RS00720	BP	6508	proteolysis
metH	VC_RS01975	BP	42558	pteridine-containing compound metabolic process
queF	VC_RS04465	BP	8616	queuosine biosynthetic process
VC_RS11595	VC_RS11595	BP	8360	regulation of cell shape
VC_RS16145	VC_RS16145	BP	8360	regulation of cell shape
vieA	VC_RS07995	BP	6355	regulation of transcription, DNA-templated
VC_RS00360	VC_RS00360	BP	6355	regulation of transcription, DNA-templated
norR	VC_RS14220	BP	6355	regulation of transcription, DNA-templated
carR	VC_RS06435	BP	6355	regulation of transcription, DNA-templated
VC_RS09290	VC_RS09290	BP	6355	regulation of transcription, DNA-templated
putA	VC_RS18400	BP	6355	regulation of transcription, DNA-templated
VC_RS18155	VC_RS18155	BP	6355	regulation of transcription, DNA-templated
VC_RS10015	VC_RS10015	BP	6355	regulation of transcription, DNA-templated
znuC	VC_RS10025	BP	10043	response to zinc ion
VC_RS10965	VC_RS10965	BP	9231	riboflavin biosynthetic process
rimP	VC_RS03250	BP	22618	ribonucleoprotein complex assembly
nudF	VC_RS11730	BP	19693	ribose phosphate metabolic process
rimP	VC_RS03250	BP	42274	ribosomal small subunit biogenesis
rimP	VC_RS03250	BP	42255	ribosome assembly
suhB	VC_RS03735	BP	42254	ribosome biogenesis
vibH	VC_RS03885	BP	44550	secondary metabolite biosynthetic process
suhB	VC_RS03735	BP	7165	signal transduction
VC_RS17940	VC_RS17940	BP	7165	signal transduction
VC_RS02610	VC_RS02610	BP	7165	signal transduction
VC_RS06620	VC_RS06620	BP	46156	siroheme metabolic process
VC_RS16570	VC_RS16570	BP	6814	sodium ion transport
ftsY	VC_RS00675	BP	6614	SRP-dependent cotranslational protein targeting to membrane
ispE	VC_RS10475	BP	16114	terpenoid biosynthetic process
phhA	VC_RS17290	BP	6729	tetrahydrobiopterin biosynthetic process
VC_RS00325	VC_RS00325	BP	9228	thiamine biosynthetic process
thiI	VC_RS04430	BP	9228	thiamine biosynthetic process
VC_RS00325	VC_RS00325	BP	9229	thiamine diphosphate biosynthetic process
thiI	VC_RS04430	BP	9229	thiamine diphosphate biosynthetic process
thiI	VC_RS04430	BP	52838	thiazole metabolic process
asd	VC_RS09795	BP	9088	threonine biosynthetic process
tolA	VC_RS08860	BP	1901998	toxin transport
suhB	VC_RS03735	BP	31564	transcription antitermination
rimP	VC_RS03250	BP	6412	translation
rplL	VC_RS01610	BP	6412	translation
prfB	VC_RS03360	BP	6415	translational termination
vexK	VC_RS08095	BP	55085	transmembrane transport
VC_RS18240	VC_RS18240	BP	55085	transmembrane transport
VC_RS16570	VC_RS16570	BP	55085	transmembrane transport
ompU	VC_RS03200	BP	55085	transmembrane transport
VC_RS11235	VC_RS11235	BP	55085	transmembrane transport
VC_RS11200	VC_RS11200	BP	55085	transmembrane transport
VC_RS06240	VC_RS06240	BP	55085	transmembrane transport
mnmG	VC_RS13425	BP	30488	tRNA methylation
thiI	VC_RS04430	BP	34227	tRNA thio-modification
mnmG	VC_RS13425	BP	2098	tRNA wobble uridine modification
tyrA	VC_RS03510	BP	6571	tyrosine biosynthetic process
phhA	VC_RS17290	BP	19293	tyrosine biosynthetic process, by oxidation of phenylalanine
ubiA	VC_RS00465	BP	6744	ubiquinone biosynthetic process
glmM	VC_RS03230	BP	6048	UDP-N-acetylglucosamine biosynthetic process
VC_RS12085	VC_RS12085	BP	6438	valyl-tRNA aminoacylation
VC_RS08485	VC_RS08485	BP	46718	viral entry into host cell
VC_RS08485	VC_RS08485	BP	44826	viral genome integration into host DNA
vexK	VC_RS08095	BP	42908	xenobiotic transport
znuC	VC_RS10025	BP	71577	zinc ion transmembrane transport
VC_RS18240	VC_RS18240	CC	43190	ATP-binding cassette (ABC) transporter complex
znuC	VC_RS10025	CC	98533	ATPase dependent transmembrane transport complex
ctxB	VC_RS07050	CC	1902494	catalytic complex
ftsX	VC_RS00685	CC	32153	cell division site
VC_RS10875	VC_RS10875	CC	30313	cell envelope
VC_RS12285	VC_RS12285	CC	9279	cell outer membrane
ompU	VC_RS03200	CC	9279	cell outer membrane
VC_RS07590	VC_RS07590	CC	70069	cytochrome complex
cydB	VC_RS08890	CC	70069	cytochrome complex
ftsY	VC_RS00675	CC	5737	cytoplasm
suhB	VC_RS03735	CC	5737	cytoplasm
tyrA	VC_RS03510	CC	5737	cytoplasm
VC_RS12085	VC_RS12085	CC	5737	cytoplasm
rimP	VC_RS03250	CC	5737	cytoplasm
queF	VC_RS04465	CC	5737	cytoplasm
VC_RS06530	VC_RS06530	CC	5737	cytoplasm
fadJ	VC_RS05150	CC	5737	cytoplasm
cobB	VC_RS07295	CC	5737	cytoplasm
mnmG	VC_RS13425	CC	5737	cytoplasm
VC_RS00325	VC_RS00325	CC	5737	cytoplasm
thiI	VC_RS04430	CC	5737	cytoplasm
VC_RS16145	VC_RS16145	CC	5737	cytoplasm
prfB	VC_RS03360	CC	5737	cytoplasm
VC_RS11230	VC_RS11230	CC	5829	cytosol
VC_RS10965	VC_RS10965	CC	5829	cytosol
carR	VC_RS06435	CC	5829	cytosol
nudF	VC_RS11730	CC	5829	cytosol
VC_RS17550	VC_RS17550	CC	5829	cytosol
glmM	VC_RS03230	CC	5829	cytosol
metH	VC_RS01975	CC	5829	cytosol
vibH	VC_RS03885	CC	5829	cytosol
rplL	VC_RS01610	CC	5829	cytosol
vibH	VC_RS03885	CC	9366	enterobactin synthetase complex
recD	VC_RS11185	CC	9338	exodeoxyribonuclease V complex
rtxA	VC_RS07025	CC	5576	extracellular region
ctxB	VC_RS07050	CC	5576	extracellular region
VC_RS00720	VC_RS00720	CC	5615	extracellular space
rtxA	VC_RS07025	CC	44164	host cell cytosol
rtxA	VC_RS07025	CC	20002	host cell plasma membrane
ctxB	VC_RS07050	CC	20002	host cell plasma membrane
VC_RS07850	VC_RS07850	CC	16021	integral component of membrane
VC_RS09205	VC_RS09205	CC	16021	integral component of membrane
VC_RS16890	VC_RS16890	CC	16021	integral component of membrane
vexK	VC_RS08095	CC	16021	integral component of membrane
VC_RS07590	VC_RS07590	CC	16021	integral component of membrane
VC_RS12060	VC_RS12060	CC	16021	integral component of membrane
VC_RS00360	VC_RS00360	CC	16021	integral component of membrane
VC_RS06480	VC_RS06480	CC	16021	integral component of membrane
zorA	VC_RS08515	CC	16021	integral component of membrane
VC_RS15730	VC_RS15730	CC	16021	integral component of membrane
ftsX	VC_RS00685	CC	16021	integral component of membrane
VC_RS00720	VC_RS00720	CC	16021	integral component of membrane
cydB	VC_RS08890	CC	16021	integral component of membrane
VC_RS16445	VC_RS16445	CC	16021	integral component of membrane
VC_RS13005	VC_RS13005	CC	16021	integral component of membrane
VC_RS15115	VC_RS15115	CC	16021	integral component of membrane
VC_RS06530	VC_RS06530	CC	16021	integral component of membrane
VC_RS08785	VC_RS08785	CC	16021	integral component of membrane
VC_RS14510	VC_RS14510	CC	16021	integral component of membrane
VC_RS14055	VC_RS14055	CC	16021	integral component of membrane
VC_RS09805	VC_RS09805	CC	16021	integral component of membrane
VC_RS12285	VC_RS12285	CC	16021	integral component of membrane
VC_RS17940	VC_RS17940	CC	16021	integral component of membrane
VC_RS15615	VC_RS15615	CC	16021	integral component of membrane
VC_RS07645	VC_RS07645	CC	16021	integral component of membrane
VC_RS15530	VC_RS15530	CC	16021	integral component of membrane
VC_RS02610	VC_RS02610	CC	16021	integral component of membrane
VC_RS16570	VC_RS16570	CC	16021	integral component of membrane
VC_RS13625	VC_RS13625	CC	16021	integral component of membrane
VC_RS03465	VC_RS03465	CC	16021	integral component of membrane
narQ	VC_RS16595	CC	16021	integral component of membrane
VC_RS02125	VC_RS02125	CC	16021	integral component of membrane
ubiA	VC_RS00465	CC	16021	integral component of membrane
VC_RS11235	VC_RS11235	CC	16021	integral component of membrane
VC_RS04925	VC_RS04925	CC	16021	integral component of membrane
VC_RS11200	VC_RS11200	CC	16021	integral component of membrane
VC_RS09320	VC_RS09320	CC	16021	integral component of membrane
VC_RS10015	VC_RS10015	CC	16021	integral component of membrane
VC_RS06240	VC_RS06240	CC	16021	integral component of membrane
VC_RS04625	VC_RS04625	CC	16021	integral component of membrane
tolA	VC_RS08860	CC	16021	integral component of membrane
VC_RS11595	VC_RS11595	CC	5887	integral component of plasma membrane
clcA	VC_RS15930	CC	5887	integral component of plasma membrane
VC_RS08825	VC_RS08825	CC	5887	integral component of plasma membrane
ftsY	VC_RS00675	CC	31226	intrinsic component of plasma membrane
VC_RS11235	VC_RS11235	CC	31226	intrinsic component of plasma membrane
rtxA	VC_RS07025	CC	16020	membrane
ctxB	VC_RS07050	CC	16020	membrane
VC_RS10810	VC_RS10810	CC	16020	membrane
VC_RS08990	VC_RS08990	CC	16020	membrane
mutL	VC_RS01740	CC	32300	mismatch repair complex
VC_RS08990	VC_RS08990	CC	30288	outer membrane-bounded periplasmic space
ctxB	VC_RS07050	CC	42597	periplasmic space
VC_RS10875	VC_RS10875	CC	42597	periplasmic space
vexK	VC_RS08095	CC	5886	plasma membrane
VC_RS07590	VC_RS07590	CC	5886	plasma membrane
zorA	VC_RS08515	CC	5886	plasma membrane
ftsX	VC_RS00685	CC	5886	plasma membrane
cydB	VC_RS08890	CC	5886	plasma membrane
VC_RS16445	VC_RS16445	CC	5886	plasma membrane
VC_RS13005	VC_RS13005	CC	5886	plasma membrane
znuC	VC_RS10025	CC	5886	plasma membrane
VC_RS14510	VC_RS14510	CC	5886	plasma membrane
VC_RS17940	VC_RS17940	CC	5886	plasma membrane
VC_RS07645	VC_RS07645	CC	5886	plasma membrane
VC_RS02610	VC_RS02610	CC	5886	plasma membrane
VC_RS03465	VC_RS03465	CC	5886	plasma membrane
narQ	VC_RS16595	CC	5886	plasma membrane
ubiA	VC_RS00465	CC	5886	plasma membrane
VC_RS11200	VC_RS11200	CC	5886	plasma membrane
VC_RS06240	VC_RS06240	CC	5886	plasma membrane
ompU	VC_RS03200	CC	46930	pore complex
carR	VC_RS06435	CC	32993	protein-DNA complex
rplL	VC_RS01610	CC	1990904	ribonucleoprotein complex
VC_RS11230	VC_RS11230	CC	5840	ribosome
VC_RS09855	VC_RS09855	CC	5840	ribosome
rplL	VC_RS01610	CC	5840	ribosome
VC_RS12285	VC_RS12285	CC	97347	TAM protein secretion complex
putA	VC_RS18400	MF	3842	1-pyrroline-5-carboxylate dehydrogenase activity
gltB	VC_RS11440	MF	51538	3 iron, 4 sulfur cluster binding
fadJ	VC_RS05150	MF	3857	3-hydroxyacyl-CoA dehydrogenase activity
fadJ	VC_RS05150	MF	8692	3-hydroxybutyryl-CoA epimerase activity
ispE	VC_RS10475	MF	50515	4-(cytidine 5'-diphospho)-2-C-methyl-D-erythritol kinase activity
phhA	VC_RS17290	MF	8124	4-alpha-hydroxytetrahydrobiopterin dehydratase activity
ubiA	VC_RS00465	MF	2083	4-hydroxybenzoate decaprenyltransferase activity
ubiA	VC_RS00465	MF	47293	4-hydroxybenzoate nonaprenyltransferase activity
ubiA	VC_RS00465	MF	8412	4-hydroxybenzoate octaprenyltransferase activity
metH	VC_RS01975	MF	42084	5-methyltetrahydrofolate-dependent methyltransferase activity
znuC	VC_RS10025	MF	15633	ABC-type zinc transporter activity
nudF	VC_RS11730	MF	47631	ADP-ribose diphosphatase activity
nudF	VC_RS11730	MF	19144	ADP-sugar diphosphatase activity
VC_RS12085	VC_RS12085	MF	2161	aminoacyl-tRNA editing activity
clcA	VC_RS15930	MF	15297	antiporter activity
asd	VC_RS09795	MF	4073	aspartate-semialdehyde dehydrogenase activity
mutL	VC_RS01740	MF	5524	ATP binding
VC_RS11230	VC_RS11230	MF	5524	ATP binding
rtxA	VC_RS07025	MF	5524	ATP binding
VC_RS12085	VC_RS12085	MF	5524	ATP binding
norR	VC_RS14220	MF	5524	ATP binding
recD	VC_RS11185	MF	5524	ATP binding
znuC	VC_RS10025	MF	5524	ATP binding
VC_RS09290	VC_RS09290	MF	5524	ATP binding
VC_RS18240	VC_RS18240	MF	5524	ATP binding
VC_RS07800	VC_RS07800	MF	5524	ATP binding
narQ	VC_RS16595	MF	5524	ATP binding
ispE	VC_RS10475	MF	5524	ATP binding
VC_RS06365	VC_RS06365	MF	5524	ATP binding
thiI	VC_RS04430	MF	5524	ATP binding
VC_RS16145	VC_RS16145	MF	5524	ATP binding
mutL	VC_RS01740	MF	16887	ATP hydrolysis activity
VC_RS11965	VC_RS11965	MF	140657	ATP-dependent activity
mutL	VC_RS01740	MF	140664	ATP-dependent DNA damage sensor activity
VC_RS07850	VC_RS07850	MF	5509	calcium ion binding
rtxA	VC_RS07025	MF	8294	calcium- and calmodulin-responsive adenylate cyclase activity
vibH	VC_RS03885	MF	3824	catalytic activity
VC_RS00360	VC_RS00360	MF	140096	catalytic activity, acting on a protein
VC_RS11200	VC_RS11200	MF	46583	cation efflux transmembrane transporter activity
tyrA	VC_RS03510	MF	4106	chorismate mutase activity
metH	VC_RS01975	MF	31419	cobalamin binding
VC_RS11235	VC_RS11235	MF	50897	cobalt ion binding
vieA	VC_RS07995	MF	71111	cyclic-guanylate-specific phosphodiesterase activity
VC_RS00360	VC_RS00360	MF	71111	cyclic-guanylate-specific phosphodiesterase activity
VC_RS09320	VC_RS09320	MF	71111	cyclic-guanylate-specific phosphodiesterase activity
rtxA	VC_RS07025	MF	8234	cysteine-type peptidase activity
VC_RS16145	VC_RS16145	MF	8716	D-alanine-D-alanine ligase activity
VC_RS00360	VC_RS00360	MF	52621	diguanylate cyclase activity
glmM	VC_RS03230	MF	4156	dihydropteroate synthase activity
VC_RS16970	VC_RS16970	MF	51213	dioxygenase activity
vieA	VC_RS07995	MF	3677	DNA binding
VC_RS07130	VC_RS07130	MF	3677	DNA binding
VC_RS07105	VC_RS07105	MF	3677	DNA binding
norR	VC_RS14220	MF	3677	DNA binding
recD	VC_RS11185	MF	3677	DNA binding
carR	VC_RS06435	MF	3677	DNA binding
putA	VC_RS18400	MF	3677	DNA binding
VC_RS08485	VC_RS08485	MF	3677	DNA binding
VC_RS16215	VC_RS16215	MF	3677	DNA binding
recD	VC_RS11185	MF	3678	DNA helicase activity
carR	VC_RS06435	MF	1216	DNA-binding transcription activator activity
putA	VC_RS18400	MF	3700	DNA-binding transcription factor activity
VC_RS18155	VC_RS18155	MF	3700	DNA-binding transcription factor activity
VC_RS10015	VC_RS10015	MF	3700	DNA-binding transcription factor activity
VC_RS07590	VC_RS07590	MF	9055	electron transfer activity
VC_RS13005	VC_RS13005	MF	9055	electron transfer activity
VC_RS16890	VC_RS16890	MF	4519	endonuclease activity
mutL	VC_RS01740	MF	4519	endonuclease activity
fadJ	VC_RS05150	MF	4300	enoyl-CoA hydratase activity
recD	VC_RS11185	MF	8854	exodeoxyribonuclease V activity
VC_RS10015	VC_RS10015	MF	8199	ferric iron binding
VC_RS06620	VC_RS06620	MF	4325	ferrochelatase activity
mnmG	VC_RS13425	MF	50660	flavin adenine dinucleotide binding
VC_RS01315	VC_RS01315	MF	8865	fructokinase activity
ctxB	VC_RS07050	MF	5534	galactose binding
gltB	VC_RS11440	MF	15930	glutamate synthase activity
glsB	VC_RS02330	MF	4359	glutaminase activity
ggt	VC_RS00950	MF	36374	glutathione hydrolase activity
VC_RS17550	VC_RS17550	MF	8890	glycine C-acetyltransferase activity
ftsY	VC_RS00675	MF	5525	GTP binding
VC_RS01180	VC_RS01180	MF	5525	GTP binding
ftsY	VC_RS00675	MF	3924	GTPase activity
VC_RS16385	VC_RS16385	MF	4386	helicase activity
VC_RS07590	VC_RS07590	MF	20037	heme binding
ctxB	VC_RS07050	MF	46812	host cell surface binding
queF	VC_RS04465	MF	16787	hydrolase activity
VC_RS06530	VC_RS06530	MF	16787	hydrolase activity
znuC	VC_RS10025	MF	16787	hydrolase activity
VC_RS11725	VC_RS11725	MF	16787	hydrolase activity
VC_RS08485	VC_RS08485	MF	16787	hydrolase activity
VC_RS06110	VC_RS06110	MF	16787	hydrolase activity
VC_RS07800	VC_RS07800	MF	16787	hydrolase activity
narQ	VC_RS16595	MF	16787	hydrolase activity
VC_RS06365	VC_RS06365	MF	16787	hydrolase activity
VC_RS10810	VC_RS10810	MF	16798	hydrolase activity, acting on glycosyl bonds
VC_RS06265	VC_RS06265	MF	4553	hydrolase activity, hydrolyzing O-glycosyl compounds
vieA	VC_RS07995	MF	4420	hydroxymethylglutaryl-CoA reductase (NADPH) activity
ggt	VC_RS00950	MF	102953	hypoglycin A gamma-glutamyl transpeptidase activity
suhB	VC_RS03735	MF	8934	inositol monophosphate 1-phosphatase activity
suhB	VC_RS03735	MF	52832	inositol monophosphate 3-phosphatase activity
suhB	VC_RS03735	MF	52833	inositol monophosphate 4-phosphatase activity
phhA	VC_RS17290	MF	5506	iron ion binding
VC_RS01180	VC_RS01180	MF	16853	isomerase activity
VC_RS13570	VC_RS13570	MF	16301	kinase activity
VC_RS00360	VC_RS00360	MF	16301	kinase activity
VC_RS10015	VC_RS10015	MF	16301	kinase activity
VC_RS08825	VC_RS08825	MF	34639	L-amino acid efflux transmembrane transporter activity
ggt	VC_RS00950	MF	103068	leukotriene C4 gamma-glutamyl transferase activity
VC_RS08990	VC_RS08990	MF	15276	ligand-gated ion channel activity
VC_RS11230	VC_RS11230	MF	16874	ligase activity
rtxA	VC_RS07025	MF	16874	ligase activity
VC_RS11965	VC_RS11965	MF	16874	ligase activity
VC_RS17550	VC_RS17550	MF	16874	ligase activity
VC_RS04625	VC_RS04625	MF	16874	ligase activity
VC_RS16970	VC_RS16970	MF	16829	lyase activity
VC_RS10810	VC_RS10810	MF	16829	lyase activity
VC_RS10810	VC_RS10810	MF	8933	lytic transglycosylase activity
glmM	VC_RS03230	MF	287	magnesium ion binding
VC_RS11235	VC_RS11235	MF	287	magnesium ion binding
VC_RS01180	VC_RS01180	MF	4475	mannose-1-phosphate guanylyltransferase activity
VC_RS11230	VC_RS11230	MF	46872	metal ion binding
nagA	VC_RS04910	MF	46872	metal ion binding
VC_RS07590	VC_RS07590	MF	46872	metal ion binding
VC_RS06265	VC_RS06265	MF	46872	metal ion binding
rtxA	VC_RS07025	MF	46872	metal ion binding
suhB	VC_RS03735	MF	46872	metal ion binding
VC_RS00720	VC_RS00720	MF	46872	metal ion binding
nudF	VC_RS11730	MF	46872	metal ion binding
VC_RS16215	VC_RS16215	MF	46872	metal ion binding
gltB	VC_RS11440	MF	46872	metal ion binding
VC_RS16145	VC_RS16145	MF	46872	metal ion binding
VC_RS11235	VC_RS11235	MF	46873	metal ion transmembrane transporter activity
VC_RS06620	VC_RS06620	MF	8168	methyltransferase activity
mutL	VC_RS01740	MF	30983	mismatched DNA binding
rplL	VC_RS01610	MF	3729	mRNA binding
nagA	VC_RS04910	MF	47419	N-acetylgalactosamine-6-phosphate deacetylase activity
VC_RS01315	VC_RS01315	MF	45127	N-acetylglucosamine kinase activity
nagA	VC_RS04910	MF	8448	N-acetylglucosamine-6-phosphate deacetylase activity
VC_RS15505	VC_RS15505	MF	8080	N-acetyltransferase activity
VC_RS16400	VC_RS16400	MF	8080	N-acetyltransferase activity
asd	VC_RS09795	MF	51287	NAD binding
cobB	VC_RS07295	MF	34979	NAD-dependent protein deacetylase activity
tyrA	VC_RS03510	MF	70403	NAD+ binding
fadJ	VC_RS05150	MF	70403	NAD+ binding
cobB	VC_RS07295	MF	70403	NAD+ binding
asd	VC_RS09795	MF	50661	NADP binding
cydB	VC_RS08890	MF	16491	oxidoreductase activity
VC_RS09385	VC_RS09385	MF	16491	oxidoreductase activity
VC_RS07590	VC_RS07590	MF	16682	oxidoreductase activity, acting on diphenols and related substances as donors, oxygen as acceptor
queF	VC_RS04465	MF	46857	oxidoreductase activity, acting on other nitrogenous compounds as donors, with NAD or NADP as acceptor
gltB	VC_RS11440	MF	16639	oxidoreductase activity, acting on the CH-NH2 group of donors, NAD or NADP as acceptor
VC_RS06265	VC_RS06265	MF	16616	oxidoreductase activity, acting on the CH-OH group of donors, NAD or NADP as acceptor
VC_RS11595	VC_RS11595	MF	8658	penicillin binding
VC_RS11595	VC_RS11595	MF	8955	peptidoglycan glycosyltransferase activity
VC_RS06185	VC_RS06185	MF	71972	peptidoglycan L,D-transpeptidase activity
rtxA	VC_RS07025	MF	18031	peptidyl-lysine N6-palmitoyltransferase activity
phhA	VC_RS17290	MF	4505	phenylalanine 4-monooxygenase activity
VC_RS15505	VC_RS15505	MF	102971	phosphinothricin N-acetyltransferase activity
glmM	VC_RS03230	MF	8966	phosphoglucosamine mutase activity
glmM	VC_RS03230	MF	4615	phosphomannomutase activity
vibH	VC_RS03885	MF	31177	phosphopantetheine binding
carR	VC_RS06435	MF	156	phosphorelay response regulator activity
narQ	VC_RS16595	MF	155	phosphorelay sensor kinase activity
VC_RS11265	VC_RS11265	MF	8081	phosphoric diester hydrolase activity
VC_RS00360	VC_RS00360	MF	16773	phosphotransferase activity, alcohol group as acceptor
VC_RS00360	VC_RS00360	MF	16775	phosphotransferase activity, nitrogenous group as acceptor
ompU	VC_RS03200	MF	15288	porin activity
VC_RS06620	VC_RS06620	MF	43115	precorrin-2 dehydrogenase activity
tyrA	VC_RS03510	MF	8977	prephenate dehydrogenase (NAD+) activity
tyrA	VC_RS03510	MF	4665	prephenate dehydrogenase (NADP+) activity
queF	VC_RS04465	MF	33739	preQ1 synthase activity
putA	VC_RS18400	MF	4657	proline dehydrogenase activity
ctxB	VC_RS07050	MF	5515	protein binding
narQ	VC_RS16595	MF	46983	protein dimerization activity
asd	VC_RS09795	MF	46983	protein dimerization activity
VC_RS09805	VC_RS09805	MF	4672	protein kinase activity
VC_RS13005	VC_RS13005	MF	47134	protein-disulfide reductase (NAD(P)) activity
cobB	VC_RS07295	MF	61697	protein-glutaryllysine deglutarylase activity
cobB	VC_RS07295	MF	36054	protein-malonyllysine demalonylase activity
VC_RS08785	VC_RS08785	MF	8982	protein-N(PI)-phosphohistidine-sugar phosphotransferase activity
VC_RS14510	VC_RS14510	MF	8982	protein-N(PI)-phosphohistidine-sugar phosphotransferase activity
cobB	VC_RS07295	MF	36055	protein-succinyllysine desuccinylase activity
VC_RS17550	VC_RS17550	MF	30170	pyridoxal phosphate binding
VC_RS10965	VC_RS10965	MF	4746	riboflavin synthase activity
suhB	VC_RS03735	MF	3723	RNA binding
metH	VC_RS01975	MF	8172	S-methyltransferase activity
VC_RS09290	VC_RS09290	MF	43565	sequence-specific DNA binding
VC_RS10015	VC_RS10015	MF	43565	sequence-specific DNA binding
VC_RS11595	VC_RS11595	MF	9002	serine-type D-Ala-D-Ala carboxypeptidase activity
VC_RS00720	VC_RS00720	MF	4252	serine-type endopeptidase activity
ftsY	VC_RS00675	MF	5047	signal recognition particle binding
rplL	VC_RS01610	MF	3735	structural constituent of ribosome
VC_RS00325	VC_RS00325	MF	1990107	thiazole synthase activity
rtxA	VC_RS07025	MF	90729	toxin activity
ctxB	VC_RS07050	MF	90729	toxin activity
tolA	VC_RS08860	MF	19534	toxin transmembrane transporter activity
VC_RS18155	VC_RS18155	MF	976	transcription cis-regulatory region binding
carR	VC_RS06435	MF	1067	transcription regulatory region nucleic acid binding
VC_RS11230	VC_RS11230	MF	16740	transferase activity
VC_RS06185	VC_RS06185	MF	16740	transferase activity
cobB	VC_RS07295	MF	16740	transferase activity
VC_RS08485	VC_RS08485	MF	16740	transferase activity
gltB	VC_RS11440	MF	16740	transferase activity
VC_RS11240	VC_RS11240	MF	16740	transferase activity
prfB	VC_RS03360	MF	16149	translation release factor activity, codon specific
VC_RS17940	VC_RS17940	MF	4888	transmembrane signaling receptor activity
VC_RS02610	VC_RS02610	MF	4888	transmembrane signaling receptor activity
vexK	VC_RS08095	MF	22857	transmembrane transporter activity
VC_RS18240	VC_RS18240	MF	22857	transmembrane transporter activity
VC_RS16570	VC_RS16570	MF	22857	transmembrane transporter activity
VC_RS06240	VC_RS06240	MF	22857	transmembrane transporter activity
thiI	VC_RS04430	MF	4810	tRNA adenylyltransferase activity
thiI	VC_RS04430	MF	49	tRNA binding
thiI	VC_RS04430	MF	140741	tRNA U4 sulfurtransferase
VC_RS10875	VC_RS10875	MF	51082	unfolded protein binding
VC_RS12085	VC_RS12085	MF	4832	valine-tRNA ligase activity
clcA	VC_RS15930	MF	5247	voltage-gated chloride channel activity
cobB	VC_RS07295	MF	8270	zinc ion binding
VC_RS07645	VC_RS07645	MF	8270	zinc ion binding
metH	VC_RS01975	MF	8270	zinc ion binding
