# Supplementary material for: Genomic attributes of Vibrio cholerae O1 responsible for 2022 massive cholera outbreak in Bangladesh
Source: Nat Commun. 2023 Mar 1;14:1154. doi: 10.1038/s41467-023-36687-7 (PMC9977884; doi:10.1038/s41467-023-36687-7)
Supplement: Supplementary file 8 — Source Data [file 41467_2023_36687_MOESM8_ESM.zip › Source Data files/Source Data 2.xlsx]

## Sheet: strains_count_lineage
Source Data 2. Year of isolation and lineage information of the strains isolated from Bangladesh
Year	BD-1	BD-1.1	BD-1.2	BD-2
1999	1	0	0	0
2001	4	0	0	0
2004	1	1	0	1
2005	2	0	0	2
2006	2	0	0	1
2007	11	4	0	2
2008	0	9	0	2
2009	0	1	0	14
2010	0	19	0	3
2011	0	10	0	8
2012	0	7	0	8
2013	0	0	0	18
2014	0	1	0	16
2015	0	1	0	8
2016	0	0	1	11
2017	0	0	0	11
2018	0	0	33	11
2019	0	0	29	1
2021	0	0	1	0
2022	0	0	21	0
