# Supplementary material for: Genomic attributes of Vibrio cholerae O1 responsible for 2022 massive cholera outbreak in Bangladesh
Source: Nat Commun. 2023 Mar 1;14:1154. doi: 10.1038/s41467-023-36687-7 (PMC9977884; doi:10.1038/s41467-023-36687-7)
Supplement: Supplementary file 8 — Source Data [file 41467_2023_36687_MOESM8_ESM.zip › Source Data files/Source Data 1.xlsx]

## Sheet: Genetic_variants_Vibrio_cholera
Source Data 1. SNP variants of Vibrio cholerae O1 strains
SNP	CHROM	POS	ID	REF	ALT	QUAL	FILTER	INFO	FORMAT	ANG_1989_ERR025381	ARG_1992_ERR018167	ARG_1992_ERR018168	ARG_1993_ERR018177	Bahrain_1978_ERR018192	BD_1975_ERR025385	BD_1979_ERR025383	BD_1987_ERR018176	BD_1987_ERR018181	BD_1991_ERR018122	BD_1991_ERR019883	BD_1994_ERR018120	BD_1994_ERR018179	BD_1994_ERR025392	BD_1999_ERR018114	BD_2000_ERR019884	BD_2001_ERR018113	BD_2001_ERR018115	BD_2001_ERR018116	BD_2001_ERR025373	BD_2002_ERR018121	BD_2006_ERR018128	BD_2006_ERR025393	BD_2007_ERR018182	BD_2007_ERR025395	BOL_1992_ERR018160	CH_1961_ERR576971	CH_1961_ERR576972	CH_1961_ERR579057	CH_1961_ERR579058	CH_1961_ERR579059	CH_1961_ERR579060	CH_1962_ERR579055	CH_1962_ERR579066	CH_1963_ERR576980	CH_1964_ERR576979	CH_1964_ERR579054	CH_1965_ERR579053	CH_1966_ERR579056	CH_1969_ERR579052
S1_825	NC_002505.1	825	.	A	G	999	.	DP=124904;VDB=1;SGB=23941.8;RPB=6.08729e-11;MQB=0;MQSB=0;BQB=6.01141e-07;MQ0F=2.40184e-05;AC=117;AN=979;DP4=61142,34647,6826,7579;MQ=56;ANN=G|synonymous_variant|LOW|mnmE|VC_RS00010|transcript|VC_RS00010|protein_coding|1/1|c.1353T>C|p.Ile451Ile|1353/1362|1353/1362|451/453||,G|upstream_gene_variant|MODIFIER|mioC|VC_RS00005|transcript|VC_RS00005|protein_coding||c.-19T>C|||||19|,G|downstream_gene_var…	GT:PL	0	0	0	0	0	0	0	0	0	0	1	1	1	1	0	1	0	0	0	0	0	0	0	0	0	0	0	0	0	0	0	0	0	0	0	0	0	0	0	0
S1_5414	NC_002505.1	5414	.	G	A	999	.	DP=117292;VDB=0.45957;SGB=22398.6;RPB=0.00206809;MQB=0;MQSB=7.50452e-12;BQB=0;MQ0F=0;AC=757;AN=979;DP4=11942,11244,44125,34760;MQ=56;ANN=A|synonymous_variant|LOW|VC_RS00035|VC_RS00035|transcript|VC_RS00035|protein_coding|1/1|c.195C>T|p.Val65Val|195/738|195/738|65/245||,A|upstream_gene_variant|MODIFIER|mioC|VC_RS00005|transcript|VC_RS00005|protein_coding||c.-4608C>T|||||4608|,A|upstream_gene_varia…	GT:PL	0	0	0	0	0	0	0	0	0	1	1	1	1	1	1	1	1	1	1	1	1	1	1	1	1	0	0	0	0	0	0	0	0	0	0	0	0	0	0	0
S1_9520	NC_002505.1	9520	.	G	T	999	.	DP=117062;VDB=0.402155;SGB=-4649.54;RPB=0.930455;MQB=1.14678e-17;MQSB=0;BQB=0.000658204;MQ0F=8.54248e-06;AC=5;AN=979;DP4=59211,44168,334,339;MQ=56;ANN=T|synonymous_variant|LOW|dnaN|VC_RS00055|transcript|VC_RS00055|protein_coding|1/1|c.648G>T|p.Leu216Leu|648/1101|648/1101|216/366||,T|upstream_gene_variant|MODIFIER|rpmH|VC_RS00030|transcript|VC_RS00030|protein_coding||c.-4891C>A|||||4891|,T|upstrea…	GT:PL	0	0	0	0	0	0	0	0	0	0	0	0	0	0	0	0	0	0	0	0	0	0	0	0	0	0	0	0	0	0	0	0	0	0	0	0	0	0	0	0
S1_14295	NC_002505.1	14295	.	C	T	999	.	DP=120556;VDB=0.841421;SGB=1774.35;RPB=3.57514e-07;MQB=0;MQSB=0;BQB=0;MQ0F=8.2949e-06;AC=15;AN=981;DP4=59748,46017,1399,1009;MQ=56;ANN=T|synonymous_variant|LOW|VC_RS00070|VC_RS00070|transcript|VC_RS00070|protein_coding|1/1|c.351C>T|p.Ala117Ala|351/423|351/423|117/140||,T|upstream_gene_variant|MODIFIER|VC_RS00075|VC_RS00075|transcript|VC_RS00075|protein_coding||c.-474C>T|||||474|,T|downstream_gene…	GT:PL	0	0	0	0	0	0	0	0	0	0	0	0	0	0	0	0	0	0	0	0	0	0	0	0	0	0	0	0	0	0	0	0	0	0	0	0	0	0	0	0
S1_25588	NC_002505.1	25588	.	G	T	999	.	DP=124243;VDB=0.154108;SGB=-1853.69;RPB=0.321457;MQB=1.80893e-38;MQSB=6.75997e-06;BQB=0;MQ0F=8.04874e-06;AC=12;AN=978;DP4=60288,45598,799,778;MQ=56;ANN=T|missense_variant|MODERATE|ilvD|VC_RS00125|transcript|VC_RS00125|protein_coding|1/1|c.1046C>A|p.Thr349Asn|1046/1842|1046/1842|349/613||,T|upstream_gene_variant|MODIFIER|tusA|VC_RS00105|transcript|VC_RS00105|protein_coding||c.-4053C>A|||||4053|,T|…	GT:PL	0	0	0	0	0	0	0	0	0	0	0	0	0	0	0	1	0	0	0	0	0	0	0	0	0	0	0	0	0	0	0	0	0	0	0	0	0	0	0	0
S1_26655	NC_002505.1	26655	.	T	A	999	.	DP=111332;VDB=0.954009;SGB=-4684.19;RPB=1.05571e-13;MQB=9.34925e-09;MQSB=0;BQB=1.40092e-07;MQ0F=1.79643e-05;AC=13;AN=979;DP4=50949,45868,416,241;MQ=56;ANN=A|synonymous_variant|LOW|ilvE|VC_RS00130|transcript|VC_RS00130|protein_coding|1/1|c.927A>T|p.Pro309Pro|927/939|927/939|309/312||,A|upstream_gene_variant|MODIFIER|VC_RS00115|VC_RS00115|transcript|VC_RS00115|protein_coding||c.-3647A>T|||||3647|,A…	GT:PL	0	0	0	0	0	0	0	0	0	0	0	0	0	0	0	0	0	0	0	0	0	0	0	0	0	0	0	0	0	0	0	0	0	0	0	0	0	0	0	0
S1_27804	NC_002505.1	27804	.	C	T	999	.	DP=126760;VDB=0.41788;SGB=8608.91;RPB=5.55959e-32;MQB=0;MQSB=3.51081e-24;BQB=0;MQ0F=0;AC=72;AN=981;DP4=54405,48811,3335,3720;MQ=56;ANN=T|missense_variant|MODERATE|ilvM|VC_RS00135|transcript|VC_RS00135|protein_coding|1/1|c.74G>A|p.Arg25His|74/285|74/285|25/94||,T|upstream_gene_variant|MODIFIER|VC_RS00115|VC_RS00115|transcript|VC_RS00115|protein_coding||c.-4796G>A|||||4796|,T|upstream_gene_variant|…	GT:PL	0	1	1	0	0	0	0	0	1	0	0	0	0	0	0	0	0	0	0	0	0	0	0	0	0	1	0	0	0	0	0	0	0	0	0	0	0	0	0	0
S1_31813	NC_002505.1	31813	.	G	C	886	.	DP=123384;VDB=0.791656;SGB=-5176.27;RPB=0.0243654;MQB=1.05869e-13;MQSB=0;BQB=5.00185e-26;MQ0F=8.10478e-06;AC=4;AN=977;DP4=61588,44412,240,241;MQ=55;ANN=C|synonymous_variant|LOW|VC_RS00150|VC_RS00150|transcript|VC_RS00150|protein_coding|1/1|c.132G>C|p.Ala44Ala|132/885|132/885|44/294||,C|upstream_gene_variant|MODIFIER|ilvE|VC_RS00130|transcript|VC_RS00130|protein_coding||c.-4232C>G|||||4232|,C|upst…	GT:PL	0	0	0	0	0	0	0	0	0	0	0	0	0	0	0	0	0	0	0	0	0	0	0	0	0	0	0	0	0	0	0	0	0	0	0	0	0	0	0	0
S1_32137	NC_002505.1	32137	.	C	T	886	.	DP=121999;VDB=0.754678;SGB=-6046.75;RPB=0.20575;MQB=4.10565e-12;MQSB=2.62043e-43;BQB=4.43731e-23;MQ0F=8.19679e-06;AC=4;AN=976;DP4=63013,41095,247,249;MQ=56;ANN=T|synonymous_variant|LOW|VC_RS00150|VC_RS00150|transcript|VC_RS00150|protein_coding|1/1|c.456C>T|p.Arg152Arg|456/885|456/885|152/294||,T|upstream_gene_variant|MODIFIER|ilvE|VC_RS00130|transcript|VC_RS00130|protein_coding||c.-4556G>A|||||45…	GT:PL	0	0	0	0	0	0	0	0	0	0	0	0	0	0	0	0	0	0	0	0	0	0	0	0	0	0	0	0	0	0	0	0	0	0	0	0	0	0	0	0
S1_33982	NC_002505.1	33982	.	T	G	886	.	DP=118619;VDB=0.419756;SGB=-7988.17;RPB=0.276585;MQB=7.7218e-15;MQSB=0;BQB=3.17042e-25;MQ0F=2.52911e-05;AC=4;AN=977;DP4=62691,40644,263,243;MQ=55;ANN=G|synonymous_variant|LOW|VC_RS00160|VC_RS00160|transcript|VC_RS00160|protein_coding|1/1|c.282A>C|p.Thr94Thr|282/987|282/987|94/328||,G|upstream_gene_variant|MODIFIER|ilvG|VC_RS00140|transcript|VC_RS00140|protein_coding||c.-4447A>C|||||4447|,G|upstre…	GT:PL	0	0	0	0	0	0	0	0	0	0	0	0	0	0	0	0	0	0	0	0	0	0	0	0	0	0	0	0	0	0	0	0	0	0	0	0	0	0	0	0
S1_33997	NC_002505.1	33997	.	T	C	999	.	DP=115749;VDB=0.211526;SGB=-6059.5;RPB=0.000333396;MQB=0;MQSB=0;BQB=0;MQ0F=8.63938e-06;AC=24;AN=977;DP4=60897,38207,959,918;MQ=55;ANN=C|synonymous_variant|LOW|VC_RS00160|VC_RS00160|transcript|VC_RS00160|protein_coding|1/1|c.267A>G|p.Arg89Arg|267/987|267/987|89/328||,C|upstream_gene_variant|MODIFIER|ilvG|VC_RS00140|transcript|VC_RS00140|protein_coding||c.-4462A>G|||||4462|,C|upstream_gene_variant|…	GT:PL	0	0	0	0	0	0	0	0	0	0	0	0	0	0	0	0	0	0	0	0	0	0	0	0	0	0	0	0	0	0	0	0	0	0	0	0	0	0	0	0
S1_34000	NC_002505.1	34000	.	A	C	886	.	DP=114970;VDB=0.249297;SGB=-5379.5;RPB=0.0874363;MQB=1.6887e-11;MQSB=0;BQB=3.82579e-14;MQ0F=8.69792e-06;AC=4;AN=977;DP4=62184,38635,210,234;MQ=55;ANN=C|synonymous_variant|LOW|VC_RS00160|VC_RS00160|transcript|VC_RS00160|protein_coding|1/1|c.264T>G|p.Leu88Leu|264/987|264/987|88/328||,C|upstream_gene_variant|MODIFIER|ilvG|VC_RS00140|transcript|VC_RS00140|protein_coding||c.-4465T>G|||||4465|,C|upstre…	GT:PL	0	0	0	0	0	0	0	0	0	0	0	0	0	0	0	0	0	0	0	0	0	0	0	0	0	0	0	0	0	0	0	0	0	0	0	0	0	0	0	0
S1_34122	NC_002505.1	34122	.	C	T	886	.	DP=119615;VDB=0.911948;SGB=-4543.49;RPB=0.908936;MQB=9.77648e-11;MQSB=0;BQB=1.2569e-26;MQ0F=0;AC=4;AN=978;DP4=64359,39374,229,238;MQ=55;ANN=T|missense_variant|MODERATE|VC_RS00160|VC_RS00160|transcript|VC_RS00160|protein_coding|1/1|c.142G>A|p.Glu48Lys|142/987|142/987|48/328||,T|upstream_gene_variant|MODIFIER|ilvG|VC_RS00140|transcript|VC_RS00140|protein_coding||c.-4587G>A|||||4587|,T|upstream_gene…	GT:PL	0	0	0	0	0	0	0	0	0	0	0	0	0	0	0	0	0	0	0	0	0	0	0	0	0	0	0	0	0	0	0	0	0	0	0	0	0	0	0	0
S1_34254	NC_002505.1	34254	.	C	T	999	.	DP=122257;VDB=0.581556;SGB=10228.4;RPB=1.0789e-16;MQB=0;MQSB=0.000847465;BQB=0;MQ0F=0;AC=79;AN=978;DP4=51769,48027,3928,3764;MQ=56;ANN=T|missense_variant|MODERATE|VC_RS00160|VC_RS00160|transcript|VC_RS00160|protein_coding|1/1|c.10G>A|p.Ala4Thr|10/987|10/987|4/328||,T|upstream_gene_variant|MODIFIER|ilvG|VC_RS00140|transcript|VC_RS00140|protein_coding||c.-4719G>A|||||4719|,T|upstream_gene_variant|M…	GT:PL	1	1	1	0	0	0	0	0	1	0	0	0	0	0	0	0	0	0	0	0	0	0	0	0	0	1	0	0	0	0	0	0	0	0	0	0	0	0	0	0
S1_37723	NC_002505.1	37723	.	C	T	999	.	DP=123219;VDB=0.976342;SGB=-7467.27;RPB=0.526062;MQB=5.38807e-12;MQSB=0;BQB=0.0106115;MQ0F=0;AC=9;AN=980;DP4=63483,44105,344,131;MQ=55;ANN=T|stop_gained|HIGH|VC_RS00175|VC_RS00175|transcript|VC_RS00175|protein_coding|1/1|c.745C>T|p.Gln249*|745/792|745/792|249/263||,T|upstream_gene_variant|MODIFIER|VC_RS00155|VC_RS00155|transcript|VC_RS00155|protein_coding||c.-4477G>A|||||4477|,T|upstream_gene_var…	GT:PL	0	0	0	0	0	0	0	0	0	0	0	0	0	0	0	0	0	0	0	0	0	0	0	0	0	0	0	0	0	0	0	0	0	0	0	0	0	0	0	0
S1_42082	NC_002505.1	42082	.	A	C	999	.	DP=99023;VDB=0.0518126;SGB=17985;RPB=8.01887e-13;MQB=0;MQSB=0;BQB=0;MQ0F=0;AC=786;AN=976;DP4=7894,9094,39979,28458;MQ=56;ANN=C|missense_variant|MODERATE|rsmB|VC_RS00200|transcript|VC_RS00200|protein_coding|1/1|c.1197T>G|p.Asp399Glu|1197/1281|1197/1281|399/426||,C|upstream_gene_variant|MODIFIER|VC_RS00185|VC_RS00185|transcript|VC_RS00185|protein_coding||c.-2991T>G|||||2991|,C|upstream_gene_variant…	GT:PL	0	0	0	1	1	0	1	1	0	1	1	1	1	1	1	1	1	1	1	1	1	1	1	1	1	0	0	0	0	0	0	0	0	0	0	0	0	0	0	0
S1_46265	NC_002505.1	46265	.	C	T	999	.	DP=113883;VDB=0.123579;SGB=2145.05;RPB=6.15133e-24;MQB=0;MQSB=4.90599e-33;BQB=0;MQ0F=2.63428e-05;AC=18;AN=979;DP4=51088,45595,1350,1074;MQ=55;ANN=T|missense_variant|MODERATE|dprA|VC_RS00220|transcript|VC_RS00220|protein_coding|1/1|c.191C>T|p.Ala64Val|191/1116|191/1116|64/371||,T|upstream_gene_variant|MODIFIER|trkA|VC_RS00195|transcript|VC_RS00195|protein_coding||c.-4329G>A|||||4329|,T|upstream_ge…	GT:PL	0	0	0	0	0	0	0	0	0	0	0	0	0	0	0	0	0	0	0	0	0	0	0	0	0	0	0	0	0	0	0	0	0	0	0	0	0	0	0	0
S1_47740	NC_002505.1	47740	.	C	A	999	.	DP=131056;VDB=0.862322;SGB=-6451.41;RPB=0.00332301;MQB=8.13311e-15;MQSB=0;BQB=0.972498;MQ0F=6.10426e-05;AC=5;AN=980;DP4=68168,44029,378,233;MQ=56;ANN=A|missense_variant|MODERATE|VC_RS00230|VC_RS00230|transcript|VC_RS00230|protein_coding|1/1|c.56C>A|p.Ser19Tyr|56/567|56/567|19/188||,A|upstream_gene_variant|MODIFIER|rsmB|VC_RS00200|transcript|VC_RS00200|protein_coding||c.-4462G>T|||||4462|,A|upstre…	GT:PL	0	0	0	0	0	0	0	0	0	0	0	0	0	0	0	0	0	0	0	0	0	0	0	0	0	0	0	0	0	0	0	0	0	0	0	0	0	0	0	0
S1_53510	NC_002505.1	53510	.	G	A	999	.	DP=128358;VDB=0.448184;SGB=-904.138;RPB=2.5024e-05;MQB=0;MQSB=0;BQB=8.74781e-08;MQ0F=9.34885e-05;AC=12;AN=979;DP4=62910,44822,1194,616;MQ=54;ANN=A|missense_variant|MODERATE|VC_RS18595|VC_RS18595|transcript|VC_RS18595|protein_coding|1/1|c.14G>A|p.Gly5Asp|14/141|14/141|5/46||,A|upstream_gene_variant|MODIFIER|VC_RS00235|VC_RS00235|transcript|VC_RS00235|protein_coding||c.-4053C>T|||||4053|,A|upstream…	GT:PL	0	0	0	0	0	0	0	0	0	0	0	0	0	0	0	0	0	0	0	0	0	0	0	0	0	0	0	0	0	0	0	0	0	0	0	0	0	0	0	0
S1_56149	NC_002505.1	56149	.	G	A	999	.	DP=146243;VDB=0.342521;SGB=-47410.5;RPB=7.86189e-23;MQB=0;MQSB=0.149167;BQB=0.00230524;MQ0F=0.703056;AC=79;AN=980;DP4=63704,55671,5042,5019;MQ=0;ANN=A|upstream_gene_variant|MODIFIER|VC_RS00265|VC_RS00265|transcript|VC_RS00265|protein_coding||c.-2841C>T|||||2841|,A|upstream_gene_variant|MODIFIER|crcB|VC_RS00300|transcript|VC_RS00300|protein_coding||c.-3207G>A|||||3207|,A|upstream_gene_variant|MODI…	GT:PL	0	0	0	0	0	0	0	0	0	0	0	0	0	0	0	0	0	0	0	0	0	0	0	0	0	0	0	0	0	0	0	0	0	0	0	0	0	0	0	0
S1_58707	NC_002505.1	58707	.	A	G	989	.	DP=133558;VDB=0.995246;SGB=-8710.43;RPB=0.0302282;MQB=2.94273e-44;MQSB=0;BQB=9.82847e-27;MQ0F=0.521144;AC=8;AN=980;DP4=75198,42593,381,80;MQ=8;ANN=G|upstream_gene_variant|MODIFIER|crcB|VC_RS00300|transcript|VC_RS00300|protein_coding||c.-649A>G|||||649|,G|upstream_gene_variant|MODIFIER|thiC|VC_RS00305|transcript|VC_RS00305|protein_coding||c.-1281A>G|||||1281|,G|upstream_gene_variant|MODIFIER|VC_RS…	GT:PL	0	0	0	0	0	0	0	0	0	0	0	0	0	0	0	0	0	0	0	0	0	0	0	0	0	0	0	0	1	1	0	0	0	0	0	0	0	0	0	0
S1_58733	NC_002505.1	58733	.	G	A	244	.	DP=135032;VDB=0.894571;SGB=-9143.02;RPB=1.33831e-16;MQB=0.0855515;MQSB=0;BQB=0;MQ0F=0.505739;AC=5;AN=981;DP4=76089,43009,128,51;MQ=9;ANN=A|upstream_gene_variant|MODIFIER|crcB|VC_RS00300|transcript|VC_RS00300|protein_coding||c.-623G>A|||||623|,A|upstream_gene_variant|MODIFIER|thiC|VC_RS00305|transcript|VC_RS00305|protein_coding||c.-1255G>A|||||1255|,A|upstream_gene_variant|MODIFIER|VC_RS00310|VC_R…	GT:PL	0	0	0	0	0	0	0	0	0	0	0	0	0	0	0	0	0	0	0	0	0	0	0	0	0	0	0	0	1	0	0	0	0	0	0	0	0	0	0	0
S1_62257	NC_002505.1	62257	.	A	T	999	.	DP=132877;VDB=0.684113;SGB=-3369.41;RPB=0.000699589;MQB=1.09027e-26;MQSB=0;BQB=4.5751e-39;MQ0F=0;AC=7;AN=981;DP4=68092,47764,593,553;MQ=56;ANN=T|missense_variant|MODERATE|VC_RS00310|VC_RS00310|transcript|VC_RS00310|protein_coding|1/1|c.329A>T|p.Gln110Leu|329/1323|329/1323|110/440||,T|upstream_gene_variant|MODIFIER|thiF|VC_RS00315|transcript|VC_RS00315|protein_coding||c.-981A>T|||||981|,T|upstream…	GT:PL	0	0	0	0	0	0	0	0	0	0	0	0	0	0	0	0	0	0	0	0	0	0	0	0	0	0	0	0	0	0	0	0	0	0	0	0	0	0	0	0
S1_64791	NC_002505.1	64791	.	C	T	999	.	DP=108464;VDB=0.880425;SGB=8923.79;RPB=0.849015;MQB=0;MQSB=0.000224603;BQB=0;MQ0F=0;AC=86;AN=975;DP4=50191,39617,3643,2975;MQ=56;ANN=T|missense_variant|MODERATE|VC_RS00325|VC_RS00325|transcript|VC_RS00325|protein_coding|1/1|c.572C>T|p.Ala191Val|572/771|572/771|191/256||,T|upstream_gene_variant|MODIFIER|thiH|VC_RS00330|transcript|VC_RS00330|protein_coding||c.-196C>T|||||196|,T|upstream_gene_varian…	GT:PL	0	0	0	0	0	0	0	0	0	0	0	0	0	0	0	0	0	0	0	0	0	0	0	0	0	0	0	0	0	0	0	0	0	0	0	0	0	0	0	0
S1_68893	NC_002505.1	68893	.	C	T	999	.	DP=125060;VDB=0.819561;SGB=-8744.25;RPB=0.0143364;MQB=1.36646e-10;MQSB=0;BQB=0;MQ0F=0;AC=5;AN=981;DP4=66281,42414,282,246;MQ=56;ANN=T|missense_variant|MODERATE|VC_RS00340|VC_RS00340|transcript|VC_RS00340|protein_coding|1/1|c.299G>A|p.Arg100His|299/942|299/942|100/313||,T|upstream_gene_variant|MODIFIER|VC_RS00335|VC_RS00335|transcript|VC_RS00335|protein_coding||c.-776G>A|||||776|,T|upstream_gene_v…	GT:PL	0	0	0	0	0	0	0	0	0	0	0	0	0	0	0	0	0	0	0	0	0	0	0	0	0	0	0	0	0	0	0	0	0	0	0	0	0	0	0	0
S1_72585	NC_002505.1	72585	.	G	A	999	.	DP=121714;VDB=0.319462;SGB=31756.2;RPB=0.644059;MQB=0;MQSB=1.79799e-20;BQB=0;MQ0F=0;AC=314;AN=978;DP4=39320,34995,19432,12769;MQ=56;ANN=A|synonymous_variant|LOW|VC_RS00360|VC_RS00360|transcript|VC_RS00360|protein_coding|1/1|c.924G>A|p.Lys308Lys|924/2157|924/2157|308/718||,A|upstream_gene_variant|MODIFIER|VC_RS00335|VC_RS00335|transcript|VC_RS00335|protein_coding||c.-4468C>T|||||4468|,A|upstream_g…	GT:PL	0	0	0	0	0	0	0	0	0	0	0	0	0	0	1	0	0	1	1	1	0	1	1	1	1	0	0	0	0	0	0	0	0	0	0	0	0	0	0	0
S1_77372	NC_002505.1	77372	.	C	T	999	.	DP=134006;VDB=0.280321;SGB=-9192.32;RPB=0.999205;MQB=1.86859e-06;MQSB=0.820671;BQB=1.69413e-40;MQ0F=0;AC=5;AN=981;DP4=62680,54292,175,163;MQ=56;ANN=T|upstream_gene_variant|MODIFIER|VC_RS00375|VC_RS00375|transcript|VC_RS00375|protein_coding||c.-1219G>A|||||1219|,T|upstream_gene_variant|MODIFIER|uspA|VC_RS00380|transcript|VC_RS00380|protein_coding||c.-737G>A|||||737|,T|upstream_gene_variant|MODIFIE…	GT:PL	0	0	0	0	0	0	0	0	0	0	0	0	0	0	0	0	0	0	0	0	0	0	0	0	0	0	0	0	0	0	0	0	0	0	0	0	0	0	0	0
S1_83048	NC_002505.1	83048	.	C	T	999	.	DP=117082;VDB=0.564564;SGB=-2206.53;RPB=0.969781;MQB=2.8026e-45;MQSB=0;BQB=0.00957012;MQ0F=0;AC=12;AN=979;DP4=54886,47299,1104,797;MQ=56;ANN=T|missense_variant|MODERATE|VC_RS00415|VC_RS00415|transcript|VC_RS00415|protein_coding|1/1|c.577C>T|p.Arg193Cys|577/606|577/606|193/201||,T|upstream_gene_variant|MODIFIER|VC_RS00400|VC_RS00400|transcript|VC_RS00400|protein_coding||c.-3085G>A|||||3085|,T|upst…	GT:PL	0	0	0	0	0	0	0	0	0	0	0	0	0	0	0	0	0	0	0	0	0	0	0	0	0	0	0	0	0	0	0	0	0	0	0	0	0	0	0	0
S1_89430	NC_002505.1	89430	.	A	T	999	.	DP=116671;VDB=0.416162;SGB=11163.5;RPB=7.93131e-16;MQB=0;MQSB=0.21533;BQB=1.32397e-17;MQ0F=8.57111e-06;AC=77;AN=978;DP4=50896,44729,3670,2903;MQ=56;ANN=T|missense_variant|MODERATE|VC_RS00450|VC_RS00450|transcript|VC_RS00450|protein_coding|1/1|c.499T>A|p.Cys167Ser|499/813|499/813|167/270||,T|upstream_gene_variant|MODIFIER|dinF|VC_RS00445|transcript|VC_RS00445|protein_coding||c.-394T>A|||||394|,T|u…	GT:PL	0	0	0	0	0	0	0	0	0	0	0	0	0	0	0	0	0	0	0	0	0	0	0	0	0	0	0	0	0	0	0	0	0	0	0	0	0	0	0	0
S1_93723	NC_002505.1	93723	.	G	A	999	.	DP=129682;VDB=0.183039;SGB=12768.5;RPB=0.286896;MQB=0;MQSB=0;BQB=0;MQ0F=0;AC=84;AN=979;DP4=59498,42521,5305,3073;MQ=56;ANN=A|missense_variant|MODERATE|ubiA|VC_RS00465|transcript|VC_RS00465|protein_coding|1/1|c.596C>T|p.Thr199Ile|596/855|596/855|199/284||,A|upstream_gene_variant|MODIFIER|dinF|VC_RS00445|transcript|VC_RS00445|protein_coding||c.-4687C>T|||||4687|,A|upstream_gene_variant|MODIFIER|VC_…	GT:PL	0	0	0	0	0	0	0	0	0	0	0	0	0	0	0	0	0	0	0	0	0	0	0	0	0	0	0	0	0	0	0	0	0	0	0	0	0	0	0	0
S1_113358	NC_002505.1	113358	.	G	A	999	.	DP=116698;VDB=0.504782;SGB=-2931.97;RPB=0.996582;MQB=4.62456e-20;MQSB=0;BQB=4.42036e-32;MQ0F=0;AC=7;AN=977;DP4=60923,41300,416,349;MQ=56;ANN=A|missense_variant|MODERATE|VC_RS00550|VC_RS00550|transcript|VC_RS00550|protein_coding|1/1|c.592C>T|p.Leu198Phe|592/1200|592/1200|198/399||,A|upstream_gene_variant|MODIFIER|VC_RS00545|VC_RS00545|transcript|VC_RS00545|protein_coding||c.-605C>T|||||605|,A|upst…	GT:PL	0	0	0	0	0	0	0	0	0	0	0	0	0	0	0	0	0	0	0	0	0	0	0	0	0	0	0	0	0	0	0	0	0	0	0	0	0	0	0	0
S1_114836	NC_002505.1	114836	.	G	A	999	.	DP=129856;VDB=0.586764;SGB=3208.07;RPB=5.6265e-15;MQB=0;MQSB=0;BQB=0;MQ0F=0;AC=21;AN=978;DP4=66850,39616,3025,795;MQ=55;ANN=A|synonymous_variant|LOW|hemC|VC_RS00560|transcript|VC_RS00560|protein_coding|1/1|c.861C>T|p.Gly287Gly|861/936|861/936|287/311||,A|upstream_gene_variant|MODIFIER|VC_RS00545|VC_RS00545|transcript|VC_RS00545|protein_coding||c.-2083C>T|||||2083|,A|upstream_gene_variant|MODIFIER…	GT:PL	0	0	0	0	0	0	0	0	0	0	0	0	0	0	0	0	0	0	0	0	0	0	0	0	0	0	0	0	0	0	0	0	0	0	0	0	0	0	0	0
S1_120682	NC_002505.1	120682	.	C	T	999	.	DP=119124;VDB=0.812887;SGB=4156.53;RPB=4.73763e-08;MQB=0;MQSB=0;BQB=0;MQ0F=0;AC=27;AN=977;DP4=56471,41187,1493,1708;MQ=56;ANN=T|synonymous_variant|LOW|dapF|VC_RS00585|transcript|VC_RS00585|protein_coding|1/1|c.189C>T|p.Arg63Arg|189/831|189/831|63/276||,T|upstream_gene_variant|MODIFIER|hemC|VC_RS00560|transcript|VC_RS00560|protein_coding||c.-4986G>A|||||4986|,T|upstream_gene_variant|MODIFIER|cyaY|…	GT:PL	0	0	0	0	0	0	0	0	0	0	0	0	0	0	0	0	0	0	0	0	0	0	0	0	0	0	0	0	0	0	0	0	0	0	0	0	0	0	0	0
S1_125122	NC_002505.1	125122	.	A	C	999	.	DP=117036;VDB=0.650046;SGB=-281.783;RPB=0.0386564;MQB=0;MQSB=0;BQB=0;MQ0F=0;AC=18;AN=979;DP4=55781,46607,770,975;MQ=56;ANN=C|missense_variant|MODERATE|VC_RS00605|VC_RS00605|transcript|VC_RS00605|protein_coding|1/1|c.1351A>C|p.Asn451His|1351/2490|1351/2490|451/829||,C|downstream_gene_variant|MODIFIER|lysA|VC_RS00580|transcript|VC_RS00580|protein_coding||c.*4640A>C|||||4640|,C|downstream_gene_varia…	GT:PL	0	0	0	0	1	0	0	1	0	0	0	0	0	0	0	0	0	0	0	0	0	0	0	0	0	0	0	0	0	0	0	0	0	0	0	0	0	0	0	0
S1_128792	NC_002505.1	128792	.	C	T	999	.	DP=121902;VDB=0.746683;SGB=142.994;RPB=1.28491e-10;MQB=0;MQSB=0;BQB=0;MQ0F=0;AC=15;AN=981;DP4=61296,43000,1250,1075;MQ=56;ANN=T|missense_variant|MODERATE|VC_RS00620|VC_RS00620|transcript|VC_RS00620|protein_coding|1/1|c.751G>A|p.Ala251Thr|751/828|751/828|251/275||,T|upstream_gene_variant|MODIFIER|VC_RS00610|VC_RS00610|transcript|VC_RS00610|protein_coding||c.-1902G>A|||||1902|,T|upstream_gene_varia…	GT:PL	0	0	0	0	0	0	0	0	0	0	0	0	0	0	0	0	0	0	0	0	0	0	0	0	0	0	0	0	0	0	0	0	0	0	0	0	0	0	0	0
S1_130491	NC_002505.1	130491	.	C	A	999	.	DP=134498;VDB=0.49047;SGB=20291.2;RPB=2.38527e-09;MQB=0;MQSB=0;BQB=0;MQ0F=0;AC=69;AN=981;DP4=67891,38203,6417,4515;MQ=56;ANN=A|synonymous_variant|LOW|VC_RS00625|VC_RS00625|transcript|VC_RS00625|protein_coding|1/1|c.183G>T|p.Val61Val|183/1017|183/1017|61/338||,A|upstream_gene_variant|MODIFIER|VC_RS00610|VC_RS00610|transcript|VC_RS00610|protein_coding||c.-3601G>T|||||3601|,A|upstream_gene_variant|M…	GT:PL	0	0	0	0	0	0	0	0	0	0	0	0	0	0	0	0	0	0	0	0	0	0	0	0	0	0	0	0	0	0	0	0	0	0	0	0	0	0	0	0
S1_137214	NC_002505.1	137214	.	T	C	999	.	DP=106466;VDB=0.592572;SGB=20311.6;RPB=0.559416;MQB=0;MQSB=3.72295e-08;BQB=0;MQ0F=4.69633e-05;AC=304;AN=979;DP4=36836,33489,15309,10215;MQ=56;ANN=C|synonymous_variant|LOW|ftsY|VC_RS00675|transcript|VC_RS00675|protein_coding|1/1|c.261T>C|p.Ser87Ser|261/1176|261/1176|87/391||,C|upstream_gene_variant|MODIFIER|VC_RS00640|VC_RS00640|transcript|VC_RS00640|protein_coding||c.-3953A>G|||||3953|,C|upstream…	GT:PL	0	0	0	0	0	0	0	0	0	0	0	0	0	0	1	0	0	0	0	0	0	0	0	0	0	0	0	0	0	0	0	0	0	0	0	0	0	0	0	0
S1_139591	NC_002505.1	139591	.	T	C	999	.	DP=122821;VDB=0.99991;SGB=19488;RPB=7.42688e-43;MQB=0;MQSB=2.27498e-22;BQB=0.51489;MQ0F=0;AC=195;AN=981;DP4=53205,37848,10287,6135;MQ=56;ANN=C|synonymous_variant|LOW|ftsX|VC_RS00685|transcript|VC_RS00685|protein_coding|1/1|c.750T>C|p.Tyr250Tyr|750/993|750/993|250/330||,C|upstream_gene_variant|MODIFIER|VC_RS00665|VC_RS00665|transcript|VC_RS00665|protein_coding||c.-3437A>G|||||3437|,C|upstream_gene…	GT:PL	0	0	0	0	0	0	0	0	0	0	0	0	0	0	0	0	0	0	0	0	0	0	0	0	0	0	0	0	0	0	0	0	0	0	0	0	0	0	0	0
S1_143732	NC_002505.1	143732	.	C	T	999	.	DP=112397;VDB=0.860694;SGB=-5371.49;RPB=0.244268;MQB=1.48905e-22;MQSB=0;BQB=1.28694e-21;MQ0F=0;AC=8;AN=981;DP4=54347,44738,501,447;MQ=56;ANN=T|missense_variant|MODERATE|VC_RS00705|VC_RS00705|transcript|VC_RS00705|protein_coding|1/1|c.278C>T|p.Pro93Leu|278/372|278/372|93/123||,T|upstream_gene_variant|MODIFIER|sthA|VC_RS00695|transcript|VC_RS00695|protein_coding||c.-1266G>A|||||1266|,T|upstream_gen…	GT:PL	0	0	0	0	0	0	0	0	0	0	0	0	0	0	0	0	0	0	0	0	0	0	0	0	0	0	0	0	0	0	0	0	0	0	0	0	0	0	0	0
S1_144569	NC_002505.1	144569	.	G	A	999	.	DP=128768;VDB=0.930226;SGB=26719.7;RPB=0;MQB=0;MQSB=0;BQB=0;MQ0F=7.7659e-06;AC=730;AN=980;DP4=13923,12434,52493,29521;MQ=56;ANN=A|missense_variant|MODERATE|trmA|VC_RS00710|transcript|VC_RS00710|protein_coding|1/1|c.404C>T|p.Ala135Val|404/1110|404/1110|135/369||,A|upstream_gene_variant|MODIFIER|sthA|VC_RS00695|transcript|VC_RS00695|protein_coding||c.-2103C>T|||||2103|,A|upstream_gene_variant|MODIF…	GT:PL	0	0	0	0	0	0	0	0	0	1	1	1	1	1	1	1	1	1	1	1	0	1	1	1	1	0	0	0	0	0	0	0	0	0	0	0	0	0	0	0
S1_148860	NC_002505.1	148860	.	C	T	999	.	DP=115913;VDB=0.998747;SGB=15182.2;RPB=0.000101769;MQB=0;MQSB=0;BQB=0;MQ0F=8.62716e-06;AC=174;AN=979;DP4=47119,41678,8444,4928;MQ=56;ANN=T|missense_variant|MODERATE|VC_RS00720|VC_RS00720|transcript|VC_RS00720|protein_coding|1/1|c.26G>A|p.Cys9Tyr|26/1608|26/1608|9/535||,T|upstream_gene_variant|MODIFIER|trmA|VC_RS00710|transcript|VC_RS00710|protein_coding||c.-3888G>A|||||3888|,T|upstream_gene_varia…	GT:PL	0	0	0	0	0	0	0	0	0	0	0	0	0	0	0	0	0	0	0	0	0	0	0	0	0	0	0	0	0	0	0	0	0	0	0	0	0	0	0	0
S1_149686	NC_002505.1	149686	.	G	T	999	.	DP=119055;VDB=0.484964;SGB=15506.5;RPB=5.26159e-27;MQB=0;MQSB=0.063801;BQB=0;MQ0F=0;AC=121;AN=981;DP4=52173,40266,7412,5208;MQ=56;ANN=T|missense_variant|MODERATE|murI|VC_RS00725|transcript|VC_RS00725|protein_coding|1/1|c.409G>T|p.Ala137Ser|409/798|409/798|137/265||,T|upstream_gene_variant|MODIFIER|trmA|VC_RS00710|transcript|VC_RS00710|protein_coding||c.-4714C>A|||||4714|,T|upstream_gene_variant|M…	GT:PL	0	0	0	0	0	0	0	0	0	0	0	0	0	0	0	0	0	0	0	0	0	0	0	0	0	0	0	0	0	0	0	0	0	0	0	0	0	0	0	0
S1_151043	NC_002505.1	151043	.	C	A	999	.	DP=120538;VDB=4.66867e-08;SGB=-60602.8;RPB=0.000199338;MQB=0;MQSB=0;BQB=0;MQ0F=0.384949;AC=18;AN=980;DP4=60227,41794,3307,612;MQ=16;ANN=A|upstream_gene_variant|MODIFIER|VC_RS00720|VC_RS00720|transcript|VC_RS00720|protein_coding||c.-2158G>T|||||2158|,A|upstream_gene_variant|MODIFIER|VC_RS00730|VC_RS00730|transcript|VC_RS00730|protein_coding||c.-544G>T|||||544|,A|downstream_gene_variant|MODIFIER|bt…	GT:PL	0	0	0	0	0	0	0	0	0	1	0	0	0	0	0	1	0	0	0	0	0	0	0	0	0	0	0	1	0	0	0	0	0	0	0	0	0	0	0	0
S1_152999	NC_002505.1	152999	.	G	A	113	.	DP=123247;VDB=2.1744e-08;SGB=-26108.5;RPB=0;MQB=0;MQSB=0;BQB=0;MQ0F=0.593053;AC=23;AN=979;DP4=53255,54785,263,4439;MQ=5;ANN=A|upstream_gene_variant|MODIFIER|VC_RS00720|VC_RS00720|transcript|VC_RS00720|protein_coding||c.-4114C>T|||||4114|,A|upstream_gene_variant|MODIFIER|VC_RS00730|VC_RS00730|transcript|VC_RS00730|protein_coding||c.-2500C>T|||||2500|,A|upstream_gene_variant|MODIFIER|ilvC|VC_RS0076…	GT:PL	0	0	0	0	0	0	0	0	0	0	0	0	0	0	0	0	0	0	0	0	0	0	0	0	0	0	0	1	1	0	0	0	0	0	0	0	0	0	0	0
S1_155949	NC_002505.1	155949	.	G	A	557	.	DP=136546;VDB=1.06758e-05;SGB=264.012;RPB=0;MQB=0;MQSB=0;BQB=0;MQ0F=0.00647401;AC=7;AN=980;DP4=69817,39245,2257,10406;MQ=44;ANN=A|upstream_gene_variant|MODIFIER|ilvC|VC_RS00765|transcript|VC_RS00765|protein_coding||c.-1492G>A|||||1492|,A|downstream_gene_variant|MODIFIER|ilvY|VC_RS00760|transcript|VC_RS00760|protein_coding||c.*458C>T|||||458|,A|downstream_gene_variant|MODIFIER|VC_RS00770|VC_RS0077…	GT:PL	0	0	0	0	0	0	0	0	0	0	0	0	0	0	0	0	0	0	0	0	0	0	0	0	0	0	0	0	0	0	0	0	0	0	0	0	0	0	0	0
S1_155976	NC_002505.1	155976	.	A	G	999	.	DP=140273;VDB=0.000334656;SGB=964.068;RPB=0;MQB=0;MQSB=0;BQB=0;MQ0F=0.00494037;AC=9;AN=981;DP4=71627,38743,2181,11575;MQ=47;ANN=G|upstream_gene_variant|MODIFIER|ilvC|VC_RS00765|transcript|VC_RS00765|protein_coding||c.-1465A>G|||||1465|,G|downstream_gene_variant|MODIFIER|ilvY|VC_RS00760|transcript|VC_RS00760|protein_coding||c.*431T>C|||||431|,G|downstream_gene_variant|MODIFIER|VC_RS00770|VC_RS0077…	GT:PL	0	0	0	0	0	0	0	0	0	0	0	0	0	0	0	0	0	0	0	0	0	0	0	0	0	0	0	0	0	0	0	0	0	0	0	0	0	0	0	0
S1_159496	NC_002505.1	159496	.	G	A	999	.	DP=128647;VDB=0.702506;SGB=-2013.35;RPB=0.994384;MQB=0;MQSB=7.27722e-35;BQB=0;MQ0F=0;AC=11;AN=981;DP4=60442,49543,835,982;MQ=56;ANN=A|missense_variant|MODERATE|vexB|VC_RS00775|transcript|VC_RS00775|protein_coding|1/1|c.3034C>T|p.Pro1012Ser|3034/3111|3034/3111|1012/1036||,A|upstream_gene_variant|MODIFIER|ilvY|VC_RS00760|transcript|VC_RS00760|protein_coding||c.-2193C>T|||||2193|,A|upstream_gene_var…	GT:PL	0	0	0	0	0	0	0	0	0	0	0	0	0	0	0	0	0	0	0	0	0	0	0	0	0	0	0	0	0	0	0	0	1	0	0	0	0	0	0	0
S1_167379	NC_002505.1	167379	.	C	T	843	.	DP=116431;VDB=4.7514e-05;SGB=-52573.1;RPB=0;MQB=0;MQSB=0;BQB=0;MQ0F=0.000669925;AC=5;AN=978;DP4=51447,48488,1043,1312;MQ=53;ANN=T|upstream_gene_variant|MODIFIER|vexB|VC_RS00775|transcript|VC_RS00775|protein_coding||c.-4850G>A|||||4850|,T|upstream_gene_variant|MODIFIER|vexA|VC_RS00780|transcript|VC_RS00780|protein_coding||c.-3732G>A|||||3732|,T|upstream_gene_variant|MODIFIER|vexR|VC_RS00785|transc…	GT:PL	0	0	0	0	0	0	0	0	0	0	0	0	0	0	0	0	0	0	0	0	0	0	0	0	0	0	0	0	0	0	0	0	0	0	0	0	0	0	0	0
S1_168397	NC_002505.1	168397	.	C	T	999	.	DP=112909;VDB=0.519699;SGB=-5820.47;RPB=0.311985;MQB=1.02395e-07;MQSB=0;BQB=4.80164e-22;MQ0F=0;AC=7;AN=977;DP4=53094,45763,363,421;MQ=57;ANN=T|upstream_gene_variant|MODIFIER|vexA|VC_RS00780|transcript|VC_RS00780|protein_coding||c.-4750G>A|||||4750|,T|upstream_gene_variant|MODIFIER|vexR|VC_RS00785|transcript|VC_RS00785|protein_coding||c.-4150G>A|||||4150|,T|upstream_gene_variant|MODIFIER|VC_RS0079…	GT:PL	0	0	0	0	0	0	0	0	0	0	0	0	0	0	0	0	0	0	0	0	0	0	0	0	0	0	0	0	0	0	0	0	0	0	0	0	0	0	0	0
S1_173848	NC_002505.1	173848	.	T	C	886	.	DP=119271;VDB=0.135901;SGB=-5404.58;RPB=0.0331819;MQB=1.49316e-09;MQSB=0;BQB=4.07373e-21;MQ0F=0;AC=4;AN=977;DP4=61672,41475,234,238;MQ=56;ANN=C|synonymous_variant|LOW|VC_RS00845|VC_RS00845|transcript|VC_RS00845|protein_coding|1/1|c.819T>C|p.Phe273Phe|819/939|819/939|273/312||,C|upstream_gene_variant|MODIFIER|VC_RS00850|VC_RS00850|transcript|VC_RS00850|protein_coding||c.-295T>C|||||295|,C|upstream…	GT:PL	0	0	0	0	0	0	0	0	0	0	0	0	0	0	0	0	0	0	0	0	0	0	0	0	0	0	0	0	0	0	0	0	0	0	0	0	0	0	0	0
S1_174421	NC_002505.1	174421	.	T	C	886	.	DP=107716;VDB=0.114513;SGB=-4404.48;RPB=0.172222;MQB=4.46807e-12;MQSB=0;BQB=2.34944e-33;MQ0F=0;AC=4;AN=978;DP4=56666,39952,267,232;MQ=56;ANN=C|synonymous_variant|LOW|VC_RS00850|VC_RS00850|transcript|VC_RS00850|protein_coding|1/1|c.279T>C|p.Val93Val|279/948|279/948|93/315||,C|upstream_gene_variant|MODIFIER|vspR|VC_RS00870|transcript|VC_RS00870|protein_coding||c.-3440T>C|||||3440|,C|upstream_gene_v…	GT:PL	0	0	0	0	0	0	0	0	0	0	0	0	0	0	0	0	0	0	0	0	0	0	0	0	0	0	0	0	0	0	0	0	0	0	0	0	0	0	0	0
S1_174424	NC_002505.1	174424	.	G	A	886	.	DP=108880;VDB=0.314598;SGB=-6974.69;RPB=0.976061;MQB=4.90904e-12;MQSB=0;BQB=3.11312e-24;MQ0F=0;AC=4;AN=977;DP4=57095,40314,296,232;MQ=56;ANN=A|synonymous_variant|LOW|VC_RS00850|VC_RS00850|transcript|VC_RS00850|protein_coding|1/1|c.282G>A|p.Lys94Lys|282/948|282/948|94/315||,A|upstream_gene_variant|MODIFIER|vspR|VC_RS00870|transcript|VC_RS00870|protein_coding||c.-3437G>A|||||3437|,A|upstream_gene_v…	GT:PL	0	0	0	0	0	0	0	0	0	0	0	0	0	0	0	0	0	0	0	0	0	0	0	0	0	0	0	0	0	0	0	0	0	0	0	0	0	0	0	0
S1_174655	NC_002505.1	174655	.	C	T	886	.	DP=103575;VDB=0.99697;SGB=-6164.68;RPB=0.482033;MQB=1.33107e-11;MQSB=2.99669e-22;BQB=5.43313e-36;MQ0F=0;AC=4;AN=976;DP4=54264,36345,169,256;MQ=55;ANN=T|synonymous_variant|LOW|VC_RS00850|VC_RS00850|transcript|VC_RS00850|protein_coding|1/1|c.513C>T|p.Ser171Ser|513/948|513/948|171/315||,T|upstream_gene_variant|MODIFIER|vspR|VC_RS00870|transcript|VC_RS00870|protein_coding||c.-3206C>T|||||3206|,T|upst…	GT:PL	0	0	0	0	0	0	0	0	0	0	0	0	0	0	0	0	0	0	0	0	0	0	0	0	0	0	0	0	0	0	0	0	0	0	0	0	0	0	0	0
S1_174697	NC_002505.1	174697	.	T	C	886	.	DP=110351;VDB=0.00482357;SGB=-6969.64;RPB=2.17094e-06;MQB=5.05544e-12;MQSB=4.45832e-16;BQB=4.61161e-20;MQ0F=9.06199e-06;AC=4;AN=978;DP4=57920,38650,189,254;MQ=55;ANN=C|synonymous_variant|LOW|VC_RS00850|VC_RS00850|transcript|VC_RS00850|protein_coding|1/1|c.555T>C|p.Pro185Pro|555/948|555/948|185/315||,C|upstream_gene_variant|MODIFIER|vspR|VC_RS00870|transcript|VC_RS00870|protein_coding||c.-3164T>C|…	GT:PL	0	0	0	0	0	0	0	0	0	0	0	0	0	0	0	0	0	0	0	0	0	0	0	0	0	0	0	0	0	0	0	0	0	0	0	0	0	0	0	0
S1_174705	NC_002505.1	174705	.	T	C	886	.	DP=109020;VDB=0.020005;SGB=-8356.68;RPB=0.627628;MQB=3.56723e-12;MQSB=2.27128e-40;BQB=2.43595e-21;MQ0F=9.17263e-06;AC=4;AN=978;DP4=57169,38547,213,251;MQ=56;ANN=C|missense_variant|MODERATE|VC_RS00850|VC_RS00850|transcript|VC_RS00850|protein_coding|1/1|c.563T>C|p.Val188Ala|563/948|563/948|188/315||,C|upstream_gene_variant|MODIFIER|vspR|VC_RS00870|transcript|VC_RS00870|protein_coding||c.-3156T>C|||…	GT:PL	0	0	0	0	0	0	0	0	0	0	0	0	0	0	0	0	0	0	0	0	0	0	0	0	0	0	0	0	0	0	0	0	0	0	0	0	0	0	0	0
S1_175093	NC_002505.1	175093	.	T	C	794	.	DP=109195;VDB=0.713574;SGB=-5420.7;RPB=0.87498;MQB=3.49831e-05;MQSB=0;BQB=4.21184e-26;MQ0F=9.15793e-06;AC=4;AN=978;DP4=57489,35815,52,284;MQ=56;ANN=C|upstream_gene_variant|MODIFIER|vspR|VC_RS00870|transcript|VC_RS00870|protein_coding||c.-2768T>C|||||2768|,C|upstream_gene_variant|MODIFIER|VC_RS00875|VC_RS00875|transcript|VC_RS00875|protein_coding||c.-3748T>C|||||3748|,C|upstream_gene_variant|MODIF…	GT:PL	0	0	0	0	0	0	0	0	0	0	0	0	0	0	0	0	0	0	0	0	0	0	0	0	0	0	0	0	0	0	0	0	0	0	0	0	0	0	0	0
S1_175108	NC_002505.1	175108	.	C	T	789	.	DP=111741;VDB=0.34546;SGB=-6076.11;RPB=0.277428;MQB=3.61789e-06;MQSB=0;BQB=0;MQ0F=8.94927e-06;AC=4;AN=977;DP4=57035,36281,33,328;MQ=56;ANN=T|upstream_gene_variant|MODIFIER|vspR|VC_RS00870|transcript|VC_RS00870|protein_coding||c.-2753C>T|||||2753|,T|upstream_gene_variant|MODIFIER|VC_RS00875|VC_RS00875|transcript|VC_RS00875|protein_coding||c.-3733C>T|||||3733|,T|upstream_gene_variant|MODIFIER|capV|…	GT:PL	0	0	0	0	0	0	0	0	0	0	0	0	0	0	0	0	0	0	0	0	0	0	0	0	0	0	0	0	0	0	0	0	0	0	0	0	0	0	0	0
S1_175358	NC_002505.1	175358	.	C	A	999	.	DP=108729;VDB=0.999997;SGB=-1774.21;RPB=3.70054e-12;MQB=1.01007e-13;MQSB=0;BQB=0;MQ0F=9.19718e-06;AC=7;AN=969;DP4=64669,32809,519,702;MQ=57;ANN=A|missense_variant|MODERATE|VC_RS00855|VC_RS00855|transcript|VC_RS00855|protein_coding|1/1|c.1575G>T|p.Glu525Asp|1575/1590|1575/1590|525/529||,A|upstream_gene_variant|MODIFIER|vspR|VC_RS00870|transcript|VC_RS00870|protein_coding||c.-2503C>A|||||2503|,A|up…	GT:PL	0	0	0	0	0	0	0	0	0	0	0	0	0	0	0	0	0	0	0	0	0	0	0	0	0	0	0	0	0	0	0	0	0	0	0	0	0	0	0	0
S1_182735	NC_002505.1	182735	.	C	T	999	.	DP=132557;VDB=0.547428;SGB=27538.1;RPB=3.96383e-28;MQB=0;MQSB=0;BQB=0;MQ0F=1.50878e-05;AC=735;AN=960;DP4=13551,12867,56231,33426;MQ=56;ANN=T|missense_variant|MODERATE|VC_RS00890|VC_RS00890|transcript|VC_RS00890|protein_coding|1/1|c.1004C>T|p.Ser335Leu|1004/1755|1004/1755|335/584||,T|upstream_gene_variant|MODIFIER|VC_RS00865|VC_RS00865|transcript|VC_RS00865|protein_coding||c.-4977G>A|||||4977|,T|u…	GT:PL	0	0	0	0	0	0	0	0	0	1	1	1	1	1	1	1	1	1	1	1	0	1	1	1	1	0	0	0	0	0	0	0	0	0	0	0	0	0	0	0
S1_185099	NC_002505.1	185099	.	G	T	999	.	DP=129981;VDB=0.438256;SGB=11545.4;RPB=7.87414e-09;MQB=0;MQSB=0.782366;BQB=0;MQ0F=7.69343e-06;AC=97;AN=962;DP4=58506,46989,5159,4917;MQ=56;ANN=T|missense_variant|MODERATE|VC_RS00905|VC_RS00905|transcript|VC_RS00905|protein_coding|1/1|c.1373C>A|p.Pro458Gln|1373/2112|1373/2112|458/703||,T|upstream_gene_variant|MODIFIER|VC_RS00900|VC_RS00900|transcript|VC_RS00900|protein_coding||c.-711C>A|||||711|,T…	GT:PL	1	1	1	0	0	0	0	0	1	0	0	0	0	0	0	0	0	0	0	0	0	0	0	0	0	1	0	0	0	0	0	0	0	0	0	0	0	0	0	0
S1_185950	NC_002505.1	185950	.	C	G	999	.	DP=128506;VDB=0.315086;SGB=-4554.51;RPB=7.33809e-08;MQB=5.15747e-28;MQSB=2.84629e-22;BQB=9.74954e-14;MQ0F=0;AC=9;AN=959;DP4=62278,48912,1010,450;MQ=56;ANN=G|missense_variant|MODERATE|VC_RS00905|VC_RS00905|transcript|VC_RS00905|protein_coding|1/1|c.522G>C|p.Arg174Ser|522/2112|522/2112|174/703||,G|upstream_gene_variant|MODIFIER|VC_RS00900|VC_RS00900|transcript|VC_RS00900|protein_coding||c.-1562G>C|…	GT:PL	0	0	0	0	0	0	0	0	0	0	.	0	0	0	0	0	0	0	0	0	0	0	0	0	0	0	0	0	0	0	0	0	0	0	0	0	0	0	0	0
S1_186630	NC_002505.1	186630	.	G	A	887	.	DP=128176;VDB=0.860083;SGB=-5238.44;RPB=0.543652;MQB=3.82867e-13;MQSB=1.95843e-06;BQB=0.00124301;MQ0F=0;AC=4;AN=961;DP4=69429,44738,370,299;MQ=56;ANN=A|missense_variant|MODERATE|VC_RS00910|VC_RS00910|transcript|VC_RS00910|protein_coding|1/1|c.1540C>T|p.His514Tyr|1540/1689|1540/1689|514/562||,A|upstream_gene_variant|MODIFIER|VC_RS00900|VC_RS00900|transcript|VC_RS00900|protein_coding||c.-2242C>T|||…	GT:PL	0	0	0	0	0	0	0	0	0	0	0	0	0	0	0	0	0	0	0	0	0	0	0	0	0	0	0	0	0	0	0	0	0	0	0	0	0	0	0	0
S1_188880	NC_002505.1	188880	.	C	T	999	.	DP=135388;VDB=0.83714;SGB=-7556.29;RPB=0.00234924;MQB=6.60095e-11;MQSB=1.08516e-15;BQB=0;MQ0F=7.38618e-06;AC=6;AN=961;DP4=58912,60788,221,353;MQ=56;ANN=T|synonymous_variant|LOW|VC_RS00915|VC_RS00915|transcript|VC_RS00915|protein_coding|1/1|c.489G>A|p.Arg163Arg|489/1203|489/1203|163/400||,T|upstream_gene_variant|MODIFIER|VC_RS00900|VC_RS00900|transcript|VC_RS00900|protein_coding||c.-4492G>A|||||44…	GT:PL	0	0	0	0	0	0	0	0	0	0	0	0	0	0	0	0	0	0	0	0	0	0	0	0	0	0	0	0	0	0	0	0	0	0	0	0	0	0	0	0
S1_189508	NC_002505.1	189508	.	G	A	886	.	DP=124357;VDB=0.0250763;SGB=-7307.57;RPB=0.067883;MQB=0.0234079;MQSB=0;BQB=6.55138e-35;MQ0F=0;AC=4;AN=977;DP4=69595,36789,181,53;MQ=55;ANN=A|synonymous_variant|LOW|gorA|VC_RS00920|transcript|VC_RS00920|protein_coding|1/1|c.1302C>T|p.Asp434Asp|1302/1353|1302/1353|434/450||,A|upstream_gene_variant|MODIFIER|VC_RS00905|VC_RS00905|transcript|VC_RS00905|protein_coding||c.-3037C>T|||||3037|,A|upstream_g…	GT:PL	0	0	0	0	0	0	0	0	0	0	0	0	0	0	0	0	0	0	0	0	0	0	0	0	0	0	0	0	0	0	0	0	0	0	0	0	0	0	0	0
S1_189682	NC_002505.1	189682	.	A	G	840	.	DP=116964;VDB=0.74165;SGB=-7342.05;RPB=0.851536;MQB=0.00949594;MQSB=2.44913e-09;BQB=7.29872e-35;MQ0F=1.70993e-05;AC=4;AN=978;DP4=55069,47465,191,36;MQ=56;ANN=G|synonymous_variant|LOW|gorA|VC_RS00920|transcript|VC_RS00920|protein_coding|1/1|c.1128T>C|p.Phe376Phe|1128/1353|1128/1353|376/450||,G|upstream_gene_variant|MODIFIER|VC_RS00905|VC_RS00905|transcript|VC_RS00905|protein_coding||c.-3211T>C||||…	GT:PL	0	0	0	0	0	0	0	0	0	0	0	0	0	0	0	0	0	0	0	0	0	0	0	0	0	0	0	0	0	0	0	0	0	0	0	0	0	0	0	0
S1_189724	NC_002505.1	189724	.	A	C	886	.	DP=122047;VDB=0.843519;SGB=-9962.37;RPB=0.333256;MQB=0.000261244;MQSB=0;BQB=1.25677e-38;MQ0F=1.63871e-05;AC=4;AN=977;DP4=65569,42626,218,87;MQ=56;ANN=C|synonymous_variant|LOW|gorA|VC_RS00920|transcript|VC_RS00920|protein_coding|1/1|c.1086T>G|p.Ala362Ala|1086/1353|1086/1353|362/450||,C|upstream_gene_variant|MODIFIER|VC_RS00905|VC_RS00905|transcript|VC_RS00905|protein_coding||c.-3253T>G|||||3253|,C…	GT:PL	0	0	0	0	0	0	0	0	0	0	0	0	0	0	0	0	0	0	0	0	0	0	0	0	0	0	0	0	0	0	0	0	0	0	0	0	0	0	0	0
S1_189745	NC_002505.1	189745	.	G	A	886	.	DP=118587;VDB=0.427267;SGB=-8150.34;RPB=0.032278;MQB=6.30699e-05;MQSB=0;BQB=1.07351e-23;MQ0F=8.43263e-06;AC=4;AN=976;DP4=63607,41389,251,59;MQ=56;ANN=A|synonymous_variant|LOW|gorA|VC_RS00920|transcript|VC_RS00920|protein_coding|1/1|c.1065C>T|p.Leu355Leu|1065/1353|1065/1353|355/450||,A|upstream_gene_variant|MODIFIER|VC_RS00905|VC_RS00905|transcript|VC_RS00905|protein_coding||c.-3274C>T|||||3274|,A…	GT:PL	0	0	0	0	0	0	0	0	0	0	0	0	0	0	0	0	0	0	0	0	0	0	0	0	0	0	0	0	0	0	0	0	0	0	0	0	0	0	0	0
S1_189793	NC_002505.1	189793	.	T	C	886	.	DP=120546;VDB=0.544752;SGB=-4519.15;RPB=0.761753;MQB=1.42942e-08;MQSB=0;BQB=7.00223e-21;MQ0F=0;AC=4;AN=976;DP4=65520,38030,228,72;MQ=55;ANN=C|synonymous_variant|LOW|gorA|VC_RS00920|transcript|VC_RS00920|protein_coding|1/1|c.1017A>G|p.Leu339Leu|1017/1353|1017/1353|339/450||,C|upstream_gene_variant|MODIFIER|VC_RS00905|VC_RS00905|transcript|VC_RS00905|protein_coding||c.-3322A>G|||||3322|,C|upstream_…	GT:PL	0	0	0	0	0	0	0	0	0	0	0	0	0	0	0	0	0	0	0	0	0	0	0	0	0	0	0	0	0	0	0	0	0	0	0	0	0	0	0	0
S1_189850	NC_002505.1	189850	.	A	G	886	.	DP=120431;VDB=0.575746;SGB=-8738.8;RPB=0.0330638;MQB=1.07394e-07;MQSB=0;BQB=7.43889e-37;MQ0F=8.30351e-06;AC=4;AN=978;DP4=62451,39115,220,114;MQ=55;ANN=G|synonymous_variant|LOW|gorA|VC_RS00920|transcript|VC_RS00920|protein_coding|1/1|c.960T>C|p.Arg320Arg|960/1353|960/1353|320/450||,G|upstream_gene_variant|MODIFIER|VC_RS00905|VC_RS00905|transcript|VC_RS00905|protein_coding||c.-3379T>C|||||3379|,G|u…	GT:PL	0	0	0	0	0	0	0	0	0	0	0	0	0	0	0	0	0	0	0	0	0	0	0	0	0	0	0	0	0	0	0	0	0	0	0	0	0	0	0	0
S1_189976	NC_002505.1	189976	.	T	C	886	.	DP=113235;VDB=0.0545558;SGB=-4932.58;RPB=0.455903;MQB=9.59398e-09;MQSB=0;BQB=6.04503e-23;MQ0F=0;AC=4;AN=975;DP4=58694,40665,208,178;MQ=55;ANN=C|synonymous_variant|LOW|gorA|VC_RS00920|transcript|VC_RS00920|protein_coding|1/1|c.834A>G|p.Ala278Ala|834/1353|834/1353|278/450||,C|upstream_gene_variant|MODIFIER|VC_RS00905|VC_RS00905|transcript|VC_RS00905|protein_coding||c.-3505A>G|||||3505|,C|upstream_g…	GT:PL	0	0	0	0	0	0	0	0	0	0	0	0	0	0	0	0	0	0	0	0	0	0	0	0	0	0	0	0	0	0	0	0	0	0	0	0	0	0	0	0
S1_189982	NC_002505.1	189982	.	A	G	886	.	DP=116700;VDB=0.0267169;SGB=-13026.8;RPB=0.639501;MQB=3.47978e-12;MQSB=0;BQB=0;MQ0F=0;AC=4;AN=975;DP4=58634,40123,199,295;MQ=55;ANN=G|synonymous_variant|LOW|gorA|VC_RS00920|transcript|VC_RS00920|protein_coding|1/1|c.828T>C|p.Gly276Gly|828/1353|828/1353|276/450||,G|upstream_gene_variant|MODIFIER|VC_RS00905|VC_RS00905|transcript|VC_RS00905|protein_coding||c.-3511T>C|||||3511|,G|upstream_gene_varian…	GT:PL	0	0	0	0	0	0	0	0	0	0	0	0	0	0	0	0	0	0	0	0	0	0	0	0	0	0	0	0	0	0	0	0	0	0	0	0	0	0	0	0
S1_190150	NC_002505.1	190150	.	G	C	886	.	DP=113898;VDB=2.36346e-05;SGB=-7558.72;RPB=0.425407;MQB=3.50671e-09;MQSB=0;BQB=2.03512e-17;MQ0F=0;AC=4;AN=976;DP4=53067,44846,166,236;MQ=56;ANN=C|missense_variant|MODERATE|gorA|VC_RS00920|transcript|VC_RS00920|protein_coding|1/1|c.660C>G|p.Ser220Arg|660/1353|660/1353|220/450||,C|upstream_gene_variant|MODIFIER|VC_RS00905|VC_RS00905|transcript|VC_RS00905|protein_coding||c.-3679C>G|||||3679|,C|upstr…	GT:PL	0	0	0	0	0	0	0	0	0	0	0	0	0	0	0	0	0	0	0	0	0	0	0	0	0	0	0	0	0	0	0	0	0	0	0	0	0	0	0	0
S1_190151	NC_002505.1	190151	.	C	G	886	.	DP=114260;VDB=6.76838e-06;SGB=-4537.73;RPB=0.0744825;MQB=1.13619e-09;MQSB=0;BQB=2.04277e-17;MQ0F=0;AC=4;AN=976;DP4=53475,44873,158,211;MQ=55;ANN=G|missense_variant|MODERATE|gorA|VC_RS00920|transcript|VC_RS00920|protein_coding|1/1|c.659G>C|p.Ser220Thr|659/1353|659/1353|220/450||,G|upstream_gene_variant|MODIFIER|VC_RS00905|VC_RS00905|transcript|VC_RS00905|protein_coding||c.-3680G>C|||||3680|,G|upst…	GT:PL	0	0	0	0	0	0	0	0	0	0	0	0	0	0	0	0	0	0	0	0	0	0	0	0	0	0	0	0	0	0	0	0	0	0	0	0	0	0	0	0
S1_190276	NC_002505.1	190276	.	A	G	886	.	DP=108144;VDB=0.693172;SGB=-5239.86;RPB=0.206069;MQB=2.6562e-11;MQSB=0;BQB=1.69768e-31;MQ0F=9.24693e-06;AC=4;AN=977;DP4=54185,37972,217,198;MQ=55;ANN=G|synonymous_variant|LOW|gorA|VC_RS00920|transcript|VC_RS00920|protein_coding|1/1|c.534T>C|p.Ile178Ile|534/1353|534/1353|178/450||,G|upstream_gene_variant|MODIFIER|VC_RS00905|VC_RS00905|transcript|VC_RS00905|protein_coding||c.-3805T>C|||||3805|,G|up…	GT:PL	0	0	0	0	0	0	0	0	0	0	0	0	0	0	0	0	0	0	0	0	0	0	0	0	0	0	0	0	0	0	0	0	0	0	0	0	0	0	0	0
S1_191017	NC_002505.1	191017	.	C	T	886	.	DP=107892;VDB=0.417526;SGB=-4611.24;RPB=0.00024898;MQB=3.76132e-12;MQSB=0;BQB=2.8316e-23;MQ0F=0;AC=4;AN=977;DP4=53660,38329,227,236;MQ=56;ANN=T|synonymous_variant|LOW|VC_RS00925|VC_RS00925|transcript|VC_RS00925|protein_coding|1/1|c.738G>A|p.Pro246Pro|738/840|738/840|246/279||,T|upstream_gene_variant|MODIFIER|VC_RS00905|VC_RS00905|transcript|VC_RS00905|protein_coding||c.-4546G>A|||||4546|,T|upstre…	GT:PL	0	0	0	0	0	0	0	0	0	0	0	0	0	0	0	0	0	0	0	0	0	0	0	0	0	0	0	0	0	0	0	0	0	0	0	0	0	0	0	0
S1_191023	NC_002505.1	191023	.	G	A	886	.	DP=107896;VDB=0.431645;SGB=-3919.43;RPB=0.0840918;MQB=5.66738e-12;MQSB=0;BQB=3.17324e-25;MQ0F=0;AC=4;AN=977;DP4=51924,39840,235,227;MQ=55;ANN=A|synonymous_variant|LOW|VC_RS00925|VC_RS00925|transcript|VC_RS00925|protein_coding|1/1|c.732C>T|p.Asn244Asn|732/840|732/840|244/279||,A|upstream_gene_variant|MODIFIER|VC_RS00905|VC_RS00905|transcript|VC_RS00905|protein_coding||c.-4552C>T|||||4552|,A|upstre…	GT:PL	0	0	0	0	0	0	0	0	0	0	0	0	0	0	0	0	0	0	0	0	0	0	0	0	0	0	0	0	0	0	0	0	0	0	0	0	0	0	0	0
S1_191107	NC_002505.1	191107	.	G	A	886	.	DP=112664;VDB=0.721303;SGB=-5747.26;RPB=0.239453;MQB=4.84602e-10;MQSB=0.0469355;BQB=1.0181e-25;MQ0F=8.87595e-06;AC=4;AN=976;DP4=51997,46784,235,260;MQ=56;ANN=A|synonymous_variant|LOW|VC_RS00925|VC_RS00925|transcript|VC_RS00925|protein_coding|1/1|c.648C>T|p.Ile216Ile|648/840|648/840|216/279||,A|upstream_gene_variant|MODIFIER|VC_RS00905|VC_RS00905|transcript|VC_RS00905|protein_coding||c.-4636C>T|||…	GT:PL	0	0	0	0	0	0	0	0	0	0	0	0	0	0	0	0	0	0	0	0	0	0	0	0	0	0	0	0	0	0	0	0	0	0	0	0	0	0	0	0
S1_191314	NC_002505.1	191314	.	A	G	886	.	DP=111057;VDB=0.307767;SGB=-7611.15;RPB=0.340145;MQB=2.25176e-14;MQSB=3.10914e-38;BQB=6.30007e-31;MQ0F=0;AC=4;AN=977;DP4=51190,43030,232,287;MQ=55;ANN=G|synonymous_variant|LOW|VC_RS00925|VC_RS00925|transcript|VC_RS00925|protein_coding|1/1|c.441T>C|p.Arg147Arg|441/840|441/840|147/279||,G|upstream_gene_variant|MODIFIER|VC_RS00905|VC_RS00905|transcript|VC_RS00905|protein_coding||c.-4843T>C|||||4843|…	GT:PL	0	0	0	0	0	0	0	0	0	0	0	0	0	0	0	0	0	0	0	0	0	0	0	0	0	0	0	0	0	0	0	0	0	0	0	0	0	0	0	0
S1_191880	NC_002505.1	191880	.	A	G	886	.	DP=117990;VDB=0.670743;SGB=-7974.17;RPB=0.995582;MQB=3.8445e-10;MQSB=0;BQB=4.03196e-31;MQ0F=0;AC=4;AN=978;DP4=58656,42316,308,251;MQ=56;ANN=G|upstream_gene_variant|MODIFIER|VC_RS00910|VC_RS00910|transcript|VC_RS00910|protein_coding||c.-3711T>C|||||3711|,G|upstream_gene_variant|MODIFIER|VC_RS00915|VC_RS00915|transcript|VC_RS00915|protein_coding||c.-2512T>C|||||2512|,G|upstream_gene_variant|MODIFIE…	GT:PL	0	0	0	0	0	0	0	0	0	0	0	0	0	0	0	0	0	0	0	0	0	0	0	0	0	0	0	0	0	0	0	0	0	0	0	0	0	0	0	0
S1_191893	NC_002505.1	191893	.	C	G	886	.	DP=118013;VDB=0.00686952;SGB=-11065.6;RPB=0.069688;MQB=5.08887e-09;MQSB=0;BQB=1.66522e-26;MQ0F=0;AC=4;AN=978;DP4=57506,43321,272,249;MQ=56;ANN=G|upstream_gene_variant|MODIFIER|VC_RS00910|VC_RS00910|transcript|VC_RS00910|protein_coding||c.-3724G>C|||||3724|,G|upstream_gene_variant|MODIFIER|VC_RS00915|VC_RS00915|transcript|VC_RS00915|protein_coding||c.-2525G>C|||||2525|,G|upstream_gene_variant|MODI…	GT:PL	0	0	0	0	0	0	0	0	0	0	0	0	0	0	0	0	0	0	0	0	0	0	0	0	0	0	0	0	0	0	0	0	0	0	0	0	0	0	0	0
S1_192639	NC_002505.1	192639	.	C	T	886	.	DP=114252;VDB=0.50205;SGB=-4343.25;RPB=0.504423;MQB=1.10031e-18;MQSB=1.0224e-39;BQB=0.921;MQ0F=8.75258e-06;AC=4;AN=972;DP4=51702,45061,270,341;MQ=55;ANN=T|synonymous_variant|LOW|prlC|VC_RS00930|transcript|VC_RS00930|protein_coding|1/1|c.606C>T|p.Ala202Ala|606/2043|606/2043|202/680||,T|upstream_gene_variant|MODIFIER|VC_RS00910|VC_RS00910|transcript|VC_RS00910|protein_coding||c.-4470G>A|||||4470|,T…	GT:PL	0	0	0	0	0	0	0	0	0	0	0	0	0	0	0	0	0	0	0	0	0	0	0	0	0	0	0	0	0	0	0	0	0	0	0	0	0	0	0	0
S1_193742	NC_002505.1	193742	.	G	A	999	.	DP=101360;VDB=0.241295;SGB=-756.028;RPB=3.56937e-05;MQB=0;MQSB=0;BQB=0.0190669;MQ0F=0;AC=22;AN=978;DP4=46877,39896,1155,1178;MQ=56;ANN=A|missense_variant|MODERATE|prlC|VC_RS00930|transcript|VC_RS00930|protein_coding|1/1|c.1709G>A|p.Gly570Glu|1709/2043|1709/2043|570/680||,A|upstream_gene_variant|MODIFIER|VC_RS00915|VC_RS00915|transcript|VC_RS00915|protein_coding||c.-4374C>T|||||4374|,A|upstream_ge…	GT:PL	0	0	0	0	0	0	0	0	0	0	0	0	0	0	0	0	0	0	0	0	0	0	0	0	0	0	0	0	0	0	0	0	0	0	0	0	0	0	0	0
S1_197530	NC_002505.1	197530	.	C	T	999	.	DP=103458;VDB=0.762907;SGB=-3670.52;RPB=8.3607e-07;MQB=9.38284e-24;MQSB=0.976398;BQB=0;MQ0F=0;AC=11;AN=976;DP4=45867,44750,315,533;MQ=55;ANN=T|missense_variant|MODERATE|VC_RS00940|VC_RS00940|transcript|VC_RS00940|protein_coding|1/1|c.269G>A|p.Gly90Asp|269/669|269/669|90/222||,T|upstream_gene_variant|MODIFIER|recQ|VC_RS00960|transcript|VC_RS00960|protein_coding||c.-4300C>T|||||4300|,T|downstream_g…	GT:PL	0	0	0	0	0	0	0	0	0	0	0	0	0	0	0	0	0	0	0	0	0	0	0	0	0	0	0	0	0	0	0	0	0	0	0	0	0	0	0	0
S1_198265	NC_002505.1	198265	.	C	T	999	.	DP=128029;VDB=0.365158;SGB=-3697.25;RPB=0.0174978;MQB=2.04514e-30;MQSB=0;BQB=2.86851e-26;MQ0F=0;AC=21;AN=979;DP4=65809,44519,926,304;MQ=56;ANN=T|missense_variant|MODERATE|VC_RS00945|VC_RS00945|transcript|VC_RS00945|protein_coding|1/1|c.412G>A|p.Asp138Asn|412/804|412/804|138/267||,T|upstream_gene_variant|MODIFIER|VC_RS00940|VC_RS00940|transcript|VC_RS00940|protein_coding||c.-467G>A|||||467|,T|upst…	GT:PL	0	0	0	0	0	0	0	0	0	0	0	0	0	0	0	0	0	0	0	0	0	0	0	0	0	0	0	0	0	0	0	0	0	0	0	0	0	0	0	0
S1_200144	NC_002505.1	200144	.	A	G	999	.	DP=103965;VDB=0.67376;SGB=-3949.15;RPB=9.00202e-05;MQB=0;MQSB=0.147625;BQB=0.121312;MQ0F=9.61862e-06;AC=23;AN=976;DP4=47511,40356,1078,884;MQ=55;ANN=G|synonymous_variant|LOW|ggt|VC_RS00950|transcript|VC_RS00950|protein_coding|1/1|c.444T>C|p.Gly148Gly|444/1755|444/1755|148/584||,G|upstream_gene_variant|MODIFIER|VC_RS00940|VC_RS00940|transcript|VC_RS00940|protein_coding||c.-2346T>C|||||2346|,G|upst…	GT:PL	0	0	0	0	0	0	0	0	0	0	0	0	0	0	0	0	0	0	0	0	0	0	0	0	0	0	0	0	0	0	0	0	0	0	0	0	0	0	0	0
S1_202315	NC_002505.1	202315	.	T	C	886	.	DP=113352;VDB=0.778627;SGB=-6304.47;RPB=0.000527827;MQB=1.15362e-09;MQSB=9.03546e-31;BQB=1.3979e-25;MQ0F=0;AC=4;AN=976;DP4=56883,41820,205,244;MQ=56;ANN=C|synonymous_variant|LOW|recQ|VC_RS00960|transcript|VC_RS00960|protein_coding|1/1|c.486T>C|p.Arg162Arg|486/1836|486/1836|162/611||,C|upstream_gene_variant|MODIFIER|VC_RS00940|VC_RS00940|transcript|VC_RS00940|protein_coding||c.-4517A>G|||||4517|,C…	GT:PL	0	0	0	0	0	0	0	0	0	0	0	0	0	0	0	0	0	0	0	0	0	0	0	0	0	0	0	0	0	0	0	0	0	0	0	0	0	0	0	0
S1_202366	NC_002505.1	202366	.	A	G	886	.	DP=109521;VDB=0.498031;SGB=-7269.83;RPB=0.990652;MQB=8.69251e-12;MQSB=3.90781e-08;BQB=9.5866e-18;MQ0F=9.13067e-06;AC=4;AN=976;DP4=56773,38983,237,233;MQ=55;ANN=G|synonymous_variant|LOW|recQ|VC_RS00960|transcript|VC_RS00960|protein_coding|1/1|c.537A>G|p.Pro179Pro|537/1836|537/1836|179/611||,G|upstream_gene_variant|MODIFIER|VC_RS00940|VC_RS00940|transcript|VC_RS00940|protein_coding||c.-4568T>C|||||…	GT:PL	0	0	0	0	0	0	0	0	0	0	0	0	0	0	0	0	0	0	0	0	0	0	0	0	0	0	0	0	0	0	0	0	0	0	0	0	0	0	0	0
S1_202537	NC_002505.1	202537	.	T	G	886	.	DP=114750;VDB=0.218924;SGB=-5704.4;RPB=0.000117101;MQB=3.26966e-15;MQSB=0;BQB=7.3025e-32;MQ0F=1.74292e-05;AC=4;AN=974;DP4=56633,41267,248,253;MQ=55;ANN=G|synonymous_variant|LOW|recQ|VC_RS00960|transcript|VC_RS00960|protein_coding|1/1|c.708T>G|p.Thr236Thr|708/1836|708/1836|236/611||,G|upstream_gene_variant|MODIFIER|VC_RS00940|VC_RS00940|transcript|VC_RS00940|protein_coding||c.-4739A>C|||||4739|,G|…	GT:PL	0	0	0	0	0	0	0	0	0	0	0	0	0	0	0	0	0	0	0	0	0	0	0	0	0	0	0	0	0	0	0	0	0	0	0	0	0	0	0	0
S1_202570	NC_002505.1	202570	.	C	T	886	.	DP=107114;VDB=0.279674;SGB=-4164.61;RPB=0.0705697;MQB=8.2617e-14;MQSB=0;BQB=4.33014e-28;MQ0F=0;AC=4;AN=975;DP4=55275,37028,250,218;MQ=55;ANN=T|synonymous_variant|LOW|recQ|VC_RS00960|transcript|VC_RS00960|protein_coding|1/1|c.741C>T|p.Gly247Gly|741/1836|741/1836|247/611||,T|upstream_gene_variant|MODIFIER|VC_RS00940|VC_RS00940|transcript|VC_RS00940|protein_coding||c.-4772G>A|||||4772|,T|upstream_ge…	GT:PL	0	0	0	0	0	0	0	0	0	0	0	0	0	0	0	0	0	0	0	0	0	0	0	0	0	0	0	0	0	0	0	0	0	0	0	0	0	0	0	0
S1_202597	NC_002505.1	202597	.	T	C	886	.	DP=115321;VDB=0.986555;SGB=-7255.31;RPB=0.714364;MQB=2.09531e-18;MQSB=0;BQB=2.93432e-42;MQ0F=0;AC=4;AN=977;DP4=56916,40661,246,230;MQ=55;ANN=C|synonymous_variant|LOW|recQ|VC_RS00960|transcript|VC_RS00960|protein_coding|1/1|c.768T>C|p.Thr256Thr|768/1836|768/1836|256/611||,C|upstream_gene_variant|MODIFIER|VC_RS00940|VC_RS00940|transcript|VC_RS00940|protein_coding||c.-4799A>G|||||4799|,C|upstream_ge…	GT:PL	0	0	0	0	0	0	0	0	0	0	0	0	0	0	0	0	0	0	0	0	0	0	0	0	0	0	0	0	0	0	0	0	0	0	0	0	0	0	0	0
S1_202642	NC_002505.1	202642	.	A	C	886	.	DP=111537;VDB=0.758133;SGB=-6643.63;RPB=0.102247;MQB=8.95198e-11;MQSB=1.76426e-08;BQB=3.40022e-29;MQ0F=0;AC=4;AN=975;DP4=53881,43645,234,227;MQ=55;ANN=C|synonymous_variant|LOW|recQ|VC_RS00960|transcript|VC_RS00960|protein_coding|1/1|c.813A>C|p.Ala271Ala|813/1836|813/1836|271/611||,C|upstream_gene_variant|MODIFIER|VC_RS00940|VC_RS00940|transcript|VC_RS00940|protein_coding||c.-4844T>G|||||4844|,C|u…	GT:PL	0	0	0	0	0	0	0	0	0	0	0	0	0	0	0	0	0	0	0	0	0	0	0	0	0	0	0	0	0	0	0	0	0	0	0	0	0	0	0	0
S1_202660	NC_002505.1	202660	.	G	A	886	.	DP=111035;VDB=0.370556;SGB=-4936.69;RPB=0.705165;MQB=1.26312e-11;MQSB=8.04469e-24;BQB=5.05673e-41;MQ0F=0;AC=4;AN=974;DP4=53592,42608,227,220;MQ=55;ANN=A|synonymous_variant|LOW|recQ|VC_RS00960|transcript|VC_RS00960|protein_coding|1/1|c.831G>A|p.Glu277Glu|831/1836|831/1836|277/611||,A|upstream_gene_variant|MODIFIER|VC_RS00940|VC_RS00940|transcript|VC_RS00940|protein_coding||c.-4862C>T|||||4862|,A|u…	GT:PL	0	0	0	0	0	0	0	0	0	0	0	0	0	0	0	0	0	0	0	0	0	0	0	0	0	0	0	0	0	0	0	0	0	0	0	0	0	0	0	0
S1_202813	NC_002505.1	202813	.	T	C	886	.	DP=102193;VDB=0.605907;SGB=-7305.89;RPB=3.21192e-07;MQB=1.25101e-10;MQSB=1.57011e-06;BQB=1.14942e-22;MQ0F=9.78541e-06;AC=4;AN=977;DP4=54026,35918,289,213;MQ=56;ANN=C|synonymous_variant|LOW|recQ|VC_RS00960|transcript|VC_RS00960|protein_coding|1/1|c.984T>C|p.Gly328Gly|984/1836|984/1836|328/611||,C|upstream_gene_variant|MODIFIER|VC_RS00945|VC_RS00945|transcript|VC_RS00945|protein_coding||c.-4137A>G|…	GT:PL	0	0	0	0	0	0	0	0	0	0	0	0	0	0	0	0	0	0	0	0	0	0	0	0	0	0	0	0	0	0	0	0	0	0	0	0	0	0	0	0
S1_202832	NC_002505.1	202832	.	T	C	886	.	DP=99018;VDB=0.0130515;SGB=-2661.11;RPB=0.0207343;MQB=1.31996e-08;MQSB=2.07424e-15;BQB=6.12161e-11;MQ0F=1.00992e-05;AC=4;AN=977;DP4=53419,35352,242,171;MQ=56;ANN=C|synonymous_variant|LOW|recQ|VC_RS00960|transcript|VC_RS00960|protein_coding|1/1|c.1003T>C|p.Leu335Leu|1003/1836|1003/1836|335/611||,C|upstream_gene_variant|MODIFIER|VC_RS00945|VC_RS00945|transcript|VC_RS00945|protein_coding||c.-4156A>G…	GT:PL	0	0	0	0	0	0	0	0	0	0	0	0	0	0	0	0	0	0	0	0	0	0	0	0	0	0	0	0	0	0	0	0	0	0	0	0	0	0	0	0
S1_202888	NC_002505.1	202888	.	T	C	886	.	DP=99600;VDB=0.816839;SGB=-5547.65;RPB=0.0621353;MQB=8.33287e-11;MQSB=0;BQB=2.42419e-20;MQ0F=0;AC=4;AN=976;DP4=52602,34172,265,223;MQ=56;ANN=C|synonymous_variant|LOW|recQ|VC_RS00960|transcript|VC_RS00960|protein_coding|1/1|c.1059T>C|p.Arg353Arg|1059/1836|1059/1836|353/611||,C|upstream_gene_variant|MODIFIER|VC_RS00945|VC_RS00945|transcript|VC_RS00945|protein_coding||c.-4212A>G|||||4212|,C|upstream…	GT:PL	0	0	0	0	0	0	0	0	0	0	0	0	0	0	0	0	0	0	0	0	0	0	0	0	0	0	0	0	0	0	0	0	0	0	0	0	0	0	0	0
S1_202894	NC_002505.1	202894	.	C	G	886	.	DP=98324;VDB=0.988432;SGB=-6279.57;RPB=0.422419;MQB=7.99992e-09;MQSB=0;BQB=6.48511e-23;MQ0F=1.01705e-05;AC=4;AN=975;DP4=52438,33889,256,243;MQ=56;ANN=G|synonymous_variant|LOW|recQ|VC_RS00960|transcript|VC_RS00960|protein_coding|1/1|c.1065C>G|p.Leu355Leu|1065/1836|1065/1836|355/611||,G|upstream_gene_variant|MODIFIER|VC_RS00945|VC_RS00945|transcript|VC_RS00945|protein_coding||c.-4218G>C|||||4218|,G…	GT:PL	0	0	0	0	0	0	0	0	0	0	0	0	0	0	0	0	0	0	0	0	0	0	0	0	0	0	0	0	0	0	0	0	0	0	0	0	0	0	0	0
S1_202990	NC_002505.1	202990	.	A	G	886	.	DP=105645;VDB=0.746443;SGB=-4176.71;RPB=0.572423;MQB=1.61568e-11;MQSB=2.17497e-27;BQB=1.2321e-14;MQ0F=0;AC=4;AN=975;DP4=51918,41496,264,249;MQ=56;ANN=G|synonymous_variant|LOW|recQ|VC_RS00960|transcript|VC_RS00960|protein_coding|1/1|c.1161A>G|p.Val387Val|1161/1836|1161/1836|387/611||,G|upstream_gene_variant|MODIFIER|VC_RS00945|VC_RS00945|transcript|VC_RS00945|protein_coding||c.-4314T>C|||||4314|,G…	GT:PL	0	0	0	0	0	0	0	0	0	0	0	0	0	0	0	0	0	0	0	0	0	0	0	0	0	0	0	0	0	0	0	0	0	0	0	0	0	0	0	0
S1_203086	NC_002505.1	203086	.	G	A	886	.	DP=104789;VDB=0.245211;SGB=-4223.51;RPB=0.835682;MQB=1.63693e-09;MQSB=1.37369e-32;BQB=1.34934e-15;MQ0F=1.9086e-05;AC=4;AN=976;DP4=51875,40965,289,243;MQ=56;ANN=A|synonymous_variant|LOW|recQ|VC_RS00960|transcript|VC_RS00960|protein_coding|1/1|c.1257G>A|p.Ala419Ala|1257/1836|1257/1836|419/611||,A|upstream_gene_variant|MODIFIER|VC_RS00945|VC_RS00945|transcript|VC_RS00945|protein_coding||c.-4410C>T||…	GT:PL	0	0	0	0	0	0	0	0	0	0	0	0	0	0	0	0	0	0	0	0	0	0	0	0	0	0	0	0	0	0	0	0	0	0	0	0	0	0	0	0
S1_203153	NC_002505.1	203153	.	T	C	887	.	DP=109539;VDB=0.911765;SGB=-6070.54;RPB=0.702428;MQB=1.98428e-10;MQSB=0;BQB=1.29092e-22;MQ0F=1.82583e-05;AC=4;AN=978;DP4=54948,41137,264,265;MQ=56;ANN=C|synonymous_variant|LOW|recQ|VC_RS00960|transcript|VC_RS00960|protein_coding|1/1|c.1324T>C|p.Leu442Leu|1324/1836|1324/1836|442/611||,C|upstream_gene_variant|MODIFIER|VC_RS00945|VC_RS00945|transcript|VC_RS00945|protein_coding||c.-4477A>G|||||4477|,…	GT:PL	0	0	0	0	0	0	0	0	0	0	0	0	0	0	0	0	0	0	0	0	0	0	0	0	0	0	0	0	0	0	0	0	0	0	0	0	0	0	0	0
S1_203212	NC_002505.1	203212	.	T	C	886	.	DP=113615;VDB=0.0197217;SGB=-15840.7;RPB=4.00842e-09;MQB=4.31548e-16;MQSB=0;BQB=0;MQ0F=8.80165e-06;AC=4;AN=977;DP4=57356,41065,275,345;MQ=56;ANN=C|synonymous_variant|LOW|recQ|VC_RS00960|transcript|VC_RS00960|protein_coding|1/1|c.1383T>C|p.Tyr461Tyr|1383/1836|1383/1836|461/611||,C|upstream_gene_variant|MODIFIER|VC_RS00945|VC_RS00945|transcript|VC_RS00945|protein_coding||c.-4536A>G|||||4536|,C|upst…	GT:PL	0	0	0	0	0	0	0	0	0	0	0	0	0	0	0	0	0	0	0	0	0	0	0	0	0	0	0	0	0	0	0	0	0	0	0	0	0	0	0	0
S1_203215	NC_002505.1	203215	.	G	C	886	.	DP=113765;VDB=0.00324435;SGB=-6764.28;RPB=0.777981;MQB=1.10644e-10;MQSB=0;BQB=8.58733e-19;MQ0F=8.79005e-06;AC=4;AN=975;DP4=57285,41864,258,219;MQ=56;ANN=C|synonymous_variant|LOW|recQ|VC_RS00960|transcript|VC_RS00960|protein_coding|1/1|c.1386G>C|p.Gly462Gly|1386/1836|1386/1836|462/611||,C|upstream_gene_variant|MODIFIER|VC_RS00945|VC_RS00945|transcript|VC_RS00945|protein_coding||c.-4539C>G|||||4539…	GT:PL	0	0	0	0	0	0	0	0	0	0	0	0	0	0	0	0	0	0	0	0	0	0	0	0	0	0	0	0	0	0	0	0	0	0	0	0	0	0	0	0
S1_203302	NC_002505.1	203302	.	C	T	886	.	DP=107482;VDB=0.501515;SGB=-5466.69;RPB=0.798439;MQB=5.66414e-12;MQSB=0;BQB=1.50008e-24;MQ0F=4.65194e-05;AC=4;AN=976;DP4=58683,36826,278,233;MQ=56;ANN=T|synonymous_variant|LOW|recQ|VC_RS00960|transcript|VC_RS00960|protein_coding|1/1|c.1473C>T|p.Arg491Arg|1473/1836|1473/1836|491/611||,T|upstream_gene_variant|MODIFIER|VC_RS00945|VC_RS00945|transcript|VC_RS00945|protein_coding||c.-4626G>A|||||4626|,…	GT:PL	0	0	0	0	0	0	0	0	0	0	0	0	0	0	0	0	0	0	0	0	0	0	0	0	0	0	0	0	0	0	0	0	0	0	0	0	0	0	0	0
S1_203332	NC_002505.1	203332	.	T	G	886	.	DP=110605;VDB=0.428776;SGB=-8961.36;RPB=0.375711;MQB=2.56693e-13;MQSB=0;BQB=4.67639e-30;MQ0F=2.71235e-05;AC=4;AN=976;DP4=59481,37087,324,258;MQ=56;ANN=G|synonymous_variant|LOW|recQ|VC_RS00960|transcript|VC_RS00960|protein_coding|1/1|c.1503T>G|p.Ala501Ala|1503/1836|1503/1836|501/611||,G|upstream_gene_variant|MODIFIER|VC_RS00945|VC_RS00945|transcript|VC_RS00945|protein_coding||c.-4656A>C|||||4656|,…	GT:PL	0	0	0	0	0	0	0	0	0	0	0	0	0	0	0	0	0	0	0	0	0	0	0	0	0	0	0	0	0	0	0	0	0	0	0	0	0	0	0	0
S1_203401	NC_002505.1	203401	.	G	C	886	.	DP=113685;VDB=0.421779;SGB=-6498.17;RPB=0.142758;MQB=9.91373e-12;MQSB=0;BQB=1.73516e-34;MQ0F=1.75925e-05;AC=4;AN=977;DP4=54465,42402,205,302;MQ=56;ANN=C|synonymous_variant|LOW|recQ|VC_RS00960|transcript|VC_RS00960|protein_coding|1/1|c.1572G>C|p.Ala524Ala|1572/1836|1572/1836|524/611||,C|upstream_gene_variant|MODIFIER|VC_RS00945|VC_RS00945|transcript|VC_RS00945|protein_coding||c.-4725C>G|||||4725|,…	GT:PL	0	0	0	0	0	0	0	0	0	0	0	0	0	0	0	0	0	0	0	0	0	0	0	0	0	0	0	0	0	0	0	0	0	0	0	0	0	0	0	0
S1_203443	NC_002505.1	203443	.	A	G	886	.	DP=113564;VDB=0.593296;SGB=-11023.2;RPB=0.0160304;MQB=4.90915e-11;MQSB=0.00404754;BQB=4.24634e-23;MQ0F=0;AC=4;AN=975;DP4=49501,49120,218,318;MQ=56;ANN=G|synonymous_variant|LOW|recQ|VC_RS00960|transcript|VC_RS00960|protein_coding|1/1|c.1614A>G|p.Lys538Lys|1614/1836|1614/1836|538/611||,G|upstream_gene_variant|MODIFIER|VC_RS00945|VC_RS00945|transcript|VC_RS00945|protein_coding||c.-4767T>C|||||4767|,…	GT:PL	0	0	0	0	0	0	0	0	0	0	0	0	0	0	0	0	0	0	0	0	0	0	0	0	0	0	0	0	0	0	0	0	0	0	0	0	0	0	0	0
S1_203488	NC_002505.1	203488	.	C	T	886	.	DP=109670;VDB=0.574674;SGB=-3907.88;RPB=0.000365732;MQB=3.03052e-13;MQSB=6.42494e-16;BQB=1.04062e-25;MQ0F=0;AC=4;AN=975;DP4=49104,48561,274,268;MQ=56;ANN=T|synonymous_variant|LOW|recQ|VC_RS00960|transcript|VC_RS00960|protein_coding|1/1|c.1659C>T|p.Asp553Asp|1659/1836|1659/1836|553/611||,T|upstream_gene_variant|MODIFIER|VC_RS00945|VC_RS00945|transcript|VC_RS00945|protein_coding||c.-4812G>A|||||481…	GT:PL	0	0	0	0	0	0	0	0	0	0	0	0	0	0	0	0	0	0	0	0	0	0	0	0	0	0	0	0	0	0	0	0	0	0	0	0	0	0	0	0
S1_203494	NC_002505.1	203494	.	G	C	886	.	DP=113154;VDB=0.142728;SGB=-4186.48;RPB=0.00191828;MQB=3.10599e-14;MQSB=4.1559e-16;BQB=6.48507e-27;MQ0F=0;AC=4;AN=976;DP4=51940,48793,278,248;MQ=56;ANN=C|synonymous_variant|LOW|recQ|VC_RS00960|transcript|VC_RS00960|protein_coding|1/1|c.1665G>C|p.Gly555Gly|1665/1836|1665/1836|555/611||,C|upstream_gene_variant|MODIFIER|VC_RS00945|VC_RS00945|transcript|VC_RS00945|protein_coding||c.-4818C>G|||||4818|…	GT:PL	0	0	0	0	0	0	0	0	0	0	0	0	0	0	0	0	0	0	0	0	0	0	0	0	0	0	0	0	0	0	0	0	0	0	0	0	0	0	0	0
S1_203554	NC_002505.1	203554	.	A	G	886	.	DP=107857;VDB=0.575013;SGB=-10075.2;RPB=0.000869039;MQB=5.61981e-16;MQSB=0;BQB=1.12104e-43;MQ0F=0;AC=4;AN=975;DP4=53911,40982,334,266;MQ=56;ANN=G|synonymous_variant|LOW|recQ|VC_RS00960|transcript|VC_RS00960|protein_coding|1/1|c.1725A>G|p.Pro575Pro|1725/1836|1725/1836|575/611||,G|upstream_gene_variant|MODIFIER|VC_RS00945|VC_RS00945|transcript|VC_RS00945|protein_coding||c.-4878T>C|||||4878|,G|upstr…	GT:PL	0	0	0	0	0	0	0	0	0	0	0	0	0	0	0	0	0	0	0	0	0	0	0	0	0	0	0	0	0	0	0	0	0	0	0	0	0	0	0	0
S1_203563	NC_002505.1	203563	.	T	C	886	.	DP=110455;VDB=0.311014;SGB=-5361.82;RPB=0.999641;MQB=1.34178e-11;MQSB=0;BQB=6.21915e-24;MQ0F=0;AC=4;AN=976;DP4=55465,41298,255,267;MQ=55;ANN=C|synonymous_variant|LOW|recQ|VC_RS00960|transcript|VC_RS00960|protein_coding|1/1|c.1734T>C|p.Tyr578Tyr|1734/1836|1734/1836|578/611||,C|upstream_gene_variant|MODIFIER|VC_RS00945|VC_RS00945|transcript|VC_RS00945|protein_coding||c.-4887A>G|||||4887|,C|upstream…	GT:PL	0	0	0	0	0	0	0	0	0	0	0	0	0	0	0	0	0	0	0	0	0	0	0	0	0	0	0	0	0	0	0	0	0	0	0	0	0	0	0	0
S1_203669	NC_002505.1	203669	.	C	T	886	.	DP=112740;VDB=0.438986;SGB=-6960.27;RPB=0.869445;MQB=3.2579e-16;MQSB=0;BQB=3.21193e-27;MQ0F=0;AC=4;AN=976;DP4=56776,40418,292,265;MQ=55;ANN=T|synonymous_variant|LOW|VC_RS00965|VC_RS00965|transcript|VC_RS00965|protein_coding|1/1|c.12C>T|p.Phe4Phe|12/300|12/300|4/99||,T|upstream_gene_variant|MODIFIER|VC_RS00945|VC_RS00945|transcript|VC_RS00945|protein_coding||c.-4993G>A|||||4993|,T|upstream_gene_va…	GT:PL	0	0	0	0	0	0	0	0	0	0	0	0	0	0	0	0	0	0	0	0	0	0	0	0	0	0	0	0	0	0	0	0	0	0	0	0	0	0	0	0
S1_203825	NC_002505.1	203825	.	A	G	886	.	DP=104267;VDB=0.189725;SGB=-4444.56;RPB=0.00402952;MQB=4.60352e-14;MQSB=1.76904e-32;BQB=1.01764e-19;MQ0F=0;AC=4;AN=978;DP4=54713,37404,263,229;MQ=55;ANN=G|synonymous_variant|LOW|VC_RS00965|VC_RS00965|transcript|VC_RS00965|protein_coding|1/1|c.168A>G|p.Leu56Leu|168/300|168/300|56/99||,G|upstream_gene_variant|MODIFIER|ggt|VC_RS00950|transcript|VC_RS00950|protein_coding||c.-3238T>C|||||3238|,G|upstr…	GT:PL	0	0	0	0	0	0	0	0	0	0	0	0	0	0	0	0	0	0	0	0	0	0	0	0	0	0	0	0	0	0	0	0	0	0	0	0	0	0	0	0
S1_203828	NC_002505.1	203828	.	T	C	886	.	DP=103939;VDB=0.307798;SGB=-4326.34;RPB=0.00447314;MQB=8.10335e-16;MQSB=4.9912e-28;BQB=1.93714e-32;MQ0F=0;AC=4;AN=978;DP4=54356,37510,249,241;MQ=55;ANN=C|synonymous_variant|LOW|VC_RS00965|VC_RS00965|transcript|VC_RS00965|protein_coding|1/1|c.171T>C|p.Ile57Ile|171/300|171/300|57/99||,C|upstream_gene_variant|MODIFIER|ggt|VC_RS00950|transcript|VC_RS00950|protein_coding||c.-3241A>G|||||3241|,C|upstre…	GT:PL	0	0	0	0	0	0	0	0	0	0	0	0	0	0	0	0	0	0	0	0	0	0	0	0	0	0	0	0	0	0	0	0	0	0	0	0	0	0	0	0
S1_203834	NC_002505.1	203834	.	T	C	886	.	DP=104466;VDB=0.561631;SGB=-4395.43;RPB=0.043531;MQB=7.60728e-16;MQSB=1.28941e-14;BQB=1.48886e-36;MQ0F=0;AC=4;AN=978;DP4=54255,37620,247,260;MQ=55;ANN=C|synonymous_variant|LOW|VC_RS00965|VC_RS00965|transcript|VC_RS00965|protein_coding|1/1|c.177T>C|p.Phe59Phe|177/300|177/300|59/99||,C|upstream_gene_variant|MODIFIER|ggt|VC_RS00950|transcript|VC_RS00950|protein_coding||c.-3247A>G|||||3247|,C|upstrea…	GT:PL	0	0	0	0	0	0	0	0	0	0	0	0	0	0	0	0	0	0	0	0	0	0	0	0	0	0	0	0	0	0	0	0	0	0	0	0	0	0	0	0
S1_204607	NC_002505.1	204607	.	C	T	886	.	DP=117052;VDB=0.350148;SGB=-6601.65;RPB=0.199601;MQB=8.94579e-11;MQSB=0;BQB=1.30026e-19;MQ0F=1.70864e-05;AC=4;AN=978;DP4=64716,36003,239,201;MQ=56;ANN=T|synonymous_variant|LOW|VC_RS00975|VC_RS00975|transcript|VC_RS00975|protein_coding|1/1|c.1749G>A|p.Thr583Thr|1749/1830|1749/1830|583/609||,T|upstream_gene_variant|MODIFIER|ggt|VC_RS00950|transcript|VC_RS00950|protein_coding||c.-4020G>A|||||4020|,T…	GT:PL	0	0	0	0	0	0	0	0	0	0	0	0	0	0	0	0	0	0	0	0	0	0	0	0	0	0	0	0	0	0	0	0	0	0	0	0	0	0	0	0
S1_204981	NC_002505.1	204981	.	T	C	886	.	DP=111064;VDB=0.346133;SGB=-5727.4;RPB=0.0445596;MQB=1.07925e-11;MQSB=0;BQB=1.33202e-36;MQ0F=1.80076e-05;AC=4;AN=976;DP4=49420,46124,222,272;MQ=56;ANN=C|missense_variant|MODERATE|VC_RS00975|VC_RS00975|transcript|VC_RS00975|protein_coding|1/1|c.1375A>G|p.Asn459Asp|1375/1830|1375/1830|459/609||,C|upstream_gene_variant|MODIFIER|ggt|VC_RS00950|transcript|VC_RS00950|protein_coding||c.-4394A>G|||||4394…	GT:PL	0	0	0	0	0	0	0	0	0	0	0	0	0	0	0	0	0	0	0	0	0	0	0	0	0	0	0	0	0	0	0	0	0	0	0	0	0	0	0	0
S1_205038	NC_002505.1	205038	.	T	G	999	.	DP=106799;VDB=0.851636;SGB=-2247.4;RPB=0.00132401;MQB=1.41092e-35;MQSB=0;BQB=1.1284e-08;MQ0F=0;AC=10;AN=975;DP4=50800,42864,775,500;MQ=56;ANN=G|missense_variant|MODERATE|VC_RS00975|VC_RS00975|transcript|VC_RS00975|protein_coding|1/1|c.1318A>C|p.Ile440Leu|1318/1830|1318/1830|440/609||,G|upstream_gene_variant|MODIFIER|ggt|VC_RS00950|transcript|VC_RS00950|protein_coding||c.-4451A>C|||||4451|,G|upstr…	GT:PL	0	0	0	0	0	0	0	0	0	0	0	0	0	0	0	0	0	0	0	0	0	0	0	0	0	0	0	0	0	0	0	0	0	0	0	0	0	0	0	0
S1_209029	NC_002505.1	209029	.	C	T	999	.	DP=97887;VDB=0.850667;SGB=-4366.11;RPB=0.0729724;MQB=0.000140036;MQSB=0;BQB=0.129877;MQ0F=1.02159e-05;AC=7;AN=975;DP4=51406,36756,262,196;MQ=56;ANN=T|missense_variant|MODERATE|VC_RS00985|VC_RS00985|transcript|VC_RS00985|protein_coding|1/1|c.310C>T|p.Arg104Cys|310/786|310/786|104/261||,T|upstream_gene_variant|MODIFIER|VC_RS00975|VC_RS00975|transcript|VC_RS00975|protein_coding||c.-2674G>A|||||2674|…	GT:PL	0	0	0	0	0	0	0	0	0	0	0	0	0	0	0	0	0	0	0	0	0	0	0	0	0	0	0	0	0	0	0	0	0	0	0	0	0	0	0	0
S1_210804	NC_002505.1	210804	.	C	T	999	.	DP=104947;VDB=0.995074;SGB=-8626.96;RPB=1.04553e-13;MQB=0;MQSB=1.46004e-18;BQB=0.28335;MQ0F=9.52862e-06;AC=8;AN=975;DP4=50583,38179,594,306;MQ=55;ANN=T|missense_variant|MODERATE|fhuB|VC_RS00995|transcript|VC_RS00995|protein_coding|1/1|c.353C>T|p.Ala118Val|353/1962|353/1962|118/653||,T|upstream_gene_variant|MODIFIER|VC_RS00975|VC_RS00975|transcript|VC_RS00975|protein_coding||c.-4449G>A|||||4449|,T…	GT:PL	0	0	0	0	0	0	0	0	0	0	0	0	0	0	0	0	0	0	0	0	0	0	0	0	0	0	0	0	0	0	0	0	0	0	0	0	0	0	0	0
S1_210937	NC_002505.1	210937	.	A	G	999	.	DP=112594;VDB=0.581737;SGB=-6443.61;RPB=0.111139;MQB=6.5069e-20;MQSB=3.20299e-37;BQB=2.83958e-20;MQ0F=0;AC=5;AN=977;DP4=54340,44812,284,340;MQ=55;ANN=G|synonymous_variant|LOW|fhuB|VC_RS00995|transcript|VC_RS00995|protein_coding|1/1|c.486A>G|p.Val162Val|486/1962|486/1962|162/653||,G|upstream_gene_variant|MODIFIER|VC_RS00975|VC_RS00975|transcript|VC_RS00975|protein_coding||c.-4582T>C|||||4582|,G|up…	GT:PL	0	0	0	0	0	0	0	0	0	0	0	0	0	0	0	0	0	0	0	0	0	0	0	0	0	0	0	0	0	0	0	0	0	0	0	0	0	0	0	0
S1_211882	NC_002505.1	211882	.	T	C	886	.	DP=115196;VDB=0.266957;SGB=-4314.07;RPB=0.222476;MQB=5.17921e-11;MQSB=0;BQB=6.81662e-23;MQ0F=0;AC=4;AN=975;DP4=59657,40479,221,242;MQ=55;ANN=C|synonymous_variant|LOW|fhuB|VC_RS00995|transcript|VC_RS00995|protein_coding|1/1|c.1431T>C|p.Ala477Ala|1431/1962|1431/1962|477/653||,C|upstream_gene_variant|MODIFIER|murQ|VC_RS01005|transcript|VC_RS01005|protein_coding||c.-1637T>C|||||1637|,C|upstream_gene_…	GT:PL	0	0	0	0	0	0	0	0	0	0	0	0	0	0	0	0	0	0	0	0	0	0	0	0	0	0	0	0	0	0	0	0	0	0	0	0	0	0	0	0
S1_212884	NC_002505.1	212884	.	T	C	999	.	DP=118888;VDB=0.122393;SGB=-3051.88;RPB=0.999553;MQB=2.86603e-20;MQSB=0;BQB=7.26121e-18;MQ0F=8.41128e-06;AC=5;AN=976;DP4=64263,38407,299,299;MQ=55;ANN=C|synonymous_variant|LOW|VC_RS01000|VC_RS01000|transcript|VC_RS01000|protein_coding|1/1|c.405A>G|p.Val135Val|405/849|405/849|135/282||,C|upstream_gene_variant|MODIFIER|murQ|VC_RS01005|transcript|VC_RS01005|protein_coding||c.-635T>C|||||635|,C|upstr…	GT:PL	0	0	0	0	0	0	0	0	0	0	0	0	0	0	0	0	0	0	0	0	0	0	0	0	0	0	0	0	0	0	0	0	0	0	0	0	0	0	0	0
S1_213354	NC_002505.1	213354	.	T	C	499	.	DP=111576;VDB=0.0940179;SGB=-4865.71;RPB=0.270723;MQB=8.00182e-08;MQSB=0;BQB=1.85825e-13;MQ0F=8.9625e-06;AC=4;AN=978;DP4=60939,38571,227,194;MQ=56;ANN=C|upstream_gene_variant|MODIFIER|VC_RS01000|VC_RS01000|transcript|VC_RS01000|protein_coding||c.-66A>G|||||66|,C|upstream_gene_variant|MODIFIER|murQ|VC_RS01005|transcript|VC_RS01005|protein_coding||c.-165T>C|||||165|,C|upstream_gene_variant|MODIFIER…	GT:PL	0	0	0	0	0	0	0	0	0	0	0	0	0	0	0	0	0	0	0	0	0	0	0	0	0	0	0	0	0	0	0	0	0	0	0	0	0	0	0	0
S1_213422	NC_002505.1	213422	.	G	C	886	.	DP=111644;VDB=0.332086;SGB=-7726.83;RPB=0.00259441;MQB=1.73608e-10;MQSB=0;BQB=9.17065e-36;MQ0F=0;AC=4;AN=977;DP4=56902,40686,339,287;MQ=56;ANN=C|upstream_gene_variant|MODIFIER|VC_RS01000|VC_RS01000|transcript|VC_RS01000|protein_coding||c.-134C>G|||||134|,C|upstream_gene_variant|MODIFIER|murQ|VC_RS01005|transcript|VC_RS01005|protein_coding||c.-97G>C|||||97|,C|upstream_gene_variant|MODIFIER|murP|VC…	GT:PL	0	0	0	0	0	0	0	0	0	0	0	0	0	0	0	0	0	0	0	0	0	0	0	0	0	0	0	0	0	0	0	0	0	0	0	0	0	0	0	0
S1_213683	NC_002505.1	213683	.	G	A	886	.	DP=113318;VDB=1.16139e-08;SGB=-7292.01;RPB=0.019024;MQB=1.55564e-06;MQSB=0;BQB=5.10631e-24;MQ0F=8.82472e-06;AC=4;AN=973;DP4=53807,44124,150,182;MQ=55;ANN=A|synonymous_variant|LOW|murQ|VC_RS01005|transcript|VC_RS01005|protein_coding|1/1|c.165G>A|p.Glu55Glu|165/903|165/903|55/300||,A|upstream_gene_variant|MODIFIER|VC_RS01000|VC_RS01000|transcript|VC_RS01000|protein_coding||c.-395C>T|||||395|,A|upst…	GT:PL	0	0	0	0	0	0	0	0	0	0	0	0	0	0	0	0	0	0	0	0	0	0	0	0	0	0	0	0	0	0	0	0	0	0	0	0	0	0	0	0
S1_213686	NC_002505.1	213686	.	A	G	886	.	DP=113954;VDB=9.42994e-09;SGB=-7600.31;RPB=0.97487;MQB=2.97571e-07;MQSB=0;BQB=1.12045e-31;MQ0F=8.77547e-06;AC=4;AN=973;DP4=53707,44258,188,163;MQ=55;ANN=G|synonymous_variant|LOW|murQ|VC_RS01005|transcript|VC_RS01005|protein_coding|1/1|c.168A>G|p.Ala56Ala|168/903|168/903|56/300||,G|upstream_gene_variant|MODIFIER|VC_RS01000|VC_RS01000|transcript|VC_RS01000|protein_coding||c.-398T>C|||||398|,G|upstr…	GT:PL	0	0	0	0	0	0	0	0	0	0	0	0	0	0	0	0	0	0	0	0	0	0	0	0	0	0	0	0	0	0	0	0	0	0	0	0	0	0	0	0
S1_213690	NC_002505.1	213690	.	G	A	886	.	DP=112345;VDB=2.23797e-11;SGB=-8222.73;RPB=0.922348;MQB=4.32064e-06;MQSB=0;BQB=1.60834e-21;MQ0F=8.90115e-06;AC=4;AN=972;DP4=52714,44325,175,152;MQ=55;ANN=A|missense_variant|MODERATE|murQ|VC_RS01005|transcript|VC_RS01005|protein_coding|1/1|c.172G>A|p.Ala58Thr|172/903|172/903|58/300||,A|upstream_gene_variant|MODIFIER|VC_RS01000|VC_RS01000|transcript|VC_RS01000|protein_coding||c.-402C>T|||||402|,A|u…	GT:PL	0	0	0	0	0	0	0	0	0	0	0	0	0	0	0	0	0	0	0	0	0	0	0	0	0	0	0	0	0	0	0	0	0	0	0	0	0	0	0	0
S1_213692	NC_002505.1	213692	.	G	C	886	.	DP=111679;VDB=1.11706e-14;SGB=-5336.64;RPB=0.841921;MQB=1.40953e-07;MQSB=0;BQB=4.17553e-09;MQ0F=8.95423e-06;AC=4;AN=973;DP4=52896,43730,145,147;MQ=55;ANN=C|synonymous_variant|LOW|murQ|VC_RS01005|transcript|VC_RS01005|protein_coding|1/1|c.174G>C|p.Ala58Ala|174/903|174/903|58/300||,C|upstream_gene_variant|MODIFIER|VC_RS01000|VC_RS01000|transcript|VC_RS01000|protein_coding||c.-404C>G|||||404|,C|upst…	GT:PL	0	0	0	0	0	0	0	0	0	0	0	0	0	0	0	0	0	0	0	0	0	0	0	0	0	0	0	0	0	0	0	0	0	0	0	0	0	0	0	0
S1_213693	NC_002505.1	213693	.	A	G	886	.	DP=111664;VDB=6.47869e-09;SGB=-6800.51;RPB=0.68218;MQB=1.2134e-07;MQSB=0;BQB=1.08703e-19;MQ0F=8.95544e-06;AC=4;AN=973;DP4=52412,43411,137,201;MQ=55;ANN=G|missense_variant|MODERATE|murQ|VC_RS01005|transcript|VC_RS01005|protein_coding|1/1|c.175A>G|p.Thr59Ala|175/903|175/903|59/300||,G|upstream_gene_variant|MODIFIER|VC_RS01000|VC_RS01000|transcript|VC_RS01000|protein_coding||c.-405T>C|||||405|,G|ups…	GT:PL	0	0	0	0	0	0	0	0	0	0	0	0	0	0	0	0	0	0	0	0	0	0	0	0	0	0	0	0	0	0	0	0	0	0	0	0	0	0	0	0
S1_213695	NC_002505.1	213695	.	C	T	886	.	DP=111576;VDB=5.06773e-12;SGB=-8089.57;RPB=0.884064;MQB=1.69329e-05;MQSB=0;BQB=2.00353e-20;MQ0F=8.9625e-06;AC=4;AN=973;DP4=52883,43814,145,167;MQ=55;ANN=T|synonymous_variant|LOW|murQ|VC_RS01005|transcript|VC_RS01005|protein_coding|1/1|c.177C>T|p.Thr59Thr|177/903|177/903|59/300||,T|upstream_gene_variant|MODIFIER|VC_RS01000|VC_RS01000|transcript|VC_RS01000|protein_coding||c.-407G>A|||||407|,T|upstr…	GT:PL	0	0	0	0	0	0	0	0	0	0	0	0	0	0	0	0	0	0	0	0	0	0	0	0	0	0	0	0	0	0	0	0	0	0	0	0	0	0	0	0
S1_213698	NC_002505.1	213698	.	G	T	886	.	DP=112347;VDB=1.13992e-09;SGB=-4684.24;RPB=0.738114;MQB=3.33025e-07;MQSB=0;BQB=4.18508e-08;MQ0F=8.90099e-06;AC=4;AN=973;DP4=53438,44005,128,155;MQ=55;ANN=T|synonymous_variant|LOW|murQ|VC_RS01005|transcript|VC_RS01005|protein_coding|1/1|c.180G>T|p.Ala60Ala|180/903|180/903|60/300||,T|upstream_gene_variant|MODIFIER|VC_RS01000|VC_RS01000|transcript|VC_RS01000|protein_coding||c.-410C>A|||||410|,T|upst…	GT:PL	0	0	0	0	0	0	0	0	0	0	0	0	0	0	0	0	0	0	0	0	0	0	0	0	0	0	0	0	0	0	0	0	0	0	0	0	0	0	0	0
S1_213761	NC_002505.1	213761	.	G	C	886	.	DP=110606;VDB=6.75036e-12;SGB=-5924.14;RPB=2.24003e-16;MQB=4.45577e-07;MQSB=0;BQB=6.29054e-26;MQ0F=9.0411e-06;AC=4;AN=975;DP4=54176,43237,188,270;MQ=56;ANN=C|synonymous_variant|LOW|murQ|VC_RS01005|transcript|VC_RS01005|protein_coding|1/1|c.243G>C|p.Leu81Leu|243/903|243/903|81/300||,C|upstream_gene_variant|MODIFIER|VC_RS01000|VC_RS01000|transcript|VC_RS01000|protein_coding||c.-473C>G|||||473|,C|up…	GT:PL	0	0	0	0	0	0	0	0	0	0	0	0	0	0	0	0	0	0	0	0	0	0	0	0	0	0	0	0	0	0	0	0	0	0	0	0	0	0	0	0
S1_213767	NC_002505.1	213767	.	A	G	886	.	DP=111844;VDB=4.30207e-21;SGB=-7787.98;RPB=6.64356e-42;MQB=8.14782e-06;MQSB=0;BQB=1.21787e-23;MQ0F=8.94103e-06;AC=4;AN=975;DP4=54753,43645,167,261;MQ=55;ANN=G|synonymous_variant|LOW|murQ|VC_RS01005|transcript|VC_RS01005|protein_coding|1/1|c.249A>G|p.Ala83Ala|249/903|249/903|83/300||,G|upstream_gene_variant|MODIFIER|VC_RS01000|VC_RS01000|transcript|VC_RS01000|protein_coding||c.-479T>C|||||479|,G|u…	GT:PL	0	0	0	0	0	0	0	0	0	0	0	0	0	0	0	0	0	0	0	0	0	0	0	0	0	0	0	0	0	0	0	0	0	0	0	0	0	0	0	0
S1_213779	NC_002505.1	213779	.	A	G	886	.	DP=112250;VDB=0.0563831;SGB=-11319.6;RPB=0;MQB=1.63478e-06;MQSB=0;BQB=1.4013e-45;MQ0F=8.90869e-06;AC=4;AN=975;DP4=54295,43587,184,268;MQ=55;ANN=G|synonymous_variant|LOW|murQ|VC_RS01005|transcript|VC_RS01005|protein_coding|1/1|c.261A>G|p.Pro87Pro|261/903|261/903|87/300||,G|upstream_gene_variant|MODIFIER|VC_RS01000|VC_RS01000|transcript|VC_RS01000|protein_coding||c.-491T>C|||||491|,G|upstream_gene_…	GT:PL	0	0	0	0	0	0	0	0	0	0	0	0	0	0	0	0	0	0	0	0	0	0	0	0	0	0	0	0	0	0	0	0	0	0	0	0	0	0	0	0
S1_213815	NC_002505.1	213815	.	T	C	650	.	DP=116135;VDB=0.987056;SGB=-11410.5;RPB=5.96996e-08;MQB=0.00355019;MQSB=0;BQB=0;MQ0F=0;AC=4;AN=974;DP4=57521,42933,76,124;MQ=55;ANN=C|synonymous_variant|LOW|murQ|VC_RS01005|transcript|VC_RS01005|protein_coding|1/1|c.297T>C|p.Gly99Gly|297/903|297/903|99/300||,C|upstream_gene_variant|MODIFIER|VC_RS01000|VC_RS01000|transcript|VC_RS01000|protein_coding||c.-527A>G|||||527|,C|upstream_gene_variant|MODI…	GT:PL	0	0	0	0	0	0	0	0	0	0	0	0	0	0	0	0	0	0	0	0	0	0	0	0	0	0	0	0	0	0	0	0	0	0	0	0	0	0	0	0
S1_213816	NC_002505.1	213816	.	C	T	665	.	DP=117143;VDB=1;SGB=-7319.6;RPB=0.0892057;MQB=0.015663;MQSB=0;BQB=5.85322e-42;MQ0F=0;AC=4;AN=974;DP4=57859,43637,79,88;MQ=55;ANN=T|synonymous_variant|LOW|murQ|VC_RS01005|transcript|VC_RS01005|protein_coding|1/1|c.298C>T|p.Leu100Leu|298/903|298/903|100/300||,T|upstream_gene_variant|MODIFIER|VC_RS01000|VC_RS01000|transcript|VC_RS01000|protein_coding||c.-528G>A|||||528|,T|upstream_gene_variant|MODIF…	GT:PL	0	0	0	0	0	0	0	0	0	0	0	0	0	0	0	0	0	0	0	0	0	0	0	0	0	0	0	0	0	0	0	0	0	0	0	0	0	0	0	0
S1_213821	NC_002505.1	213821	.	T	C	764	.	DP=118397;VDB=0.24785;SGB=-5444.79;RPB=6.99012e-18;MQB=0.0134011;MQSB=0;BQB=8.28167e-43;MQ0F=0;AC=4;AN=974;DP4=58201,43879,66,90;MQ=55;ANN=C|synonymous_variant|LOW|murQ|VC_RS01005|transcript|VC_RS01005|protein_coding|1/1|c.303T>C|p.Ile101Ile|303/903|303/903|101/300||,C|upstream_gene_variant|MODIFIER|VC_RS01000|VC_RS01000|transcript|VC_RS01000|protein_coding||c.-533A>G|||||533|,C|upstream_gene_var…	GT:PL	0	0	0	0	0	0	0	0	0	0	0	0	0	0	0	0	0	0	0	0	0	0	0	0	0	0	0	0	0	0	0	0	0	0	0	0	0	0	0	0
S1_213830	NC_002505.1	213830	.	C	A	886	.	DP=117213;VDB=0.815726;SGB=-9864.43;RPB=6.19299e-09;MQB=0.00165805;MQSB=0;BQB=2.58069e-29;MQ0F=8.53148e-06;AC=4;AN=974;DP4=57622,43279,86,130;MQ=55;ANN=A|synonymous_variant|LOW|murQ|VC_RS01005|transcript|VC_RS01005|protein_coding|1/1|c.312C>A|p.Gly104Gly|312/903|312/903|104/300||,A|upstream_gene_variant|MODIFIER|VC_RS01000|VC_RS01000|transcript|VC_RS01000|protein_coding||c.-542G>T|||||542|,A|upst…	GT:PL	0	0	0	0	0	0	0	0	0	0	0	0	0	0	0	0	0	0	0	0	0	0	0	0	0	0	0	0	0	0	0	0	0	0	0	0	0	0	0	0
S1_213833	NC_002505.1	213833	.	C	T	886	.	DP=118137;VDB=0.0141594;SGB=-8606.78;RPB=2.67358e-12;MQB=0.0156535;MQSB=0;BQB=9.02294e-30;MQ0F=0;AC=4;AN=974;DP4=57396,44006,85,125;MQ=55;ANN=T|synonymous_variant|LOW|murQ|VC_RS01005|transcript|VC_RS01005|protein_coding|1/1|c.315C>T|p.His105His|315/903|315/903|105/300||,T|upstream_gene_variant|MODIFIER|VC_RS01000|VC_RS01000|transcript|VC_RS01000|protein_coding||c.-545G>A|||||545|,T|upstream_gene_…	GT:PL	0	0	0	0	0	0	0	0	0	0	0	0	0	0	0	0	0	0	0	0	0	0	0	0	0	0	0	0	0	0	0	0	0	0	0	0	0	0	0	0
S1_213836	NC_002505.1	213836	.	A	G	886	.	DP=116976;VDB=0.00047823;SGB=-5521.12;RPB=7.86295e-12;MQB=0.000121039;MQSB=0;BQB=5.72979e-25;MQ0F=8.54876e-06;AC=4;AN=974;DP4=56894,43670,86,97;MQ=55;ANN=G|synonymous_variant|LOW|murQ|VC_RS01005|transcript|VC_RS01005|protein_coding|1/1|c.318A>G|p.Thr106Thr|318/903|318/903|106/300||,G|upstream_gene_variant|MODIFIER|VC_RS01000|VC_RS01000|transcript|VC_RS01000|protein_coding||c.-548T>C|||||548|,G|up…	GT:PL	0	0	0	0	0	0	0	0	0	0	0	0	0	0	0	0	0	0	0	0	0	0	0	0	0	0	0	0	0	0	0	0	0	0	0	0	0	0	0	0
S1_213845	NC_002505.1	213845	.	A	G	886	.	DP=119541;VDB=1.34022e-14;SGB=-5491.11;RPB=0;MQB=0.0320058;MQSB=0;BQB=1.17535e-22;MQ0F=0.000175672;AC=4;AN=973;DP4=57743,44127,179,236;MQ=55;ANN=G|synonymous_variant|LOW|murQ|VC_RS01005|transcript|VC_RS01005|protein_coding|1/1|c.327A>G|p.Leu109Leu|327/903|327/903|109/300||,G|upstream_gene_variant|MODIFIER|VC_RS01000|VC_RS01000|transcript|VC_RS01000|protein_coding||c.-557T>C|||||557|,G|upstream_ge…	GT:PL	0	0	0	0	0	0	0	0	0	0	0	0	0	0	0	0	0	0	0	0	0	0	0	0	0	0	0	0	0	0	0	0	0	0	0	0	0	0	0	0
S1_213863	NC_002505.1	213863	.	G	C	886	.	DP=118396;VDB=1.13778e-07;SGB=-8477.65;RPB=8.9755e-20;MQB=1.73854e-07;MQSB=0;BQB=2.89809e-26;MQ0F=0.00013514;AC=4;AN=974;DP4=54760,45706,237,273;MQ=55;ANN=C|synonymous_variant|LOW|murQ|VC_RS01005|transcript|VC_RS01005|protein_coding|1/1|c.345G>C|p.Ala115Ala|345/903|345/903|115/300||,C|upstream_gene_variant|MODIFIER|VC_RS01000|VC_RS01000|transcript|VC_RS01000|protein_coding||c.-575C>G|||||575|,C|u…	GT:PL	0	0	0	0	0	0	0	0	0	0	0	0	0	0	0	0	0	0	0	0	0	0	0	0	0	0	0	0	0	0	0	0	0	0	0	0	0	0	0	0
S1_213896	NC_002505.1	213896	.	C	T	886	.	DP=118211;VDB=0.693585;SGB=-6837.92;RPB=0.39724;MQB=4.08483e-13;MQSB=1.35037e-28;BQB=1.87583e-17;MQ0F=0;AC=4;AN=972;DP4=52505,49462,240,277;MQ=55;ANN=T|synonymous_variant|LOW|murQ|VC_RS01005|transcript|VC_RS01005|protein_coding|1/1|c.378C>T|p.Leu126Leu|378/903|378/903|126/300||,T|upstream_gene_variant|MODIFIER|VC_RS01000|VC_RS01000|transcript|VC_RS01000|protein_coding||c.-608G>A|||||608|,T|upstre…	GT:PL	0	0	0	0	0	0	0	0	0	0	0	0	0	0	0	0	0	0	0	0	0	0	0	0	0	0	0	0	0	0	0	0	0	0	0	0	0	0	0	0
S1_213906	NC_002505.1	213906	.	C	A	886	.	DP=116191;VDB=5.33029e-05;SGB=-7768.4;RPB=0.0325126;MQB=4.81785e-09;MQSB=1.63094e-23;BQB=1.21229e-19;MQ0F=0;AC=4;AN=972;DP4=52695,47923,205,209;MQ=55;ANN=A|missense_variant|MODERATE|murQ|VC_RS01005|transcript|VC_RS01005|protein_coding|1/1|c.388C>A|p.His130Asn|388/903|388/903|130/300||,A|upstream_gene_variant|MODIFIER|VC_RS01000|VC_RS01000|transcript|VC_RS01000|protein_coding||c.-618G>T|||||618|,A…	GT:PL	0	0	0	0	0	0	0	0	0	0	0	0	0	0	0	0	0	0	0	0	0	0	0	0	0	0	0	0	0	0	0	0	0	0	0	0	0	0	0	0
S1_213908	NC_002505.1	213908	.	T	C	886	.	DP=116611;VDB=0.000106658;SGB=-8536.39;RPB=0.745022;MQB=1.73796e-08;MQSB=2.03322e-20;BQB=1.64335e-23;MQ0F=0;AC=4;AN=972;DP4=52678,48212,224,196;MQ=55;ANN=C|synonymous_variant|LOW|murQ|VC_RS01005|transcript|VC_RS01005|protein_coding|1/1|c.390T>C|p.His130His|390/903|390/903|130/300||,C|upstream_gene_variant|MODIFIER|VC_RS01000|VC_RS01000|transcript|VC_RS01000|protein_coding||c.-620A>G|||||620|,C|up…	GT:PL	0	0	0	0	0	0	0	0	0	0	0	0	0	0	0	0	0	0	0	0	0	0	0	0	0	0	0	0	0	0	0	0	0	0	0	0	0	0	0	0
S1_213911	NC_002505.1	213911	.	A	T	886	.	DP=115425;VDB=8.5297e-06;SGB=-4009.42;RPB=0.57253;MQB=8.33976e-10;MQSB=5.06273e-21;BQB=1.40443e-11;MQ0F=0;AC=4;AN=972;DP4=52414,47691,195,180;MQ=55;ANN=T|synonymous_variant|LOW|murQ|VC_RS01005|transcript|VC_RS01005|protein_coding|1/1|c.393A>T|p.Leu131Leu|393/903|393/903|131/300||,T|upstream_gene_variant|MODIFIER|VC_RS01000|VC_RS01000|transcript|VC_RS01000|protein_coding||c.-623T>A|||||623|,T|upst…	GT:PL	0	0	0	0	0	0	0	0	0	0	0	0	0	0	0	0	0	0	0	0	0	0	0	0	0	0	0	0	0	0	0	0	0	0	0	0	0	0	0	0
S1_213913	NC_002505.1	213913	.	G	A	886	.	DP=116430;VDB=0.000112567;SGB=-4138.62;RPB=0.0569513;MQB=4.56935e-10;MQSB=6.95824e-21;BQB=4.88989e-11;MQ0F=0;AC=4;AN=972;DP4=53010,47703,191,187;MQ=55;ANN=A|missense_variant|MODERATE|murQ|VC_RS01005|transcript|VC_RS01005|protein_coding|1/1|c.395G>A|p.Ser132Asn|395/903|395/903|132/300||,A|upstream_gene_variant|MODIFIER|VC_RS01000|VC_RS01000|transcript|VC_RS01000|protein_coding||c.-625C>T|||||625|,…	GT:PL	0	0	0	0	0	0	0	0	0	0	0	0	0	0	0	0	0	0	0	0	0	0	0	0	0	0	0	0	0	0	0	0	0	0	0	0	0	0	0	0
S1_213941	NC_002505.1	213941	.	G	C	886	.	DP=112145;VDB=0.847438;SGB=-5556.43;RPB=0.00967714;MQB=9.21587e-13;MQSB=0.887195;BQB=1.1126e-23;MQ0F=0;AC=4;AN=973;DP4=50700,46211,268,231;MQ=56;ANN=C|synonymous_variant|LOW|murQ|VC_RS01005|transcript|VC_RS01005|protein_coding|1/1|c.423G>C|p.Ala141Ala|423/903|423/903|141/300||,C|upstream_gene_variant|MODIFIER|VC_RS01000|VC_RS01000|transcript|VC_RS01000|protein_coding||c.-653C>G|||||653|,C|upstrea…	GT:PL	0	0	0	0	0	0	0	0	0	0	0	0	0	0	0	0	0	0	0	0	0	0	0	0	0	0	0	0	0	0	0	0	0	0	0	0	0	0	0	0
S1_213970	NC_002505.1	213970	.	C	G	886	.	DP=109333;VDB=0.405495;SGB=-7241.97;RPB=0.388627;MQB=1.78286e-11;MQSB=4.21517e-07;BQB=3.29947e-32;MQ0F=0;AC=4;AN=973;DP4=52302,43239,267,248;MQ=56;ANN=G|missense_variant|MODERATE|murQ|VC_RS01005|transcript|VC_RS01005|protein_coding|1/1|c.452C>G|p.Ala151Gly|452/903|452/903|151/300||,G|upstream_gene_variant|MODIFIER|VC_RS01000|VC_RS01000|transcript|VC_RS01000|protein_coding||c.-682G>C|||||682|,G|up…	GT:PL	0	0	0	0	0	0	0	0	0	0	0	0	0	0	0	0	0	0	0	0	0	0	0	0	0	0	0	0	0	0	0	0	0	0	0	0	0	0	0	0
S1_213974	NC_002505.1	213974	.	T	A	886	.	DP=112850;VDB=0.801951;SGB=-7929.75;RPB=0.973792;MQB=1.60798e-15;MQSB=3.67035e-16;BQB=0;MQ0F=0;AC=4;AN=973;DP4=52197,44028,312,238;MQ=55;ANN=A|synonymous_variant|LOW|murQ|VC_RS01005|transcript|VC_RS01005|protein_coding|1/1|c.456T>A|p.Gly152Gly|456/903|456/903|152/300||,A|upstream_gene_variant|MODIFIER|VC_RS01000|VC_RS01000|transcript|VC_RS01000|protein_coding||c.-686A>T|||||686|,A|upstream_gene_v…	GT:PL	0	0	0	0	0	0	0	0	0	0	0	0	0	0	0	0	0	0	0	0	0	0	0	0	0	0	0	0	0	0	0	0	0	0	0	0	0	0	0	0
S1_213992	NC_002505.1	213992	.	A	G	886	.	DP=110281;VDB=0.444377;SGB=-3902.94;RPB=0.986563;MQB=8.36808e-12;MQSB=1.71197e-41;BQB=1.84662e-24;MQ0F=0;AC=4;AN=973;DP4=55315,40283,240,220;MQ=56;ANN=G|synonymous_variant|LOW|murQ|VC_RS01005|transcript|VC_RS01005|protein_coding|1/1|c.474A>G|p.Ser158Ser|474/903|474/903|158/300||,G|upstream_gene_variant|MODIFIER|VC_RS01000|VC_RS01000|transcript|VC_RS01000|protein_coding||c.-704T>C|||||704|,G|upstr…	GT:PL	0	0	0	0	0	0	0	0	0	0	0	0	0	0	0	0	0	0	0	0	0	0	0	0	0	0	0	0	0	0	0	0	0	0	0	0	0	0	0	0
S1_213999	NC_002505.1	213999	.	G	A	886	.	DP=112081;VDB=0.505089;SGB=-5835.61;RPB=0.996219;MQB=9.43318e-13;MQSB=0;BQB=8.81872e-28;MQ0F=0;AC=4;AN=973;DP4=56191,39793,253,214;MQ=55;ANN=A|missense_variant|MODERATE|murQ|VC_RS01005|transcript|VC_RS01005|protein_coding|1/1|c.481G>A|p.Ala161Thr|481/903|481/903|161/300||,A|upstream_gene_variant|MODIFIER|VC_RS01000|VC_RS01000|transcript|VC_RS01000|protein_coding||c.-711C>T|||||711|,A|upstream_gen…	GT:PL	0	0	0	0	0	0	0	0	0	0	0	0	0	0	0	0	0	0	0	0	0	0	0	0	0	0	0	0	0	0	0	0	0	0	0	0	0	0	0	0
S1_214022	NC_002505.1	214022	.	T	C	886	.	DP=111799;VDB=0.250764;SGB=-4557.5;RPB=0.982944;MQB=1.13632e-12;MQSB=0;BQB=1.9307e-22;MQ0F=0;AC=4;AN=973;DP4=57946,37331,185,235;MQ=55;ANN=C|synonymous_variant|LOW|murQ|VC_RS01005|transcript|VC_RS01005|protein_coding|1/1|c.504T>C|p.Cys168Cys|504/903|504/903|168/300||,C|upstream_gene_variant|MODIFIER|VC_RS01000|VC_RS01000|transcript|VC_RS01000|protein_coding||c.-734A>G|||||734|,C|upstream_gene_var…	GT:PL	0	0	0	0	0	0	0	0	0	0	0	0	0	0	0	0	0	0	0	0	0	0	0	0	0	0	0	0	0	0	0	0	0	0	0	0	0	0	0	0
S1_214025	NC_002505.1	214025	.	T	C	886	.	DP=112528;VDB=0.484749;SGB=-5375.83;RPB=0.998976;MQB=9.55895e-11;MQSB=0;BQB=2.05172e-26;MQ0F=0;AC=4;AN=973;DP4=58823,36982,204,248;MQ=55;ANN=C|synonymous_variant|LOW|murQ|VC_RS01005|transcript|VC_RS01005|protein_coding|1/1|c.507T>C|p.Asn169Asn|507/903|507/903|169/300||,C|upstream_gene_variant|MODIFIER|VC_RS01000|VC_RS01000|transcript|VC_RS01000|protein_coding||c.-737A>G|||||737|,C|upstream_gene_v…	GT:PL	0	0	0	0	0	0	0	0	0	0	0	0	0	0	0	0	0	0	0	0	0	0	0	0	0	0	0	0	0	0	0	0	0	0	0	0	0	0	0	0
S1_214043	NC_002505.1	214043	.	A	G	886	.	DP=109838;VDB=0.614682;SGB=-5169.78;RPB=0.898445;MQB=1.89131e-12;MQSB=0;BQB=1.66115e-29;MQ0F=0;AC=4;AN=974;DP4=56999,37484,205,237;MQ=55;ANN=G|synonymous_variant|LOW|murQ|VC_RS01005|transcript|VC_RS01005|protein_coding|1/1|c.525A>G|p.Glu175Glu|525/903|525/903|175/300||,G|upstream_gene_variant|MODIFIER|VC_RS01000|VC_RS01000|transcript|VC_RS01000|protein_coding||c.-755T>C|||||755|,G|upstream_gene_v…	GT:PL	0	0	0	0	0	0	0	0	0	0	0	0	0	0	0	0	0	0	0	0	0	0	0	0	0	0	0	0	0	0	0	0	0	0	0	0	0	0	0	0
S1_214048	NC_002505.1	214048	.	A	G	886	.	DP=109250;VDB=0.597398;SGB=-4241.6;RPB=0.999144;MQB=1.72353e-12;MQSB=0;BQB=2.36225e-19;MQ0F=0;AC=4;AN=974;DP4=56898,36907,200,210;MQ=55;ANN=G|missense_variant|MODERATE|murQ|VC_RS01005|transcript|VC_RS01005|protein_coding|1/1|c.530A>G|p.Tyr177Cys|530/903|530/903|177/300||,G|upstream_gene_variant|MODIFIER|VC_RS01000|VC_RS01000|transcript|VC_RS01000|protein_coding||c.-760T>C|||||760|,G|upstream_gene…	GT:PL	0	0	0	0	0	0	0	0	0	0	0	0	0	0	0	0	0	0	0	0	0	0	0	0	0	0	0	0	0	0	0	0	0	0	0	0	0	0	0	0
S1_214052	NC_002505.1	214052	.	C	G	886	.	DP=110494;VDB=0.471151;SGB=-5275.27;RPB=0.350708;MQB=4.71277e-11;MQSB=0;BQB=5.74551e-21;MQ0F=0;AC=4;AN=973;DP4=57756,36961,212,231;MQ=55;ANN=G|synonymous_variant|LOW|murQ|VC_RS01005|transcript|VC_RS01005|protein_coding|1/1|c.534C>G|p.Ala178Ala|534/903|534/903|178/300||,G|upstream_gene_variant|MODIFIER|VC_RS01000|VC_RS01000|transcript|VC_RS01000|protein_coding||c.-764G>C|||||764|,G|upstream_gene_v…	GT:PL	0	0	0	0	0	0	0	0	0	0	0	0	0	0	0	0	0	0	0	0	0	0	0	0	0	0	0	0	0	0	0	0	0	0	0	0	0	0	0	0
S1_214091	NC_002505.1	214091	.	A	T	886	.	DP=114543;VDB=0.332825;SGB=-4535.94;RPB=0.262292;MQB=1.19757e-14;MQSB=0;BQB=4.84909e-13;MQ0F=0;AC=4;AN=974;DP4=61638,36574,208,222;MQ=55;ANN=T|synonymous_variant|LOW|murQ|VC_RS01005|transcript|VC_RS01005|protein_coding|1/1|c.573A>T|p.Val191Val|573/903|573/903|191/300||,T|upstream_gene_variant|MODIFIER|VC_RS01000|VC_RS01000|transcript|VC_RS01000|protein_coding||c.-803T>A|||||803|,T|upstream_gene_v…	GT:PL	0	0	0	0	0	0	0	0	0	0	0	0	0	0	0	0	0	0	0	0	0	0	0	0	0	0	0	0	0	0	0	0	0	0	0	0	0	0	0	0
S1_214097	NC_002505.1	214097	.	C	A	886	.	DP=113507;VDB=0.0230631;SGB=-5111.99;RPB=0.0811074;MQB=1.39023e-11;MQSB=0;BQB=3.46543e-18;MQ0F=0;AC=4;AN=974;DP4=60678,36243,189,222;MQ=55;ANN=A|synonymous_variant|LOW|murQ|VC_RS01005|transcript|VC_RS01005|protein_coding|1/1|c.579C>A|p.Gly193Gly|579/903|579/903|193/300||,A|upstream_gene_variant|MODIFIER|VC_RS01000|VC_RS01000|transcript|VC_RS01000|protein_coding||c.-809G>T|||||809|,A|upstream_gene…	GT:PL	0	0	0	0	0	0	0	0	0	0	0	0	0	0	0	0	0	0	0	0	0	0	0	0	0	0	0	0	0	0	0	0	0	0	0	0	0	0	0	0
S1_214100	NC_002505.1	214100	.	G	A	886	.	DP=113488;VDB=0.0298818;SGB=-4874.93;RPB=0.403847;MQB=1.43451e-11;MQSB=0;BQB=2.86078e-17;MQ0F=0;AC=4;AN=974;DP4=60397,36708,209,210;MQ=55;ANN=A|synonymous_variant|LOW|murQ|VC_RS01005|transcript|VC_RS01005|protein_coding|1/1|c.582G>A|p.Ser194Ser|582/903|582/903|194/300||,A|upstream_gene_variant|MODIFIER|VC_RS01000|VC_RS01000|transcript|VC_RS01000|protein_coding||c.-812C>T|||||812|,A|upstream_gene_…	GT:PL	0	0	0	0	0	0	0	0	0	0	0	0	0	0	0	0	0	0	0	0	0	0	0	0	0	0	0	0	0	0	0	0	0	0	0	0	0	0	0	0
S1_214106	NC_002505.1	214106	.	C	T	886	.	DP=115018;VDB=0.199657;SGB=-3902.17;RPB=0.301463;MQB=2.13154e-12;MQSB=0;BQB=5.93601e-23;MQ0F=0;AC=4;AN=974;DP4=60373,37836,221,228;MQ=55;ANN=T|synonymous_variant|LOW|murQ|VC_RS01005|transcript|VC_RS01005|protein_coding|1/1|c.588C>T|p.Arg196Arg|588/903|588/903|196/300||,T|upstream_gene_variant|MODIFIER|VC_RS01000|VC_RS01000|transcript|VC_RS01000|protein_coding||c.-818G>A|||||818|,T|upstream_gene_v…	GT:PL	0	0	0	0	0	0	0	0	0	0	0	0	0	0	0	0	0	0	0	0	0	0	0	0	0	0	0	0	0	0	0	0	0	0	0	0	0	0	0	0
S1_214211	NC_002505.1	214211	.	A	G	886	.	DP=115973;VDB=0.199289;SGB=-6232.12;RPB=0.597425;MQB=1.71717e-11;MQSB=1.62303e-27;BQB=1.49011e-19;MQ0F=0;AC=4;AN=974;DP4=58727,40066,267,171;MQ=55;ANN=G|synonymous_variant|LOW|murQ|VC_RS01005|transcript|VC_RS01005|protein_coding|1/1|c.693A>G|p.Ala231Ala|693/903|693/903|231/300||,G|upstream_gene_variant|MODIFIER|VC_RS01000|VC_RS01000|transcript|VC_RS01000|protein_coding||c.-923T>C|||||923|,G|upstr…	GT:PL	0	0	0	0	0	0	0	0	0	0	0	0	0	0	0	0	0	0	0	0	0	0	0	0	0	0	0	0	0	0	0	0	0	0	0	0	0	0	0	0
S1_214244	NC_002505.1	214244	.	C	T	886	.	DP=113513;VDB=0.918792;SGB=-7795.85;RPB=0.0706978;MQB=2.49733e-13;MQSB=2.60546e-05;BQB=2.25441e-41;MQ0F=0;AC=4;AN=974;DP4=56476,40776,285,223;MQ=55;ANN=T|synonymous_variant|LOW|murQ|VC_RS01005|transcript|VC_RS01005|protein_coding|1/1|c.726C>T|p.Asn242Asn|726/903|726/903|242/300||,T|upstream_gene_variant|MODIFIER|VC_RS01000|VC_RS01000|transcript|VC_RS01000|protein_coding||c.-956G>A|||||956|,T|upst…	GT:PL	0	0	0	0	0	0	0	0	0	0	0	0	0	0	0	0	0	0	0	0	0	0	0	0	0	0	0	0	0	0	0	0	0	0	0	0	0	0	0	0
S1_214253	NC_002505.1	214253	.	G	A	886	.	DP=111687;VDB=0.69234;SGB=-5038.87;RPB=0.23307;MQB=3.62194e-13;MQSB=3.25865e-15;BQB=1.31142e-25;MQ0F=0;AC=4;AN=974;DP4=55881,39775,279,179;MQ=55;ANN=A|synonymous_variant|LOW|murQ|VC_RS01005|transcript|VC_RS01005|protein_coding|1/1|c.735G>A|p.Val245Val|735/903|735/903|245/300||,A|upstream_gene_variant|MODIFIER|VC_RS01000|VC_RS01000|transcript|VC_RS01000|protein_coding||c.-965C>T|||||965|,A|upstrea…	GT:PL	0	0	0	0	0	0	0	0	0	0	0	0	0	0	0	0	0	0	0	0	0	0	0	0	0	0	0	0	0	0	0	0	0	0	0	0	0	0	0	0
S1_214274	NC_002505.1	214274	.	C	T	886	.	DP=105033;VDB=0.640407;SGB=-6194.06;RPB=0.00890615;MQB=3.94229e-13;MQSB=0.72276;BQB=8.50457e-31;MQ0F=0;AC=4;AN=972;DP4=52375,36992,248,251;MQ=55;ANN=T|synonymous_variant|LOW|murQ|VC_RS01005|transcript|VC_RS01005|protein_coding|1/1|c.756C>T|p.Ala252Ala|756/903|756/903|252/300||,T|upstream_gene_variant|MODIFIER|VC_RS01000|VC_RS01000|transcript|VC_RS01000|protein_coding||c.-986G>A|||||986|,T|upstrea…	GT:PL	0	0	0	0	0	0	0	0	0	0	0	0	0	0	0	0	0	0	0	0	0	0	0	0	0	0	0	0	0	0	0	0	0	0	0	0	0	0	0	0
S1_214361	NC_002505.1	214361	.	G	A	886	.	DP=108227;VDB=0.0889913;SGB=-4252.5;RPB=0.693647;MQB=1.00733e-09;MQSB=0;BQB=6.14827e-21;MQ0F=0;AC=4;AN=974;DP4=55959,39415,225,231;MQ=56;ANN=A|synonymous_variant|LOW|murQ|VC_RS01005|transcript|VC_RS01005|protein_coding|1/1|c.843G>A|p.Gln281Gln|843/903|843/903|281/300||,A|upstream_gene_variant|MODIFIER|VC_RS01000|VC_RS01000|transcript|VC_RS01000|protein_coding||c.-1073C>T|||||1073|,A|upstream_gene…	GT:PL	0	0	0	0	0	0	0	0	0	0	0	0	0	0	0	0	0	0	0	0	0	0	0	0	0	0	0	0	0	0	0	0	0	0	0	0	0	0	0	0
S1_214367	NC_002505.1	214367	.	T	A	886	.	DP=107957;VDB=0.200708;SGB=-9646.05;RPB=0.440982;MQB=1.9492e-08;MQSB=8.31636e-35;BQB=2.45725e-31;MQ0F=0;AC=4;AN=975;DP4=54630,39683,269,273;MQ=56;ANN=A|synonymous_variant|LOW|murQ|VC_RS01005|transcript|VC_RS01005|protein_coding|1/1|c.849T>A|p.Ala283Ala|849/903|849/903|283/300||,A|upstream_gene_variant|MODIFIER|VC_RS01000|VC_RS01000|transcript|VC_RS01000|protein_coding||c.-1079A>T|||||1079|,A|upst…	GT:PL	0	0	0	0	0	0	0	0	0	0	0	0	0	0	0	0	0	0	0	0	0	0	0	0	0	0	0	0	0	0	0	0	0	0	0	0	0	0	0	0
S1_214377	NC_002505.1	214377	.	A	G	886	.	DP=108357;VDB=0.0665799;SGB=-7984.71;RPB=0.169608;MQB=5.21974e-10;MQSB=8.43456e-38;BQB=4.97603e-38;MQ0F=9.22875e-06;AC=4;AN=976;DP4=54607,40226,254,252;MQ=56;ANN=G|missense_variant|MODERATE|murQ|VC_RS01005|transcript|VC_RS01005|protein_coding|1/1|c.859A>G|p.Thr287Ala|859/903|859/903|287/300||,G|upstream_gene_variant|MODIFIER|VC_RS01000|VC_RS01000|transcript|VC_RS01000|protein_coding||c.-1089T>C||…	GT:PL	0	0	0	0	0	0	0	0	0	0	0	0	0	0	0	0	0	0	0	0	0	0	0	0	0	0	0	0	0	0	0	0	0	0	0	0	0	0	0	0
S1_214400	NC_002505.1	214400	.	T	C	886	.	DP=110221;VDB=0.682903;SGB=-7754.72;RPB=0.0309941;MQB=2.48892e-09;MQSB=1.1507e-33;BQB=1.33138e-30;MQ0F=2.7218e-05;AC=4;AN=977;DP4=56864,40060,211,265;MQ=56;ANN=C|synonymous_variant|LOW|murQ|VC_RS01005|transcript|VC_RS01005|protein_coding|1/1|c.882T>C|p.Arg294Arg|882/903|882/903|294/300||,C|upstream_gene_variant|MODIFIER|VC_RS01000|VC_RS01000|transcript|VC_RS01000|protein_coding||c.-1112A>G|||||11…	GT:PL	0	0	0	0	0	0	0	0	0	0	0	0	0	0	0	0	0	0	0	0	0	0	0	0	0	0	0	0	0	0	0	0	0	0	0	0	0	0	0	0
S1_214403	NC_002505.1	214403	.	T	A	886	.	DP=109740;VDB=0.392659;SGB=-5503.34;RPB=2.7389e-06;MQB=3.31975e-08;MQSB=1.31642e-29;BQB=4.07582e-16;MQ0F=2.73373e-05;AC=4;AN=977;DP4=56826,39593,196,242;MQ=56;ANN=A|synonymous_variant|LOW|murQ|VC_RS01005|transcript|VC_RS01005|protein_coding|1/1|c.885T>A|p.Ala295Ala|885/903|885/903|295/300||,A|upstream_gene_variant|MODIFIER|VC_RS01000|VC_RS01000|transcript|VC_RS01000|protein_coding||c.-1115A>T||||…	GT:PL	0	0	0	0	0	0	0	0	0	0	0	0	0	0	0	0	0	0	0	0	0	0	0	0	0	0	0	0	0	0	0	0	0	0	0	0	0	0	0	0
S1_214412	NC_002505.1	214412	.	T	C	886	.	DP=110990;VDB=0.908708;SGB=-7537.07;RPB=2.07585e-11;MQB=3.1824e-08;MQSB=1.89763e-38;BQB=4.17167e-42;MQ0F=1.80196e-05;AC=4;AN=978;DP4=58089,39006,197,258;MQ=55;ANN=C|synonymous_variant|LOW|murQ|VC_RS01005|transcript|VC_RS01005|protein_coding|1/1|c.894T>C|p.Asn298Asn|894/903|894/903|298/300||,C|upstream_gene_variant|MODIFIER|VC_RS01000|VC_RS01000|transcript|VC_RS01000|protein_coding||c.-1124A>G||||…	GT:PL	0	0	0	0	0	0	0	0	0	0	0	0	0	0	0	0	0	0	0	0	0	0	0	0	0	0	0	0	0	0	0	0	0	0	0	0	0	0	0	0
S1_214751	NC_002505.1	214751	.	C	G	886	.	DP=112994;VDB=0.0840314;SGB=-4504.53;RPB=0.992156;MQB=1.0444e-11;MQSB=0;BQB=1.04868e-23;MQ0F=0;AC=4;AN=977;DP4=58834,40453,212,239;MQ=55;ANN=G|synonymous_variant|LOW|murP|VC_RS01010|transcript|VC_RS01010|protein_coding|1/1|c.300C>G|p.Thr100Thr|300/1446|300/1446|100/481||,G|upstream_gene_variant|MODIFIER|VC_RS01000|VC_RS01000|transcript|VC_RS01000|protein_coding||c.-1463G>C|||||1463|,G|upstream_ge…	GT:PL	0	0	0	0	0	0	0	0	0	0	0	0	0	0	0	0	0	0	0	0	0	0	0	0	0	0	0	0	0	0	0	0	0	0	0	0	0	0	0	0
S1_215354	NC_002505.1	215354	.	T	C	886	.	DP=114218;VDB=0.799905;SGB=-5087.42;RPB=0.243982;MQB=9.7087e-15;MQSB=0;BQB=2.97693e-35;MQ0F=8.75519e-06;AC=4;AN=977;DP4=53842,46070,261,243;MQ=55;ANN=C|synonymous_variant|LOW|murP|VC_RS01010|transcript|VC_RS01010|protein_coding|1/1|c.903T>C|p.Asn301Asn|903/1446|903/1446|301/481||,C|upstream_gene_variant|MODIFIER|VC_RS01000|VC_RS01000|transcript|VC_RS01000|protein_coding||c.-2066A>G|||||2066|,C|up…	GT:PL	0	0	0	0	0	0	0	0	0	0	0	0	0	0	0	0	0	0	0	0	0	0	0	0	0	0	0	0	0	0	0	0	0	0	0	0	0	0	0	0
S1_215390	NC_002505.1	215390	.	A	G	886	.	DP=117799;VDB=0.474478;SGB=-11613.7;RPB=0.00244711;MQB=7.98702e-19;MQSB=0;BQB=0;MQ0F=8.48904e-06;AC=4;AN=977;DP4=57998,44023,393,247;MQ=55;ANN=G|synonymous_variant|LOW|murP|VC_RS01010|transcript|VC_RS01010|protein_coding|1/1|c.939A>G|p.Leu313Leu|939/1446|939/1446|313/481||,G|upstream_gene_variant|MODIFIER|VC_RS01000|VC_RS01000|transcript|VC_RS01000|protein_coding||c.-2102T>C|||||2102|,G|upstream_…	GT:PL	0	0	0	0	0	0	0	0	0	0	0	0	0	0	0	0	0	0	0	0	0	0	0	0	0	0	0	0	0	0	0	0	0	0	0	0	0	0	0	0
S1_215396	NC_002505.1	215396	.	A	G	886	.	DP=116817;VDB=0.499713;SGB=-6773.69;RPB=0.0678454;MQB=1.86531e-15;MQSB=0;BQB=0;MQ0F=8.5604e-06;AC=4;AN=977;DP4=58303,43381,308,259;MQ=56;ANN=G|synonymous_variant|LOW|murP|VC_RS01010|transcript|VC_RS01010|protein_coding|1/1|c.945A>G|p.Leu315Leu|945/1446|945/1446|315/481||,G|upstream_gene_variant|MODIFIER|VC_RS01000|VC_RS01000|transcript|VC_RS01000|protein_coding||c.-2108T>C|||||2108|,G|upstream_ge…	GT:PL	0	0	0	0	0	0	0	0	0	0	0	0	0	0	0	0	0	0	0	0	0	0	0	0	0	0	0	0	0	0	0	0	0	0	0	0	0	0	0	0
S1_215447	NC_002505.1	215447	.	G	A	886	.	DP=113985;VDB=0.570284;SGB=-6011.85;RPB=0.602696;MQB=1.29826e-12;MQSB=0;BQB=3.33509e-43;MQ0F=8.77308e-06;AC=4;AN=977;DP4=59160,39376,271,221;MQ=55;ANN=A|synonymous_variant|LOW|murP|VC_RS01010|transcript|VC_RS01010|protein_coding|1/1|c.996G>A|p.Ala332Ala|996/1446|996/1446|332/481||,A|upstream_gene_variant|MODIFIER|VC_RS01000|VC_RS01000|transcript|VC_RS01000|protein_coding||c.-2159C>T|||||2159|,A|u…	GT:PL	0	0	0	0	0	0	0	0	0	0	0	0	0	0	0	0	0	0	0	0	0	0	0	0	0	0	0	0	0	0	0	0	0	0	0	0	0	0	0	0
S1_215492	NC_002505.1	215492	.	T	C	886	.	DP=113823;VDB=0.447526;SGB=-5228.26;RPB=0.025575;MQB=5.04268e-15;MQSB=0;BQB=9.29759e-23;MQ0F=8.78557e-06;AC=4;AN=975;DP4=58080,40209,279,218;MQ=55;ANN=C|synonymous_variant|LOW|murP|VC_RS01010|transcript|VC_RS01010|protein_coding|1/1|c.1041T>C|p.Ala347Ala|1041/1446|1041/1446|347/481||,C|upstream_gene_variant|MODIFIER|VC_RS01000|VC_RS01000|transcript|VC_RS01000|protein_coding||c.-2204A>G|||||2204|,…	GT:PL	0	0	0	0	0	0	0	0	0	0	0	0	0	0	0	0	0	0	0	0	0	0	0	0	0	0	0	0	0	0	0	0	0	0	0	0	0	0	0	0
S1_215519	NC_002505.1	215519	.	C	T	886	.	DP=107402;VDB=0.58021;SGB=-3941.83;RPB=0.995386;MQB=3.93548e-15;MQSB=0;BQB=7.39745e-42;MQ0F=0;AC=4;AN=972;DP4=52741,40912,259,247;MQ=55;ANN=T|synonymous_variant|LOW|murP|VC_RS01010|transcript|VC_RS01010|protein_coding|1/1|c.1068C>T|p.Ala356Ala|1068/1446|1068/1446|356/481||,T|upstream_gene_variant|MODIFIER|VC_RS01000|VC_RS01000|transcript|VC_RS01000|protein_coding||c.-2231G>A|||||2231|,T|upstream_…	GT:PL	0	0	0	0	0	0	0	0	0	0	0	0	0	0	0	0	0	0	0	0	0	0	0	0	0	0	0	0	0	0	0	0	0	0	0	0	0	0	0	0
S1_215531	NC_002505.1	215531	.	A	G	886	.	DP=112032;VDB=0.310276;SGB=-6810.49;RPB=0.00723096;MQB=7.91535e-14;MQSB=0;BQB=6.42323e-26;MQ0F=0;AC=4;AN=972;DP4=55136,41293,276,213;MQ=55;ANN=G|synonymous_variant|LOW|murP|VC_RS01010|transcript|VC_RS01010|protein_coding|1/1|c.1080A>G|p.Leu360Leu|1080/1446|1080/1446|360/481||,G|upstream_gene_variant|MODIFIER|VC_RS01000|VC_RS01000|transcript|VC_RS01000|protein_coding||c.-2243T>C|||||2243|,G|upstre…	GT:PL	0	0	0	0	0	0	0	0	0	0	0	0	0	0	0	0	0	0	0	0	0	0	0	0	0	0	0	0	0	0	0	0	0	0	0	0	0	0	0	0
S1_215558	NC_002505.1	215558	.	C	G	886	.	DP=109024;VDB=0.991263;SGB=-3954.75;RPB=0.964276;MQB=7.94886e-14;MQSB=0;BQB=3.26336e-19;MQ0F=0;AC=4;AN=974;DP4=54738,40589,256,211;MQ=55;ANN=G|synonymous_variant|LOW|murP|VC_RS01010|transcript|VC_RS01010|protein_coding|1/1|c.1107C>G|p.Thr369Thr|1107/1446|1107/1446|369/481||,G|upstream_gene_variant|MODIFIER|VC_RS01000|VC_RS01000|transcript|VC_RS01000|protein_coding||c.-2270G>C|||||2270|,G|upstream…	GT:PL	0	0	0	0	0	0	0	0	0	0	0	0	0	0	0	0	0	0	0	0	0	0	0	0	0	0	0	0	0	0	0	0	0	0	0	0	0	0	0	0
S1_215660	NC_002505.1	215660	.	T	C	886	.	DP=103073;VDB=0.231037;SGB=-4061.15;RPB=0.205637;MQB=3.52429e-13;MQSB=1.789e-32;BQB=2.27096e-23;MQ0F=9.70186e-06;AC=4;AN=974;DP4=47428,43031,234,247;MQ=55;ANN=C|synonymous_variant|LOW|murP|VC_RS01010|transcript|VC_RS01010|protein_coding|1/1|c.1209T>C|p.Thr403Thr|1209/1446|1209/1446|403/481||,C|upstream_gene_variant|MODIFIER|VC_RS01000|VC_RS01000|transcript|VC_RS01000|protein_coding||c.-2372A>G|||…	GT:PL	0	0	0	0	0	0	0	0	0	0	0	0	0	0	0	0	0	0	0	0	0	0	0	0	0	0	0	0	0	0	0	0	0	0	0	0	0	0	0	0
S1_215699	NC_002505.1	215699	.	C	T	886	.	DP=93985;VDB=0.932628;SGB=-8152.95;RPB=0.50726;MQB=2.21245e-09;MQSB=0;BQB=0;MQ0F=1.064e-05;AC=4;AN=974;DP4=37457,42169,242,257;MQ=55;ANN=T|synonymous_variant|LOW|murP|VC_RS01010|transcript|VC_RS01010|protein_coding|1/1|c.1248C>T|p.Gly416Gly|1248/1446|1248/1446|416/481||,T|upstream_gene_variant|MODIFIER|VC_RS01000|VC_RS01000|transcript|VC_RS01000|protein_coding||c.-2411G>A|||||2411|,T|upstream_gen…	GT:PL	0	0	0	0	0	0	0	0	0	0	0	0	0	0	0	0	0	0	0	0	0	0	0	0	0	0	0	0	0	0	0	0	0	0	0	0	0	0	0	0
S1_215723	NC_002505.1	215723	.	G	C	886	.	DP=97273;VDB=0.720515;SGB=-5158.9;RPB=0.746524;MQB=1.56413e-10;MQSB=1.16219e-25;BQB=2.50603e-24;MQ0F=1.02803e-05;AC=4;AN=974;DP4=43279,41331,177,239;MQ=55;ANN=C|synonymous_variant|LOW|murP|VC_RS01010|transcript|VC_RS01010|protein_coding|1/1|c.1272G>C|p.Pro424Pro|1272/1446|1272/1446|424/481||,C|upstream_gene_variant|MODIFIER|VC_RS01000|VC_RS01000|transcript|VC_RS01000|protein_coding||c.-2435C>G|||…	GT:PL	0	0	0	0	0	0	0	0	0	0	0	0	0	0	0	0	0	0	0	0	0	0	0	0	0	0	0	0	0	0	0	0	0	0	0	0	0	0	0	0
S1_215855	NC_002505.1	215855	.	T	G	886	.	DP=103678;VDB=0.464698;SGB=-2337.18;RPB=0.434111;MQB=4.78903e-10;MQSB=0;BQB=2.70198e-18;MQ0F=2.89357e-05;AC=4;AN=975;DP4=52512,39229,230,210;MQ=56;ANN=G|synonymous_variant|LOW|murP|VC_RS01010|transcript|VC_RS01010|protein_coding|1/1|c.1404T>G|p.Ala468Ala|1404/1446|1404/1446|468/481||,G|upstream_gene_variant|MODIFIER|VC_RS01000|VC_RS01000|transcript|VC_RS01000|protein_coding||c.-2567A>C|||||2567|,…	GT:PL	0	0	0	0	0	0	0	0	0	0	0	0	0	0	0	0	0	0	0	0	0	0	0	0	0	0	0	0	0	0	0	0	0	0	0	0	0	0	0	0
S1_217380	NC_002505.1	217380	.	G	A	886	.	DP=119624;VDB=0.502971;SGB=-7351.5;RPB=0.360446;MQB=0;MQSB=3.80824e-35;BQB=0.410957;MQ0F=8.35953e-06;AC=4;AN=978;DP4=58170,45989,292,249;MQ=56;ANN=A|synonymous_variant|LOW|VC_RS01020|VC_RS01020|transcript|VC_RS01020|protein_coding|1/1|c.45C>T|p.Gly15Gly|45/867|45/867|15/288||,A|upstream_gene_variant|MODIFIER|VC_RS01000|VC_RS01000|transcript|VC_RS01000|protein_coding||c.-4092C>T|||||4092|,A|upstre…	GT:PL	0	0	0	0	0	0	0	0	0	0	0	0	0	0	0	0	0	0	0	0	0	0	0	0	0	0	0	0	0	0	0	0	0	0	0	0	0	0	0	0
S1_218409	NC_002505.1	218409	.	C	G	999	.	DP=84814;VDB=0.106919;SGB=-3950.74;RPB=0.548807;MQB=0.000997839;MQSB=6.61447e-28;BQB=1.9955e-19;MQ0F=0;AC=5;AN=978;DP4=39379,35771,152,119;MQ=56;ANN=G|upstream_gene_variant|MODIFIER|VC_RS01015|VC_RS01015|transcript|VC_RS01015|protein_coding||c.-1917G>C|||||1917|,G|upstream_gene_variant|MODIFIER|VC_RS01020|VC_RS01020|transcript|VC_RS01020|protein_coding||c.-985G>C|||||985|,G|upstream_gene_variant|…	GT:PL	0	0	0	0	0	0	0	0	0	0	0	0	0	0	0	0	0	0	0	0	0	0	0	0	0	0	0	0	0	0	0	0	0	0	0	0	0	0	0	0
S1_228108	NC_002505.1	228108	.	A	G	999	.	DP=117505;VDB=0.409035;SGB=-5540.95;RPB=0.955259;MQB=1.1107e-13;MQSB=1.0067e-17;BQB=0;MQ0F=0;AC=6;AN=976;DP4=57101,45569,273,278;MQ=55;ANN=G|synonymous_variant|LOW|mutM|VC_RS01085|transcript|VC_RS01085|protein_coding|1/1|c.744A>G|p.Gly248Gly|744/810|744/810|248/269||,G|upstream_gene_variant|MODIFIER|coaBC|VC_RS01055|transcript|VC_RS01055|protein_coding||c.-4822T>C|||||4822|,G|upstream_gene_varian…	GT:PL	0	0	0	0	0	0	0	0	0	0	0	0	0	0	0	0	0	0	0	0	0	0	0	0	0	0	0	0	0	0	0	0	0	0	0	0	0	0	0	0
S1_228127	NC_002505.1	228127	.	A	G	999	.	DP=115285;VDB=0.172206;SGB=1504.97;RPB=0.546444;MQB=0;MQSB=2.41879e-07;BQB=0.00405038;MQ0F=0;AC=15;AN=976;DP4=53880,45575,901,869;MQ=56;ANN=G|missense_variant|MODERATE|mutM|VC_RS01085|transcript|VC_RS01085|protein_coding|1/1|c.763A>G|p.Lys255Glu|763/810|763/810|255/269||,G|upstream_gene_variant|MODIFIER|coaBC|VC_RS01055|transcript|VC_RS01055|protein_coding||c.-4841T>C|||||4841|,G|upstream_gene_va…	GT:PL	0	0	0	0	0	0	0	0	0	0	0	0	0	0	0	0	0	0	0	0	0	0	0	0	0	0	0	0	0	0	0	0	0	0	0	0	0	0	0	0
S1_228348	NC_002505.1	228348	.	C	T	999	.	DP=112808;VDB=0.472751;SGB=-3152.81;RPB=1.83849e-16;MQB=0;MQSB=4.24228e-09;BQB=0;MQ0F=1.77292e-05;AC=55;AN=978;DP4=52539,43314,2090,1167;MQ=56;ANN=T|missense_variant|MODERATE|coaD|VC_RS01090|transcript|VC_RS01090|protein_coding|1/1|c.418G>A|p.Ala140Thr|418/495|418/495|140/164||,T|upstream_gene_variant|MODIFIER|VC_RS01095|VC_RS01095|transcript|VC_RS01095|protein_coding||c.-528C>T|||||528|,T|upstre…	GT:PL	0	0	0	0	0	0	0	0	0	0	0	0	0	0	0	0	0	0	0	0	0	0	0	0	0	0	0	0	0	0	0	0	0	0	0	0	0	0	0	0
S1_241810	NC_002505.1	241810	.	G	A	999	.	DP=113222;VDB=0.954005;SGB=-3250.07;RPB=0.932109;MQB=1.08349e-31;MQSB=0;BQB=2.7424e-09;MQ0F=0;AC=10;AN=978;DP4=60043,37859,985,692;MQ=56;ANN=A|missense_variant|MODERATE|VC_RS01160|VC_RS01160|transcript|VC_RS01160|protein_coding|1/1|c.827C>T|p.Pro276Leu|827/1200|827/1200|276/399||,A|upstream_gene_variant|MODIFIER|VC_RS01130|VC_RS01130|transcript|VC_RS01130|protein_coding||c.-4889C>T|||||4889|,A|up…	GT:PL	0	0	0	0	0	0	0	0	0	0	0	0	0	0	0	0	0	0	0	0	0	0	0	0	0	0	0	0	0	0	0	0	0	0	0	0	0	0	0	0
S1_242838	NC_002505.1	242838	.	C	T	776	.	DP=116950;VDB=0.937077;SGB=-10163.9;RPB=0.158185;MQB=0.0427912;MQSB=0;BQB=1.09572e-21;MQ0F=1.71013e-05;AC=5;AN=977;DP4=66200,37905,133,90;MQ=56;ANN=T|missense_variant|MODERATE|VC_RS01165|VC_RS01165|transcript|VC_RS01165|protein_coding|1/1|c.361G>A|p.Ala121Thr|361/561|361/561|121/186||,T|upstream_gene_variant|MODIFIER|waaA|VC_RS01140|transcript|VC_RS01140|protein_coding||c.-4269G>A|||||4269|,T|ups…	GT:PL	0	0	0	0	0	0	0	0	0	0	0	0	0	0	0	0	0	0	0	0	0	0	0	0	0	0	0	0	0	0	0	0	0	0	0	0	0	0	0	0
S1_246688	NC_002505.1	246688	.	C	T	999	.	DP=126440;VDB=0.386212;SGB=26745;RPB=8.19981e-25;MQB=0;MQSB=0;BQB=0.00838903;MQ0F=0;AC=117;AN=977;DP4=62793,32206,9594,6960;MQ=56;ANN=T|missense_variant|MODERATE|VC_RS01180|VC_RS01180|transcript|VC_RS01180|protein_coding|1/1|c.160C>T|p.Pro54Ser|160/1398|160/1398|54/465||,T|upstream_gene_variant|MODIFIER|VC_RS01160|VC_RS01160|transcript|VC_RS01160|protein_coding||c.-4052G>A|||||4052|,T|upstream_ge…	GT:PL	0	0	0	0	0	0	0	0	0	0	1	1	1	1	0	1	0	0	0	0	.	0	0	0	0	0	0	0	0	0	0	0	0	0	0	0	0	0	0	0
S1_247087	NC_002505.1	247087	.	A	T	999	.	DP=131043;VDB=0.568962;SGB=437.509;RPB=0.248455;MQB=0;MQSB=0;BQB=3.77249e-05;MQ0F=7.63108e-06;AC=16;AN=976;DP4=73530,41331,1564,866;MQ=56;ANN=T|missense_variant|MODERATE|VC_RS01180|VC_RS01180|transcript|VC_RS01180|protein_coding|1/1|c.559A>T|p.Ser187Cys|559/1398|559/1398|187/465||,T|upstream_gene_variant|MODIFIER|VC_RS01160|VC_RS01160|transcript|VC_RS01160|protein_coding||c.-4451T>A|||||4451|,T|u…	GT:PL	0	0	0	0	0	0	0	0	0	0	0	0	0	0	0	0	0	0	0	0	.	0	0	0	0	0	0	0	0	0	0	0	0	0	0	0	0	0	0	0
S1_254869	NC_002505.1	254869	.	T	C	999	.	DP=124327;VDB=0.422538;SGB=27550.4;RPB=0;MQB=0;MQSB=0;BQB=0;MQ0F=8.04331e-06;AC=173;AN=974;DP4=49120,37007,9457,9681;MQ=57;ANN=C|synonymous_variant|LOW|VC_RS01220|VC_RS01220|transcript|VC_RS01220|protein_coding|1/1|c.117T>C|p.Thr39Thr|117/1416|117/1416|39/471||,C|upstream_gene_variant|MODIFIER|VC_RS01225|VC_RS01225|transcript|VC_RS01225|protein_coding||c.-1308T>C|||||1308|,C|upstream_gene_variant…	GT:PL	1	1	1	0	0	0	0	0	1	0	0	0	0	0	0	0	0	0	0	0	.	0	0	0	0	1	1	1	1	1	1	1	1	1	1	1	1	1	1	1
S1_262100	NC_002505.1	262100	.	G	A	999	.	DP=67265;VDB=0.111791;SGB=-1632.48;RPB=0.0367068;MQB=0.0014888;MQSB=0;BQB=0;MQ0F=0.000222999;AC=6;AN=965;DP4=18268,42439,74,301;MQ=57;ANN=A|initiator_codon_variant|LOW|VC_RS01250|VC_RS01250|transcript|VC_RS01250|protein_coding|1/1|c.3G>A|p.Met1?|3/192|3/192|1/63||WARNING_TRANSCRIPT_NO_STOP_CODON,A|upstream_gene_variant|MODIFIER|VC_RS01255|VC_RS01255|transcript|VC_RS01255|protein_coding||c.-262G>A…	GT:PL	0	0	0	0	0	0	0	0	0	0	0	0	0	0	0	0	0	0	0	0	.	0	0	0	0	0	0	0	0	0	0	0	0	0	0	0	0	0	0	0
S1_262200	NC_002505.1	262200	.	G	A	811	.	DP=64041;VDB=0.302191;SGB=-1735.81;RPB=0.0645451;MQB=0.103809;MQSB=0;BQB=4.89368e-13;MQ0F=0.00257647;AC=5;AN=963;DP4=12974,41320,8,225;MQ=57;ANN=A|missense_variant|MODERATE|VC_RS01250|VC_RS01250|transcript|VC_RS01250|protein_coding|1/1|c.103G>A|p.Gly35Arg|103/192|103/192|35/63||WARNING_TRANSCRIPT_NO_STOP_CODON,A|upstream_gene_variant|MODIFIER|VC_RS01255|VC_RS01255|transcript|VC_RS01255|protein_co…	GT:PL	0	0	0	0	0	0	0	0	0	0	0	0	0	0	0	0	0	0	0	0	.	0	0	0	0	0	0	0	0	0	0	0	0	0	0	0	0	0	0	0
S1_262230	NC_002505.1	262230	.	G	T	823	.	DP=63271;VDB=0.0373832;SGB=-1436.48;RPB=0.325171;MQB=0.0610092;MQSB=0;BQB=1.30262e-07;MQ0F=0.00286071;AC=4;AN=963;DP4=11007,42959,4,300;MQ=57;ANN=T|stop_gained|HIGH|VC_RS01250|VC_RS01250|transcript|VC_RS01250|protein_coding|1/1|c.133G>T|p.Gly45*|133/192|133/192|45/63||WARNING_TRANSCRIPT_NO_STOP_CODON,T|upstream_gene_variant|MODIFIER|VC_RS01255|VC_RS01255|transcript|VC_RS01255|protein_coding||c.-1…	GT:PL	0	0	0	0	0	0	0	0	0	0	0	0	0	0	0	0	0	0	0	0	.	0	0	0	0	0	0	0	0	0	0	0	0	0	0	0	0	0	0	0
S1_262248	NC_002505.1	262248	.	A	T	999	.	DP=62237;VDB=0.00237244;SGB=-1153.92;RPB=0.00010156;MQB=0.198583;MQSB=0;BQB=0;MQ0F=0.00308498;AC=10;AN=964;DP4=13171,41290,7,224;MQ=57;ANN=T|stop_gained|HIGH|VC_RS01250|VC_RS01250|transcript|VC_RS01250|protein_coding|1/1|c.151A>T|p.Arg51*|151/192|151/192|51/63||WARNING_TRANSCRIPT_NO_STOP_CODON,T|upstream_gene_variant|MODIFIER|VC_RS01255|VC_RS01255|transcript|VC_RS01255|protein_coding||c.-114A>T||…	GT:PL	0	0	0	0	0	0	0	0	0	0	.	0	0	0	0	0	0	0	0	0	.	0	0	0	0	0	0	0	0	0	0	0	0	0	0	0	0	0	0	0
S1_262254	NC_002505.1	262254	.	C	T	999	.	DP=62500;VDB=1.39618e-09;SGB=-1177.43;RPB=0.00273667;MQB=0.0681374;MQSB=2.14136e-39;BQB=2.6945e-10;MQ0F=0.00312;AC=6;AN=966;DP4=15513,39359,103,378;MQ=58;ANN=T|stop_gained|HIGH|VC_RS01250|VC_RS01250|transcript|VC_RS01250|protein_coding|1/1|c.157C>T|p.Gln53*|157/192|157/192|53/63||WARNING_TRANSCRIPT_NO_STOP_CODON,T|upstream_gene_variant|MODIFIER|VC_RS01255|VC_RS01255|transcript|VC_RS01255|protein_…	GT:PL	0	0	0	0	0	0	0	0	0	0	.	0	0	0	0	0	0	0	0	0	.	0	0	0	0	0	0	0	0	0	0	0	0	0	0	0	0	0	0	0
S1_263830	NC_002505.1	263830	.	T	C	999	.	DP=99895;VDB=0.8843;SGB=5510.34;RPB=0.966641;MQB=0;MQSB=9.36733e-05;BQB=0.000198158;MQ0F=6.00631e-05;AC=34;AN=968;DP4=59013,23753,2349,892;MQ=56;ANN=C|missense_variant|MODERATE|VC_RS01260|VC_RS01260|transcript|VC_RS01260|protein_coding|1/1|c.283T>C|p.Ser95Pro|283/672|283/672|95/223||WARNING_TRANSCRIPT_NO_START_CODON,C|upstream_gene_variant|MODIFIER|VC_RS01275|VC_RS01275|transcript|VC_RS01275|prot…	GT:PL	0	0	0	0	0	0	0	0	0	0	0	0	0	0	1	.	0	1	0	1	.	0	0	1	1	0	0	0	0	0	0	0	0	0	0	0	0	0	0	0
S1_263834	NC_002505.1	263834	.	C	T	999	.	DP=102139;VDB=0.55299;SGB=1983.77;RPB=0.974185;MQB=0;MQSB=9.82855e-09;BQB=0;MQ0F=5.87435e-05;AC=24;AN=968;DP4=61347,24494,1439,856;MQ=56;ANN=T|missense_variant|MODERATE|VC_RS01260|VC_RS01260|transcript|VC_RS01260|protein_coding|1/1|c.287C>T|p.Ser96Leu|287/672|287/672|96/223||WARNING_TRANSCRIPT_NO_START_CODON,T|upstream_gene_variant|MODIFIER|VC_RS01275|VC_RS01275|transcript|VC_RS01275|protein_codi…	GT:PL	0	0	0	0	0	0	0	0	0	0	0	0	0	0	0	.	0	0	0	0	.	0	0	0	0	0	0	0	0	0	0	0	0	0	0	0	0	0	0	0
S1_264032	NC_002505.1	264032	.	G	A	999	.	DP=108535;VDB=0.668827;SGB=-2351.35;RPB=2.04711e-12;MQB=4.01774e-16;MQSB=0.0126567;BQB=0.0203169;MQ0F=0;AC=9;AN=963;DP4=54694,40229,676,530;MQ=57;ANN=A|missense_variant|MODERATE|VC_RS01260|VC_RS01260|transcript|VC_RS01260|protein_coding|1/1|c.485G>A|p.Cys162Tyr|485/672|485/672|162/223||WARNING_TRANSCRIPT_NO_START_CODON,A|upstream_gene_variant|MODIFIER|VC_RS01275|VC_RS01275|transcript|VC_RS01275|p…	GT:PL	0	0	0	0	0	0	0	0	0	0	0	0	0	0	0	.	0	0	0	0	.	0	0	0	0	0	0	0	0	0	0	0	0	0	0	0	0	0	0	0
S1_266502	NC_002505.1	266502	.	C	T	999	.	DP=113932;VDB=0.351909;SGB=-7444.95;RPB=0.820576;MQB=4.64905e-10;MQSB=0.107191;BQB=2.53623e-31;MQ0F=0;AC=5;AN=976;DP4=52854,48141,205,287;MQ=56;ANN=T|synonymous_variant|LOW|VC_RS01270|VC_RS01270|transcript|VC_RS01270|protein_coding|1/1|c.738G>A|p.Ala246Ala|738/1866|738/1866|246/621||,T|upstream_gene_variant|MODIFIER|VC_RS01265|VC_RS01265|transcript|VC_RS01265|protein_coding||c.-1136G>A|||||1136|,…	GT:PL	0	0	0	0	0	0	0	0	0	0	0	0	0	0	0	0	0	0	0	0	.	0	0	0	0	0	0	0	0	0	0	0	0	0	0	0	0	0	0	0
S1_268820	NC_002505.1	268820	.	A	C	999	.	DP=120220;VDB=0.561352;SGB=-671.817;RPB=0.013843;MQB=2.77457e-42;MQSB=0;BQB=6.4362e-16;MQ0F=0;AC=12;AN=974;DP4=54549,50091,935,821;MQ=56;ANN=C|synonymous_variant|LOW|VC_RS01280|VC_RS01280|transcript|VC_RS01280|protein_coding|1/1|c.450A>C|p.Ala150Ala|450/555|450/555|150/184||,C|upstream_gene_variant|MODIFIER|VC_RS01265|VC_RS01265|transcript|VC_RS01265|protein_coding||c.-3454T>G|||||3454|,C|upstrea…	GT:PL	0	0	0	0	0	0	0	0	0	0	0	0	0	0	0	0	0	0	0	0	.	0	0	0	0	0	0	0	0	0	0	0	0	0	0	0	0	0	0	0
S1_276112	NC_002505.1	276112	.	G	A	999	.	DP=134961;VDB=0.369952;SGB=33675.7;RPB=0;MQB=0;MQSB=0;BQB=8.50588e-42;MQ0F=1.48191e-05;AC=313;AN=975;DP4=43714,36901,22590,13535;MQ=56;ANN=A|missense_variant|MODERATE|VC_RS01315|VC_RS01315|transcript|VC_RS01315|protein_coding|1/1|c.346G>A|p.Gly116Arg|346/888|346/888|116/295||,A|upstream_gene_variant|MODIFIER|VC_RS01290|VC_RS01290|transcript|VC_RS01290|protein_coding||c.-4177C>T|||||4177|,A|upstre…	GT:PL	0	0	0	0	0	0	0	0	0	0	0	0	0	0	1	0	1	1	1	1	.	1	1	1	1	0	0	0	0	0	0	0	0	0	0	0	0	0	0	0
S1_280512	NC_002505.1	280512	.	G	A	999	.	DP=113774;VDB=0.454565;SGB=23755.6;RPB=8.5636e-35;MQB=0;MQSB=0;BQB=0;MQ0F=0;AC=755;AN=976;DP4=10770,10615,44325,31627;MQ=55;ANN=A|missense_variant|MODERATE|purD|VC_RS01335|transcript|VC_RS01335|protein_coding|1/1|c.317C>T|p.Ala106Val|317/1290|317/1290|106/429||,A|upstream_gene_variant|MODIFIER|VC_RS01320|VC_RS01320|transcript|VC_RS01320|protein_coding||c.-2452C>T|||||2452|,A|upstream_gene_variant…	GT:PL	0	0	0	0	0	0	0	0	0	1	1	1	1	1	1	1	1	1	1	1	1	1	1	1	1	0	0	0	0	0	0	0	0	0	0	0	0	0	0	0
S1_281442	NC_002505.1	281442	.	C	T	999	.	DP=112058;VDB=0.269303;SGB=5894.96;RPB=7.80945e-25;MQB=0;MQSB=0;BQB=0;MQ0F=8.92395e-06;AC=77;AN=973;DP4=52610,36638,2983,3402;MQ=55;ANN=T|synonymous_variant|LOW|purH|VC_RS01340|transcript|VC_RS01340|protein_coding|1/1|c.1038G>A|p.Ala346Ala|1038/1593|1038/1593|346/530||,T|upstream_gene_variant|MODIFIER|VC_RS01320|VC_RS01320|transcript|VC_RS01320|protein_coding||c.-3382G>A|||||3382|,T|upstream_gene…	GT:PL	1	1	1	0	0	0	0	0	1	0	0	0	0	0	0	0	0	0	0	0	0	0	0	0	0	1	0	0	0	0	0	0	0	0	0	0	0	0	0	0
S1_286337	NC_002505.1	286337	.	C	T	999	.	DP=120356;VDB=0.684997;SGB=9926.18;RPB=1.38733e-05;MQB=0;MQSB=0;BQB=0;MQ0F=0;AC=76;AN=973;DP4=57038,40075,3686,3345;MQ=56;ANN=T|missense_variant|MODERATE|cadB|VC_RS01360|transcript|VC_RS01360|protein_coding|1/1|c.686C>T|p.Thr229Ile|686/1338|686/1338|229/445||,T|upstream_gene_variant|MODIFIER|purH|VC_RS01340|transcript|VC_RS01340|protein_coding||c.-3858G>A|||||3858|,T|upstream_gene_variant|MODIFIE…	GT:PL	1	1	1	0	0	0	0	0	1	0	0	0	0	0	0	0	0	0	0	0	0	0	0	0	0	1	0	0	0	0	0	0	0	0	0	0	0	0	0	0
S1_288834	NC_002505.1	288834	.	T	C	886	.	DP=133593;VDB=0.896992;SGB=-11046.9;RPB=0.944484;MQB=4.66584e-12;MQSB=0;BQB=8.57277e-31;MQ0F=0;AC=4;AN=976;DP4=70812,45773,309,253;MQ=56;ANN=C|missense_variant|MODERATE|VC_RS01365|VC_RS01365|transcript|VC_RS01365|protein_coding|1/1|c.1736T>C|p.Val579Ala|1736/2136|1736/2136|579/711||,C|downstream_gene_variant|MODIFIER|cadC|VC_RS01355|transcript|VC_RS01355|protein_coding||c.*3882T>C|||||3882|,C|dow…	GT:PL	0	0	0	0	0	0	0	0	0	0	0	0	0	0	0	0	0	0	0	0	0	0	0	0	0	0	0	0	0	0	0	0	0	0	0	0	0	0	0	0
S1_290017	NC_002505.1	290017	.	G	T	999	.	DP=112014;VDB=0.501266;SGB=-3001.61;RPB=0.0774326;MQB=2.9838e-23;MQSB=0;BQB=4.51025e-20;MQ0F=0;AC=9;AN=975;DP4=57534,40107,485,374;MQ=56;ANN=T|missense_variant|MODERATE|VC_RS01370|VC_RS01370|transcript|VC_RS01370|protein_coding|1/1|c.976C>A|p.Gln326Lys|976/1641|976/1641|326/546||,T|downstream_gene_variant|MODIFIER|cadB|VC_RS01360|transcript|VC_RS01360|protein_coding||c.*3028G>T|||||3028|,T|downst…	GT:PL	0	0	0	0	0	0	0	0	0	0	0	0	0	0	0	0	0	0	0	0	0	0	0	0	0	0	0	0	0	0	0	0	0	0	0	0	0	0	0	0
S1_292720	NC_002505.1	292720	.	G	C	886	.	DP=128644;VDB=0.331899;SGB=-8888.02;RPB=0.204727;MQB=3.31867e-08;MQSB=0;BQB=8.9822e-25;MQ0F=0;AC=4;AN=976;DP4=66340,43203,213,238;MQ=56;ANN=C|synonymous_variant|LOW|VC_RS01380|VC_RS01380|transcript|VC_RS01380|protein_coding|1/1|c.1278C>G|p.Thr426Thr|1278/2043|1278/2043|426/680||,C|upstream_gene_variant|MODIFIER|VC_RS01370|VC_RS01370|transcript|VC_RS01370|protein_coding||c.-1728C>G|||||1728|,C|ups…	GT:PL	0	0	0	0	0	0	0	0	0	0	0	0	0	0	0	0	0	0	0	0	0	0	0	0	0	0	0	0	0	0	0	0	0	0	0	0	0	0	0	0
S1_292885	NC_002505.1	292885	.	A	G	886	.	DP=125187;VDB=0.245302;SGB=-7223.76;RPB=0.014936;MQB=1.31304e-11;MQSB=0;BQB=8.77835e-15;MQ0F=0;AC=4;AN=975;DP4=67828,39785,260,252;MQ=56;ANN=G|synonymous_variant|LOW|VC_RS01380|VC_RS01380|transcript|VC_RS01380|protein_coding|1/1|c.1113T>C|p.Gly371Gly|1113/2043|1113/2043|371/680||,G|upstream_gene_variant|MODIFIER|VC_RS01370|VC_RS01370|transcript|VC_RS01370|protein_coding||c.-1893T>C|||||1893|,G|up…	GT:PL	0	0	0	0	0	0	0	0	0	0	0	0	0	0	0	0	0	0	0	0	0	0	0	0	0	0	0	0	0	0	0	0	0	0	0	0	0	0	0	0
S1_293470	NC_002505.1	293470	.	C	G	886	.	DP=114242;VDB=0.268379;SGB=-7066.38;RPB=0.000984814;MQB=1.5638e-08;MQSB=0;BQB=3.07358e-16;MQ0F=0;AC=4;AN=973;DP4=56194,41696,299,178;MQ=56;ANN=G|synonymous_variant|LOW|VC_RS01380|VC_RS01380|transcript|VC_RS01380|protein_coding|1/1|c.528G>C|p.Ala176Ala|528/2043|528/2043|176/680||,G|upstream_gene_variant|MODIFIER|VC_RS01370|VC_RS01370|transcript|VC_RS01370|protein_coding||c.-2478G>C|||||2478|,G|ups…	GT:PL	0	0	0	0	0	0	0	0	0	0	0	0	0	0	0	0	0	0	0	0	0	0	0	0	0	0	0	0	0	0	0	0	0	0	0	0	0	0	0	0
S1_293931	NC_002505.1	293931	.	A	G	886	.	DP=88877;VDB=0.114168;SGB=-2717.74;RPB=6.9761e-05;MQB=1.39523e-12;MQSB=0.676257;BQB=4.20829e-11;MQ0F=0;AC=4;AN=973;DP4=36939,43349,175,285;MQ=56;ANN=G|missense_variant|MODERATE|VC_RS01380|VC_RS01380|transcript|VC_RS01380|protein_coding|1/1|c.67T>C|p.Tyr23His|67/2043|67/2043|23/680||,G|upstream_gene_variant|MODIFIER|VC_RS01370|VC_RS01370|transcript|VC_RS01370|protein_coding||c.-2939T>C|||||2939|,G…	GT:PL	0	0	0	0	0	0	0	0	0	0	0	0	0	0	0	0	0	0	0	0	0	0	0	0	0	0	0	0	0	0	0	0	0	0	0	0	0	0	0	0
S1_294276	NC_002505.1	294276	.	G	A	886	.	DP=106549;VDB=0.49814;SGB=-4445.51;RPB=0.0930983;MQB=2.7249e-14;MQSB=0;BQB=3.03669e-16;MQ0F=9.38535e-06;AC=4;AN=972;DP4=55883,34461,225,231;MQ=55;ANN=A|synonymous_variant|LOW|VC_RS01385|VC_RS01385|transcript|VC_RS01385|protein_coding|1/1|c.549C>T|p.Thr183Thr|549/606|549/606|183/201||,A|upstream_gene_variant|MODIFIER|VC_RS01370|VC_RS01370|transcript|VC_RS01370|protein_coding||c.-3284C>T|||||3284|,…	GT:PL	0	0	0	0	0	0	0	0	0	0	0	0	0	0	0	0	0	0	0	0	0	0	0	0	0	0	0	0	0	0	0	0	0	0	0	0	0	0	0	0
S1_294375	NC_002505.1	294375	.	G	C	886	.	DP=110826;VDB=0.450341;SGB=-3720.69;RPB=0.140138;MQB=3.55621e-13;MQSB=0;BQB=4.97068e-16;MQ0F=0;AC=4;AN=971;DP4=58480,37377,233,228;MQ=55;ANN=C|synonymous_variant|LOW|VC_RS01385|VC_RS01385|transcript|VC_RS01385|protein_coding|1/1|c.450C>G|p.Val150Val|450/606|450/606|150/201||,C|upstream_gene_variant|MODIFIER|VC_RS01370|VC_RS01370|transcript|VC_RS01370|protein_coding||c.-3383C>G|||||3383|,C|upstrea…	GT:PL	0	0	0	0	0	0	0	0	0	0	0	0	0	0	0	0	0	0	0	0	0	0	0	0	0	0	0	0	0	0	0	0	0	0	0	0	0	0	0	0
S1_294656	NC_002505.1	294656	.	T	C	886	.	DP=113000;VDB=0.177666;SGB=-3501.62;RPB=0.985367;MQB=1.42007e-14;MQSB=0;BQB=1.1897e-18;MQ0F=8.84956e-06;AC=4;AN=972;DP4=60640,37681,218,240;MQ=55;ANN=C|missense_variant|MODERATE|VC_RS01385|VC_RS01385|transcript|VC_RS01385|protein_coding|1/1|c.169A>G|p.Lys57Glu|169/606|169/606|57/201||,C|upstream_gene_variant|MODIFIER|VC_RS01370|VC_RS01370|transcript|VC_RS01370|protein_coding||c.-3664A>G|||||3664|…	GT:PL	0	0	0	0	0	0	0	0	0	0	0	0	0	0	0	0	0	0	0	0	0	0	0	0	0	0	0	0	0	0	0	0	0	0	0	0	0	0	0	0
S1_295035	NC_002505.1	295035	.	A	C	886	.	DP=111721;VDB=0.979411;SGB=-8020.04;RPB=0.697999;MQB=2.91705e-14;MQSB=1.2562e-21;BQB=4.09241e-22;MQ0F=8.95087e-06;AC=4;AN=974;DP4=55751,40346,303,205;MQ=55;ANN=C|missense_variant|MODERATE|VC_RS01390|VC_RS01390|transcript|VC_RS01390|protein_coding|1/1|c.1179T>G|p.Asp393Glu|1179/1377|1179/1377|393/458||,C|upstream_gene_variant|MODIFIER|VC_RS01370|VC_RS01370|transcript|VC_RS01370|protein_coding||c.-…	GT:PL	0	0	0	0	0	0	0	0	0	0	0	0	0	0	0	0	0	0	0	0	0	0	0	0	0	0	0	0	0	0	0	0	0	0	0	0	0	0	0	0
S1_295056	NC_002505.1	295056	.	C	T	886	.	DP=104091;VDB=0.273074;SGB=-3912.56;RPB=0.569433;MQB=2.15681e-15;MQSB=1.1562e-35;BQB=7.7834e-18;MQ0F=2.88209e-05;AC=4;AN=972;DP4=53619,35534,262,187;MQ=55;ANN=T|synonymous_variant|LOW|VC_RS01390|VC_RS01390|transcript|VC_RS01390|protein_coding|1/1|c.1158G>A|p.Ala386Ala|1158/1377|1158/1377|386/458||,T|upstream_gene_variant|MODIFIER|VC_RS01370|VC_RS01370|transcript|VC_RS01370|protein_coding||c.-4064…	GT:PL	0	0	0	0	0	0	0	0	0	0	0	0	0	0	0	0	0	0	0	0	0	0	0	0	0	0	0	0	0	0	0	0	0	0	0	0	0	0	0	0
S1_295083	NC_002505.1	295083	.	C	G	886	.	DP=105718;VDB=0.109502;SGB=-5868.51;RPB=0.993897;MQB=1.28578e-13;MQSB=3.97815e-41;BQB=1.10541e-33;MQ0F=2.83774e-05;AC=4;AN=971;DP4=51052,38695,222,231;MQ=55;ANN=G|synonymous_variant|LOW|VC_RS01390|VC_RS01390|transcript|VC_RS01390|protein_coding|1/1|c.1131G>C|p.Thr377Thr|1131/1377|1131/1377|377/458||,G|upstream_gene_variant|MODIFIER|VC_RS01370|VC_RS01370|transcript|VC_RS01370|protein_coding||c.-40…	GT:PL	0	0	0	0	0	0	0	0	0	0	0	0	0	0	0	0	0	0	0	0	0	0	0	0	0	0	0	0	0	0	0	0	0	0	0	0	0	0	0	0
S1_295104	NC_002505.1	295104	.	A	G	886	.	DP=110024;VDB=0.70786;SGB=-3606.29;RPB=0.174531;MQB=7.38504e-16;MQSB=0;BQB=1.04695e-23;MQ0F=1.81779e-05;AC=4;AN=973;DP4=54106,39656,224,211;MQ=55;ANN=G|synonymous_variant|LOW|VC_RS01390|VC_RS01390|transcript|VC_RS01390|protein_coding|1/1|c.1110T>C|p.Ala370Ala|1110/1377|1110/1377|370/458||,G|upstream_gene_variant|MODIFIER|VC_RS01370|VC_RS01370|transcript|VC_RS01370|protein_coding||c.-4112T>C|||||4…	GT:PL	0	0	0	0	0	0	0	0	0	0	0	0	0	0	0	0	0	0	0	0	0	0	0	0	0	0	0	0	0	0	0	0	0	0	0	0	0	0	0	0
S1_295146	NC_002505.1	295146	.	T	C	886	.	DP=107591;VDB=0.640131;SGB=-10324.9;RPB=3.5428e-06;MQB=5.67229e-15;MQSB=4.5281e-32;BQB=1.20541e-36;MQ0F=1.85889e-05;AC=4;AN=971;DP4=54573,37320,243,257;MQ=55;ANN=C|synonymous_variant|LOW|VC_RS01390|VC_RS01390|transcript|VC_RS01390|protein_coding|1/1|c.1068A>G|p.Ala356Ala|1068/1377|1068/1377|356/458||,C|upstream_gene_variant|MODIFIER|VC_RS01370|VC_RS01370|transcript|VC_RS01370|protein_coding||c.-4…	GT:PL	0	0	0	0	0	0	0	0	0	0	0	0	0	0	0	0	0	0	0	0	0	0	0	0	0	0	0	0	0	0	0	0	0	0	0	0	0	0	0	0
S1_295212	NC_002505.1	295212	.	C	T	886	.	DP=106431;VDB=0.706608;SGB=-3206.86;RPB=0.948845;MQB=3.06442e-12;MQSB=0;BQB=3.15323e-15;MQ0F=9.39576e-06;AC=4;AN=972;DP4=53606,38811,210,205;MQ=55;ANN=T|synonymous_variant|LOW|VC_RS01390|VC_RS01390|transcript|VC_RS01390|protein_coding|1/1|c.1002G>A|p.Ala334Ala|1002/1377|1002/1377|334/458||,T|upstream_gene_variant|MODIFIER|VC_RS01370|VC_RS01370|transcript|VC_RS01370|protein_coding||c.-4220G>A|||||…	GT:PL	0	0	0	0	0	0	0	0	0	0	0	0	0	0	0	0	0	0	0	0	0	0	0	0	0	0	0	0	0	0	0	0	0	0	0	0	0	0	0	0
S1_295479	NC_002505.1	295479	.	T	C	886	.	DP=114241;VDB=0.796841;SGB=-6647.11;RPB=6.30347e-05;MQB=1.71039e-14;MQSB=2.60049e-12;BQB=1.25588e-26;MQ0F=1.75068e-05;AC=4;AN=977;DP4=54524,43246,229,289;MQ=56;ANN=C|synonymous_variant|LOW|VC_RS01390|VC_RS01390|transcript|VC_RS01390|protein_coding|1/1|c.735A>G|p.Pro245Pro|735/1377|735/1377|245/458||,C|upstream_gene_variant|MODIFIER|VC_RS01370|VC_RS01370|transcript|VC_RS01370|protein_coding||c.-44…	GT:PL	0	0	0	0	0	0	0	0	0	0	0	0	0	0	0	0	0	0	0	0	0	0	0	0	0	0	0	0	0	0	0	0	0	0	0	0	0	0	0	0
S1_295485	NC_002505.1	295485	.	T	C	886	.	DP=115975;VDB=0.833153;SGB=-8630.82;RPB=0.120466;MQB=7.69478e-13;MQSB=1.0198e-20;BQB=2.73689e-29;MQ0F=1.72451e-05;AC=4;AN=977;DP4=55517,43885,268,266;MQ=55;ANN=C|synonymous_variant|LOW|VC_RS01390|VC_RS01390|transcript|VC_RS01390|protein_coding|1/1|c.729A>G|p.Val243Val|729/1377|729/1377|243/458||,C|upstream_gene_variant|MODIFIER|VC_RS01370|VC_RS01370|transcript|VC_RS01370|protein_coding||c.-4493A>…	GT:PL	0	0	0	0	0	0	0	0	0	0	0	0	0	0	0	0	0	0	0	0	0	0	0	0	0	0	0	0	0	0	0	0	0	0	0	0	0	0	0	0
S1_295506	NC_002505.1	295506	.	A	G	886	.	DP=110896;VDB=0.839152;SGB=-4230.19;RPB=0.971123;MQB=3.73578e-13;MQSB=1.15534e-27;BQB=1.63074e-20;MQ0F=9.01746e-06;AC=4;AN=977;DP4=52880,44420,224,265;MQ=56;ANN=G|synonymous_variant|LOW|VC_RS01390|VC_RS01390|transcript|VC_RS01390|protein_coding|1/1|c.708T>C|p.Ala236Ala|708/1377|708/1377|236/458||,G|upstream_gene_variant|MODIFIER|VC_RS01370|VC_RS01370|transcript|VC_RS01370|protein_coding||c.-4514T…	GT:PL	0	0	0	0	0	0	0	0	0	0	0	0	0	0	0	0	0	0	0	0	0	0	0	0	0	0	0	0	0	0	0	0	0	0	0	0	0	0	0	0
S1_295518	NC_002505.1	295518	.	C	T	886	.	DP=111227;VDB=0.00138129;SGB=-7773.1;RPB=0.175772;MQB=2.31195e-09;MQSB=3.84807e-24;BQB=1.24717e-27;MQ0F=8.99062e-06;AC=4;AN=978;DP4=51479,46019,202,262;MQ=56;ANN=T|synonymous_variant|LOW|VC_RS01390|VC_RS01390|transcript|VC_RS01390|protein_coding|1/1|c.696G>A|p.Leu232Leu|696/1377|696/1377|232/458||,T|upstream_gene_variant|MODIFIER|VC_RS01370|VC_RS01370|transcript|VC_RS01370|protein_coding||c.-4526…	GT:PL	0	0	0	0	0	0	0	0	0	0	0	0	0	0	0	0	0	0	0	0	0	0	0	0	0	0	0	0	0	0	0	0	0	0	0	0	0	0	0	0
S1_295521	NC_002505.1	295521	.	T	C	886	.	DP=114042;VDB=1.22239e-05;SGB=-6635.56;RPB=0.904125;MQB=1.12763e-09;MQSB=2.95674e-43;BQB=1.08844e-18;MQ0F=0;AC=4;AN=978;DP4=53965,46408,213,221;MQ=56;ANN=C|synonymous_variant|LOW|VC_RS01390|VC_RS01390|transcript|VC_RS01390|protein_coding|1/1|c.693A>G|p.Lys231Lys|693/1377|693/1377|231/458||,C|upstream_gene_variant|MODIFIER|VC_RS01370|VC_RS01370|transcript|VC_RS01370|protein_coding||c.-4529A>G|||||…	GT:PL	0	0	0	0	0	0	0	0	0	0	0	0	0	0	0	0	0	0	0	0	0	0	0	0	0	0	0	0	0	0	0	0	0	0	0	0	0	0	0	0
S1_295524	NC_002505.1	295524	.	A	G	886	.	DP=113804;VDB=0.000186931;SGB=-6878.33;RPB=0.765331;MQB=1.70317e-09;MQSB=2.77992e-28;BQB=1.18226e-19;MQ0F=0;AC=4;AN=978;DP4=53284,47239,203,232;MQ=56;ANN=G|synonymous_variant|LOW|VC_RS01390|VC_RS01390|transcript|VC_RS01390|protein_coding|1/1|c.690T>C|p.Ala230Ala|690/1377|690/1377|230/458||,G|upstream_gene_variant|MODIFIER|VC_RS01370|VC_RS01370|transcript|VC_RS01370|protein_coding||c.-4532T>C|||||…	GT:PL	0	0	0	0	0	0	0	0	0	0	0	0	0	0	0	0	0	0	0	0	0	0	0	0	0	0	0	0	0	0	0	0	0	0	0	0	0	0	0	0
S1_295638	NC_002505.1	295638	.	C	T	886	.	DP=106236;VDB=0.00257474;SGB=-5555.33;RPB=0.795996;MQB=1.31286e-10;MQSB=0;BQB=7.67351e-17;MQ0F=1.8826e-05;AC=4;AN=977;DP4=58280,32576,257,169;MQ=56;ANN=T|synonymous_variant|LOW|VC_RS01390|VC_RS01390|transcript|VC_RS01390|protein_coding|1/1|c.576G>A|p.Val192Val|576/1377|576/1377|192/458||,T|upstream_gene_variant|MODIFIER|VC_RS01370|VC_RS01370|transcript|VC_RS01370|protein_coding||c.-4646G>A|||||46…	GT:PL	0	0	0	0	0	0	0	0	0	0	0	0	0	0	0	0	0	0	0	0	0	0	0	0	0	0	0	0	0	0	0	0	0	0	0	0	0	0	0	0
S1_295641	NC_002505.1	295641	.	A	G	886	.	DP=106175;VDB=0.000335276;SGB=-5295.54;RPB=0.540748;MQB=1.56671e-10;MQSB=0;BQB=1.20918e-21;MQ0F=1.88368e-05;AC=4;AN=977;DP4=58046,33570,247,152;MQ=56;ANN=G|synonymous_variant|LOW|VC_RS01390|VC_RS01390|transcript|VC_RS01390|protein_coding|1/1|c.573T>C|p.Leu191Leu|573/1377|573/1377|191/458||,G|upstream_gene_variant|MODIFIER|VC_RS01370|VC_RS01370|transcript|VC_RS01370|protein_coding||c.-4649T>C|||||…	GT:PL	0	0	0	0	0	0	0	0	0	0	0	0	0	0	0	0	0	0	0	0	0	0	0	0	0	0	0	0	0	0	0	0	0	0	0	0	0	0	0	0
S1_295644	NC_002505.1	295644	.	C	T	886	.	DP=104959;VDB=0.000401064;SGB=-7139.25;RPB=0.516385;MQB=9.4139e-12;MQSB=2.33547e-38;BQB=8.77433e-38;MQ0F=1.90551e-05;AC=4;AN=977;DP4=56711,32774,237,198;MQ=56;ANN=T|synonymous_variant|LOW|VC_RS01390|VC_RS01390|transcript|VC_RS01390|protein_coding|1/1|c.570G>A|p.Leu190Leu|570/1377|570/1377|190/458||,T|upstream_gene_variant|MODIFIER|VC_RS01370|VC_RS01370|transcript|VC_RS01370|protein_coding||c.-465…	GT:PL	0	0	0	0	0	0	0	0	0	0	0	0	0	0	0	0	0	0	0	0	0	0	0	0	0	0	0	0	0	0	0	0	0	0	0	0	0	0	0	0
S1_295647	NC_002505.1	295647	.	A	G	886	.	DP=103854;VDB=0.00139962;SGB=-9411.24;RPB=0.21127;MQB=2.61446e-11;MQSB=5.63316e-33;BQB=0;MQ0F=1.92578e-05;AC=4;AN=973;DP4=56450,31769,248,225;MQ=56;ANN=G|synonymous_variant|LOW|VC_RS01390|VC_RS01390|transcript|VC_RS01390|protein_coding|1/1|c.567T>C|p.Gly189Gly|567/1377|567/1377|189/458||,G|upstream_gene_variant|MODIFIER|VC_RS01370|VC_RS01370|transcript|VC_RS01370|protein_coding||c.-4655T>C|||||46…	GT:PL	0	0	0	0	0	0	0	0	0	0	0	0	0	0	0	0	0	0	0	0	0	0	0	0	0	0	0	0	0	0	0	0	0	0	0	0	0	0	0	0
S1_295755	NC_002505.1	295755	.	T	A	886	.	DP=102854;VDB=0.997179;SGB=-4961.26;RPB=0.00382568;MQB=6.80252e-10;MQSB=3.17299e-07;BQB=1.27728e-25;MQ0F=0;AC=4;AN=973;DP4=48367,42869,218,221;MQ=56;ANN=A|synonymous_variant|LOW|VC_RS01390|VC_RS01390|transcript|VC_RS01390|protein_coding|1/1|c.459A>T|p.Pro153Pro|459/1377|459/1377|153/458||,A|upstream_gene_variant|MODIFIER|VC_RS01370|VC_RS01370|transcript|VC_RS01370|protein_coding||c.-4763A>T|||||4…	GT:PL	0	0	0	0	0	0	0	0	0	0	0	0	0	0	0	0	0	0	0	0	0	0	0	0	0	0	0	0	0	0	0	0	0	0	0	0	0	0	0	0
S1_295881	NC_002505.1	295881	.	T	C	886	.	DP=109773;VDB=0.514386;SGB=-9110.04;RPB=0.113611;MQB=1.03882e-12;MQSB=0;BQB=3.13658e-38;MQ0F=0;AC=4;AN=971;DP4=59205,36371,355,215;MQ=55;ANN=C|synonymous_variant|LOW|VC_RS01390|VC_RS01390|transcript|VC_RS01390|protein_coding|1/1|c.333A>G|p.Ala111Ala|333/1377|333/1377|111/458||,C|upstream_gene_variant|MODIFIER|VC_RS01370|VC_RS01370|transcript|VC_RS01370|protein_coding||c.-4889A>G|||||4889|,C|upstr…	GT:PL	0	0	0	0	0	0	0	0	0	0	0	0	0	0	0	0	0	0	0	0	0	0	0	0	0	0	0	0	0	0	0	0	0	0	0	0	0	0	0	0
S1_295959	NC_002505.1	295959	.	T	G	886	.	DP=110752;VDB=0.999219;SGB=-7973.9;RPB=0.63265;MQB=1.15872e-12;MQSB=0;BQB=3.59688e-24;MQ0F=0;AC=4;AN=972;DP4=57449,38788,277,221;MQ=55;ANN=G|synonymous_variant|LOW|VC_RS01390|VC_RS01390|transcript|VC_RS01390|protein_coding|1/1|c.255A>C|p.Ile85Ile|255/1377|255/1377|85/458||,G|upstream_gene_variant|MODIFIER|VC_RS01370|VC_RS01370|transcript|VC_RS01370|protein_coding||c.-4967A>C|||||4967|,G|upstream_…	GT:PL	0	0	0	0	0	0	0	0	0	0	0	0	0	0	0	0	0	0	0	0	0	0	0	0	0	0	0	0	0	0	0	0	0	0	0	0	0	0	0	0
S1_296723	NC_002505.1	296723	.	T	C	886	.	DP=124682;VDB=0.731814;SGB=-9198.64;RPB=0.791172;MQB=2.68534e-13;MQSB=1.91547e-21;BQB=8.06323e-32;MQ0F=0;AC=4;AN=977;DP4=56659,51323,279,271;MQ=56;ANN=C|synonymous_variant|LOW|VC_RS01395|VC_RS01395|transcript|VC_RS01395|protein_coding|1/1|c.357T>C|p.Arg119Arg|357/516|357/516|119/171||,C|upstream_gene_variant|MODIFIER|VC_RS01375|VC_RS01375|transcript|VC_RS01375|protein_coding||c.-4789A>G|||||4789|…	GT:PL	0	0	0	0	0	0	0	0	0	0	0	0	0	0	0	0	0	0	0	0	0	0	0	0	0	0	0	0	0	0	0	0	0	0	0	0	0	0	0	0
S1_296828	NC_002505.1	296828	.	A	G	886	.	DP=126325;VDB=0.618528;SGB=-7038.12;RPB=0.939941;MQB=4.41217e-15;MQSB=0;BQB=1.30808e-12;MQ0F=0;AC=4;AN=976;DP4=62381,48027,294,278;MQ=55;ANN=G|synonymous_variant|LOW|VC_RS01395|VC_RS01395|transcript|VC_RS01395|protein_coding|1/1|c.462A>G|p.Val154Val|462/516|462/516|154/171||,G|upstream_gene_variant|MODIFIER|VC_RS01375|VC_RS01375|transcript|VC_RS01375|protein_coding||c.-4894T>C|||||4894|,G|upstrea…	GT:PL	0	0	0	0	0	0	0	0	0	0	0	0	0	0	0	0	0	0	0	0	0	0	0	0	0	0	0	0	0	0	0	0	0	0	0	0	0	0	0	0
S1_297022	NC_002505.1	297022	.	T	C	886	.	DP=127512;VDB=0.383993;SGB=-8521.37;RPB=0.132184;MQB=9.04663e-12;MQSB=0;BQB=6.5237e-34;MQ0F=0;AC=4;AN=976;DP4=61687,46032,264,294;MQ=56;ANN=C|synonymous_variant|LOW|edd|VC_RS01400|transcript|VC_RS01400|protein_coding|1/1|c.144T>C|p.His48His|144/1797|144/1797|48/598||,C|upstream_gene_variant|MODIFIER|VC_RS01380|VC_RS01380|transcript|VC_RS01380|protein_coding||c.-3025A>G|||||3025|,C|upstream_gene_v…	GT:PL	0	0	0	0	0	0	0	0	0	0	0	0	0	0	0	0	0	0	0	0	0	0	0	0	0	0	0	0	0	0	0	0	0	0	0	0	0	0	0	0
S1_297025	NC_002505.1	297025	.	G	A	886	.	DP=123983;VDB=0.586429;SGB=-7442.92;RPB=0.415926;MQB=3.39838e-12;MQSB=2.29189e-22;BQB=4.34323e-29;MQ0F=0;AC=4;AN=975;DP4=58584,47801,253,294;MQ=56;ANN=A|synonymous_variant|LOW|edd|VC_RS01400|transcript|VC_RS01400|protein_coding|1/1|c.147G>A|p.Ala49Ala|147/1797|147/1797|49/598||,A|upstream_gene_variant|MODIFIER|VC_RS01380|VC_RS01380|transcript|VC_RS01380|protein_coding||c.-3028C>T|||||3028|,A|upst…	GT:PL	0	0	0	0	0	0	0	0	0	0	0	0	0	0	0	0	0	0	0	0	0	0	0	0	0	0	0	0	0	0	0	0	0	0	0	0	0	0	0	0
S1_297034	NC_002505.1	297034	.	C	T	886	.	DP=126937;VDB=0.166185;SGB=-4663.91;RPB=0.360904;MQB=3.01719e-11;MQSB=1.55534e-09;BQB=2.91008e-30;MQ0F=0;AC=4;AN=975;DP4=58876,48693,225,292;MQ=56;ANN=T|synonymous_variant|LOW|edd|VC_RS01400|transcript|VC_RS01400|protein_coding|1/1|c.156C>T|p.Ala52Ala|156/1797|156/1797|52/598||,T|upstream_gene_variant|MODIFIER|VC_RS01380|VC_RS01380|transcript|VC_RS01380|protein_coding||c.-3037G>A|||||3037|,T|upst…	GT:PL	0	0	0	0	0	0	0	0	0	0	0	0	0	0	0	0	0	0	0	0	0	0	0	0	0	0	0	0	0	0	0	0	0	0	0	0	0	0	0	0
S1_297118	NC_002505.1	297118	.	T	C	886	.	DP=121475;VDB=0.461576;SGB=-11087.8;RPB=3.05563e-05;MQB=3.74926e-15;MQSB=0.963337;BQB=2.56779e-19;MQ0F=8.23215e-06;AC=4;AN=975;DP4=58874,45784,295,269;MQ=55;ANN=C|synonymous_variant|LOW|edd|VC_RS01400|transcript|VC_RS01400|protein_coding|1/1|c.240T>C|p.Ser80Ser|240/1797|240/1797|80/598||,C|upstream_gene_variant|MODIFIER|VC_RS01380|VC_RS01380|transcript|VC_RS01380|protein_coding||c.-3121A>G|||||31…	GT:PL	0	0	0	0	0	0	0	0	0	0	0	0	0	0	0	0	0	0	0	0	0	0	0	0	0	0	0	0	0	0	0	0	0	0	0	0	0	0	0	0
S1_297295	NC_002505.1	297295	.	T	C	886	.	DP=117613;VDB=0.190416;SGB=-6937.22;RPB=0.00103245;MQB=3.68603e-10;MQSB=0;BQB=1.19241e-18;MQ0F=8.50246e-06;AC=4;AN=974;DP4=57384,44261,201,238;MQ=56;ANN=C|synonymous_variant|LOW|edd|VC_RS01400|transcript|VC_RS01400|protein_coding|1/1|c.417T>C|p.Leu139Leu|417/1797|417/1797|139/598||,C|upstream_gene_variant|MODIFIER|VC_RS01380|VC_RS01380|transcript|VC_RS01380|protein_coding||c.-3298A>G|||||3298|,C|…	GT:PL	0	0	0	0	0	0	0	0	0	0	0	0	0	0	0	0	0	0	0	0	0	0	0	0	0	0	0	0	0	0	0	0	0	0	0	0	0	0	0	0
S1_297298	NC_002505.1	297298	.	T	C	886	.	DP=117776;VDB=0.079326;SGB=-6995.63;RPB=0.0473591;MQB=2.24807e-12;MQSB=0;BQB=2.43391e-19;MQ0F=8.49069e-06;AC=4;AN=974;DP4=57059,44250,207,244;MQ=55;ANN=C|synonymous_variant|LOW|edd|VC_RS01400|transcript|VC_RS01400|protein_coding|1/1|c.420T>C|p.Ser140Ser|420/1797|420/1797|140/598||,C|upstream_gene_variant|MODIFIER|VC_RS01380|VC_RS01380|transcript|VC_RS01380|protein_coding||c.-3301A>G|||||3301|,C|u…	GT:PL	0	0	0	0	0	0	0	0	0	0	0	0	0	0	0	0	0	0	0	0	0	0	0	0	0	0	0	0	0	0	0	0	0	0	0	0	0	0	0	0
S1_297502	NC_002505.1	297502	.	G	A	886	.	DP=106153;VDB=0.145722;SGB=-6688.93;RPB=0.0394324;MQB=3.95248e-12;MQSB=0.0119848;BQB=1.40407e-21;MQ0F=0;AC=4;AN=971;DP4=47273,45998,238,234;MQ=55;ANN=A|synonymous_variant|LOW|edd|VC_RS01400|transcript|VC_RS01400|protein_coding|1/1|c.624G>A|p.Leu208Leu|624/1797|624/1797|208/598||,A|upstream_gene_variant|MODIFIER|VC_RS01380|VC_RS01380|transcript|VC_RS01380|protein_coding||c.-3505C>T|||||3505|,A|ups…	GT:PL	0	0	0	0	0	0	0	0	0	0	0	0	0	0	0	0	0	0	0	0	0	0	0	0	0	0	0	0	0	0	0	0	0	0	0	0	0	0	0	0
S1_297505	NC_002505.1	297505	.	C	G	886	.	DP=108293;VDB=0.152508;SGB=-10200.6;RPB=0.211577;MQB=1.17671e-09;MQSB=3.44106e-05;BQB=2.17521e-28;MQ0F=0;AC=4;AN=971;DP4=49132,46004,242,268;MQ=55;ANN=G|synonymous_variant|LOW|edd|VC_RS01400|transcript|VC_RS01400|protein_coding|1/1|c.627C>G|p.Leu209Leu|627/1797|627/1797|209/598||,G|upstream_gene_variant|MODIFIER|VC_RS01380|VC_RS01380|transcript|VC_RS01380|protein_coding||c.-3508G>C|||||3508|,G|up…	GT:PL	0	0	0	0	0	0	0	0	0	0	0	0	0	0	0	0	0	0	0	0	0	0	0	0	0	0	0	0	0	0	0	0	0	0	0	0	0	0	0	0
S1_297724	NC_002505.1	297724	.	C	G	886	.	DP=113586;VDB=0.183045;SGB=-5837.97;RPB=0.645044;MQB=6.2205e-09;MQSB=1.4013e-44;BQB=6.81439e-26;MQ0F=8.8039e-06;AC=4;AN=973;DP4=57218,41528,208,250;MQ=56;ANN=G|synonymous_variant|LOW|edd|VC_RS01400|transcript|VC_RS01400|protein_coding|1/1|c.846C>G|p.Val282Val|846/1797|846/1797|282/598||,G|upstream_gene_variant|MODIFIER|VC_RS01380|VC_RS01380|transcript|VC_RS01380|protein_coding||c.-3727G>C|||||372…	GT:PL	0	0	0	0	0	0	0	0	0	0	0	0	0	0	0	0	0	0	0	0	0	0	0	0	0	0	0	0	0	0	0	0	0	0	0	0	0	0	0	0
S1_297727	NC_002505.1	297727	.	A	C	886	.	DP=113572;VDB=0.149727;SGB=-6104.35;RPB=0.698264;MQB=7.77123e-11;MQSB=9.55686e-43;BQB=1.73967e-18;MQ0F=8.80499e-06;AC=4;AN=973;DP4=57520,41240,200,237;MQ=56;ANN=C|synonymous_variant|LOW|edd|VC_RS01400|transcript|VC_RS01400|protein_coding|1/1|c.849A>C|p.Val283Val|849/1797|849/1797|283/598||,C|upstream_gene_variant|MODIFIER|VC_RS01380|VC_RS01380|transcript|VC_RS01380|protein_coding||c.-3730T>G|||||…	GT:PL	0	0	0	0	0	0	0	0	0	0	0	0	0	0	0	0	0	0	0	0	0	0	0	0	0	0	0	0	0	0	0	0	0	0	0	0	0	0	0	0
S1_297875	NC_002505.1	297875	.	T	C	886	.	DP=108993;VDB=0.0455383;SGB=-5363.62;RPB=0.999975;MQB=1.22958e-12;MQSB=3.50325e-44;BQB=4.1989e-24;MQ0F=1.83498e-05;AC=4;AN=973;DP4=51742,41111,208,235;MQ=55;ANN=C|synonymous_variant|LOW|edd|VC_RS01400|transcript|VC_RS01400|protein_coding|1/1|c.997T>C|p.Leu333Leu|997/1797|997/1797|333/598||,C|upstream_gene_variant|MODIFIER|VC_RS01380|VC_RS01380|transcript|VC_RS01380|protein_coding||c.-3878A>G|||||…	GT:PL	0	0	0	0	0	0	0	0	0	0	0	0	0	0	0	0	0	0	0	0	0	0	0	0	0	0	0	0	0	0	0	0	0	0	0	0	0	0	0	0
S1_297904	NC_002505.1	297904	.	T	C	886	.	DP=109741;VDB=0.138632;SGB=-5248.22;RPB=0.118367;MQB=4.8594e-10;MQSB=1.1283e-27;BQB=8.35701e-24;MQ0F=1.82247e-05;AC=4;AN=973;DP4=50915,42702,214,227;MQ=55;ANN=C|synonymous_variant|LOW|edd|VC_RS01400|transcript|VC_RS01400|protein_coding|1/1|c.1026T>C|p.Pro342Pro|1026/1797|1026/1797|342/598||,C|upstream_gene_variant|MODIFIER|VC_RS01380|VC_RS01380|transcript|VC_RS01380|protein_coding||c.-3907A>G||||…	GT:PL	0	0	0	0	0	0	0	0	0	0	0	0	0	0	0	0	0	0	0	0	0	0	0	0	0	0	0	0	0	0	0	0	0	0	0	0	0	0	0	0
S1_297934	NC_002505.1	297934	.	C	T	886	.	DP=108715;VDB=2.51412e-05;SGB=-7691.41;RPB=0.00380055;MQB=0.000319741;MQSB=3.48299e-16;BQB=1.7236e-43;MQ0F=9.19836e-06;AC=4;AN=973;DP4=48280,44049,119,149;MQ=56;ANN=T|synonymous_variant|LOW|edd|VC_RS01400|transcript|VC_RS01400|protein_coding|1/1|c.1056C>T|p.Gly352Gly|1056/1797|1056/1797|352/598||,T|upstream_gene_variant|MODIFIER|VC_RS01380|VC_RS01380|transcript|VC_RS01380|protein_coding||c.-3937G…	GT:PL	0	0	0	0	0	0	0	0	0	0	0	0	0	0	0	0	0	0	0	0	0	0	0	0	0	0	0	0	0	0	0	0	0	0	0	0	0	0	0	0
S1_297937	NC_002505.1	297937	.	C	T	886	.	DP=108321;VDB=3.49596e-12;SGB=-7866.77;RPB=0.175003;MQB=0.000122902;MQSB=1.68149e-11;BQB=2.48381e-28;MQ0F=0;AC=4;AN=973;DP4=47757,44302,113,151;MQ=56;ANN=T|synonymous_variant|LOW|edd|VC_RS01400|transcript|VC_RS01400|protein_coding|1/1|c.1059C>T|p.Gly353Gly|1059/1797|1059/1797|353/598||,T|upstream_gene_variant|MODIFIER|VC_RS01380|VC_RS01380|transcript|VC_RS01380|protein_coding||c.-3940G>A|||||3940…	GT:PL	0	0	0	0	0	0	0	0	0	0	0	0	0	0	0	0	0	0	0	0	0	0	0	0	0	0	0	0	0	0	0	0	0	0	0	0	0	0	0	0
S1_297940	NC_002505.1	297940	.	G	A	886	.	DP=109305;VDB=6.40089e-15;SGB=-7449.42;RPB=6.20658e-05;MQB=0.0105596;MQSB=2.82801e-07;BQB=3.7015e-25;MQ0F=0;AC=4;AN=973;DP4=48458,44955,125,141;MQ=56;ANN=A|synonymous_variant|LOW|edd|VC_RS01400|transcript|VC_RS01400|protein_coding|1/1|c.1062G>A|p.Val354Val|1062/1797|1062/1797|354/598||,A|upstream_gene_variant|MODIFIER|VC_RS01380|VC_RS01380|transcript|VC_RS01380|protein_coding||c.-3943C>T|||||3943…	GT:PL	0	0	0	0	0	0	0	0	0	0	0	0	0	0	0	0	0	0	0	0	0	0	0	0	0	0	0	0	0	0	0	0	0	0	0	0	0	0	0	0
S1_297943	NC_002505.1	297943	.	A	C	886	.	DP=109283;VDB=1.49294e-09;SGB=-9691.54;RPB=0.618756;MQB=2.03242e-05;MQSB=2.36634e-06;BQB=1.95926e-27;MQ0F=0;AC=4;AN=973;DP4=47704,46225,144,139;MQ=56;ANN=C|synonymous_variant|LOW|edd|VC_RS01400|transcript|VC_RS01400|protein_coding|1/1|c.1065A>C|p.Pro355Pro|1065/1797|1065/1797|355/598||,C|upstream_gene_variant|MODIFIER|VC_RS01380|VC_RS01380|transcript|VC_RS01380|protein_coding||c.-3946T>G|||||3946…	GT:PL	0	0	0	0	0	0	0	0	0	0	0	0	0	0	0	0	0	0	0	0	0	0	0	0	0	0	0	0	0	0	0	0	0	0	0	0	0	0	0	0
S1_297947	NC_002505.1	297947	.	T	C	886	.	DP=108998;VDB=1.00575e-13;SGB=-4926.41;RPB=0.82934;MQB=0.000494571;MQSB=9.1688e-05;BQB=5.04763e-18;MQ0F=0;AC=4;AN=973;DP4=47255,48012,110,132;MQ=56;ANN=C|synonymous_variant|LOW|edd|VC_RS01400|transcript|VC_RS01400|protein_coding|1/1|c.1069T>C|p.Leu357Leu|1069/1797|1069/1797|357/598||,C|upstream_gene_variant|MODIFIER|VC_RS01380|VC_RS01380|transcript|VC_RS01380|protein_coding||c.-3950A>G|||||3950|,…	GT:PL	0	0	0	0	0	0	0	0	0	0	0	0	0	0	0	0	0	0	0	0	0	0	0	0	0	0	0	0	0	0	0	0	0	0	0	0	0	0	0	0
S1_297949	NC_002505.1	297949	.	A	G	886	.	DP=109330;VDB=6.73575e-15;SGB=-5988.61;RPB=0.828444;MQB=0.000101474;MQSB=5.47255e-06;BQB=4.93995e-15;MQ0F=0;AC=4;AN=973;DP4=47423,48206,116,131;MQ=56;ANN=G|synonymous_variant|LOW|edd|VC_RS01400|transcript|VC_RS01400|protein_coding|1/1|c.1071A>G|p.Leu357Leu|1071/1797|1071/1797|357/598||,G|upstream_gene_variant|MODIFIER|VC_RS01380|VC_RS01380|transcript|VC_RS01380|protein_coding||c.-3952T>C|||||3952…	GT:PL	0	0	0	0	0	0	0	0	0	0	0	0	0	0	0	0	0	0	0	0	0	0	0	0	0	0	0	0	0	0	0	0	0	0	0	0	0	0	0	0
S1_297968	NC_002505.1	297968	.	T	G	886	.	DP=106511;VDB=0.853532;SGB=-6973.07;RPB=9.5381e-09;MQB=5.85644e-06;MQSB=0.000141905;BQB=2.64254e-18;MQ0F=0;AC=4;AN=972;DP4=48335,45295,192,194;MQ=56;ANN=G|missense_variant|MODERATE|edd|VC_RS01400|transcript|VC_RS01400|protein_coding|1/1|c.1090T>G|p.Ser364Ala|1090/1797|1090/1797|364/598||,G|upstream_gene_variant|MODIFIER|VC_RS01380|VC_RS01380|transcript|VC_RS01380|protein_coding||c.-3971A>C|||||39…	GT:PL	0	0	0	0	0	0	0	0	0	0	0	0	0	0	0	0	0	0	0	0	0	0	0	0	0	0	0	0	0	0	0	0	0	0	0	0	0	0	0	0
S1_297970	NC_002505.1	297970	.	T	C	886	.	DP=106567;VDB=0.657519;SGB=-3635.63;RPB=1.87228e-07;MQB=8.45186e-07;MQSB=0.000128711;BQB=2.21344e-14;MQ0F=0;AC=4;AN=972;DP4=48485,45431,182,174;MQ=56;ANN=C|synonymous_variant|LOW|edd|VC_RS01400|transcript|VC_RS01400|protein_coding|1/1|c.1092T>C|p.Ser364Ser|1092/1797|1092/1797|364/598||,C|upstream_gene_variant|MODIFIER|VC_RS01380|VC_RS01380|transcript|VC_RS01380|protein_coding||c.-3973A>G|||||3973…	GT:PL	0	0	0	0	0	0	0	0	0	0	0	0	0	0	0	0	0	0	0	0	0	0	0	0	0	0	0	0	0	0	0	0	0	0	0	0	0	0	0	0
S1_297973	NC_002505.1	297973	.	A	G	886	.	DP=107299;VDB=0.416403;SGB=-5287.02;RPB=0.00368018;MQB=1.50621e-05;MQSB=3.03479e-05;BQB=5.35962e-14;MQ0F=0;AC=4;AN=972;DP4=48898,45501,179,195;MQ=56;ANN=G|synonymous_variant|LOW|edd|VC_RS01400|transcript|VC_RS01400|protein_coding|1/1|c.1095A>G|p.Lys365Lys|1095/1797|1095/1797|365/598||,G|upstream_gene_variant|MODIFIER|VC_RS01380|VC_RS01380|transcript|VC_RS01380|protein_coding||c.-3976T>C|||||3976|…	GT:PL	0	0	0	0	0	0	0	0	0	0	0	0	0	0	0	0	0	0	0	0	0	0	0	0	0	0	0	0	0	0	0	0	0	0	0	0	0	0	0	0
S1_297991	NC_002505.1	297991	.	T	C	886	.	DP=103986;VDB=0.046735;SGB=-4218.2;RPB=0.00237022;MQB=1.742e-06;MQSB=0.0142205;BQB=1.5064e-15;MQ0F=0;AC=4;AN=972;DP4=48804,42964,186,190;MQ=56;ANN=C|synonymous_variant|LOW|edd|VC_RS01400|transcript|VC_RS01400|protein_coding|1/1|c.1113T>C|p.Val371Val|1113/1797|1113/1797|371/598||,C|upstream_gene_variant|MODIFIER|VC_RS01380|VC_RS01380|transcript|VC_RS01380|protein_coding||c.-3994A>G|||||3994|,C|ups…	GT:PL	0	0	0	0	0	0	0	0	0	0	0	0	0	0	0	0	0	0	0	0	0	0	0	0	0	0	0	0	0	0	0	0	0	0	0	0	0	0	0	0
S1_297997	NC_002505.1	297997	.	A	G	886	.	DP=101180;VDB=0.0238481;SGB=-6668.8;RPB=0.0148712;MQB=9.03423e-07;MQSB=0.0675052;BQB=4.78475e-28;MQ0F=0;AC=4;AN=972;DP4=47105,42470,227,214;MQ=56;ANN=G|synonymous_variant|LOW|edd|VC_RS01400|transcript|VC_RS01400|protein_coding|1/1|c.1119A>G|p.Pro373Pro|1119/1797|1119/1797|373/598||,G|upstream_gene_variant|MODIFIER|VC_RS01380|VC_RS01380|transcript|VC_RS01380|protein_coding||c.-4000T>C|||||4000|,G|…	GT:PL	0	0	0	0	0	0	0	0	0	0	0	0	0	0	0	0	0	0	0	0	0	0	0	0	0	0	0	0	0	0	0	0	0	0	0	0	0	0	0	0
S1_298015	NC_002505.1	298015	.	G	T	886	.	DP=98051;VDB=0.782957;SGB=-4873.16;RPB=0.0803555;MQB=1.70333e-05;MQSB=0.00318769;BQB=3.43674e-17;MQ0F=0;AC=4;AN=972;DP4=46641,41147,206,199;MQ=56;ANN=T|missense_variant|MODERATE|edd|VC_RS01400|transcript|VC_RS01400|protein_coding|1/1|c.1137G>T|p.Arg379Ser|1137/1797|1137/1797|379/598||,T|upstream_gene_variant|MODIFIER|VC_RS01380|VC_RS01380|transcript|VC_RS01380|protein_coding||c.-4018C>A|||||4018|…	GT:PL	0	0	0	0	0	0	0	0	0	0	0	0	0	0	0	0	0	0	0	0	0	0	0	0	0	0	0	0	0	0	0	0	0	0	0	0	0	0	0	0
S1_298054	NC_002505.1	298054	.	A	G	845	.	DP=97587;VDB=1.68168e-07;SGB=-4440.66;RPB=0.166933;MQB=0.00037504;MQSB=0;BQB=4.71912e-06;MQ0F=0;AC=4;AN=972;DP4=48962,37845,126,129;MQ=56;ANN=G|synonymous_variant|LOW|edd|VC_RS01400|transcript|VC_RS01400|protein_coding|1/1|c.1176A>G|p.Leu392Leu|1176/1797|1176/1797|392/598||,G|upstream_gene_variant|MODIFIER|VC_RS01380|VC_RS01380|transcript|VC_RS01380|protein_coding||c.-4057T>C|||||4057|,G|upstream…	GT:PL	0	0	0	0	0	0	0	0	0	0	0	0	0	0	0	0	0	0	0	0	0	0	0	0	0	0	0	0	0	0	0	0	0	0	0	0	0	0	0	0
S1_298055	NC_002505.1	298055	.	T	C	851	.	DP=97243;VDB=5.26483e-07;SGB=-6046.58;RPB=0.0233949;MQB=0.000312272;MQSB=0;BQB=1.77731e-14;MQ0F=0;AC=4;AN=972;DP4=48685,38015,134,147;MQ=56;ANN=C|missense_variant|MODERATE|edd|VC_RS01400|transcript|VC_RS01400|protein_coding|1/1|c.1177T>C|p.Cys393Arg|1177/1797|1177/1797|393/598||,C|upstream_gene_variant|MODIFIER|VC_RS01380|VC_RS01380|transcript|VC_RS01380|protein_coding||c.-4058A>G|||||4058|,C|ups…	GT:PL	0	0	0	0	0	0	0	0	0	0	0	0	0	0	0	0	0	0	0	0	0	0	0	0	0	0	0	0	0	0	0	0	0	0	0	0	0	0	0	0
S1_298062	NC_002505.1	298062	.	A	T	845	.	DP=98383;VDB=1.92528e-06;SGB=-6553.54;RPB=0.833792;MQB=0.00143367;MQSB=0;BQB=1.11804e-25;MQ0F=0;AC=4;AN=971;DP4=48922,38407,145,146;MQ=56;ANN=T|missense_variant|MODERATE|edd|VC_RS01400|transcript|VC_RS01400|protein_coding|1/1|c.1184A>T|p.Lys395Met|1184/1797|1184/1797|395/598||,T|upstream_gene_variant|MODIFIER|VC_RS01380|VC_RS01380|transcript|VC_RS01380|protein_coding||c.-4065T>A|||||4065|,T|upstr…	GT:PL	0	0	0	0	0	0	0	0	0	0	0	0	0	0	0	0	0	0	0	0	0	0	0	0	0	0	0	0	0	0	0	0	0	0	0	0	0	0	0	0
S1_298087	NC_002505.1	298087	.	T	G	886	.	DP=97120;VDB=0.982105;SGB=-5528.66;RPB=0.112309;MQB=9.45241e-09;MQSB=0;BQB=2.18524e-12;MQ0F=0;AC=4;AN=970;DP4=49543,36313,187,230;MQ=56;ANN=G|synonymous_variant|LOW|edd|VC_RS01400|transcript|VC_RS01400|protein_coding|1/1|c.1209T>G|p.Ala403Ala|1209/1797|1209/1797|403/598||,G|upstream_gene_variant|MODIFIER|VC_RS01380|VC_RS01380|transcript|VC_RS01380|protein_coding||c.-4090A>C|||||4090|,G|upstream_g…	GT:PL	0	0	0	0	0	0	0	0	0	0	0	0	0	0	0	0	0	0	0	0	0	0	0	0	0	0	0	0	0	0	0	0	0	0	0	0	0	0	0	0
S1_298183	NC_002505.1	298183	.	A	G	886	.	DP=103833;VDB=0.116139;SGB=-4882.07;RPB=0.178945;MQB=9.08389e-11;MQSB=0;BQB=2.74448e-16;MQ0F=9.63085e-06;AC=4;AN=971;DP4=51329,37105,235,205;MQ=56;ANN=G|synonymous_variant|LOW|edd|VC_RS01400|transcript|VC_RS01400|protein_coding|1/1|c.1305A>G|p.Ala435Ala|1305/1797|1305/1797|435/598||,G|upstream_gene_variant|MODIFIER|VC_RS01380|VC_RS01380|transcript|VC_RS01380|protein_coding||c.-4186T>C|||||4186|,G…	GT:PL	0	0	0	0	0	0	0	0	0	0	0	0	0	0	0	0	0	0	0	0	0	0	0	0	0	0	0	0	0	0	0	0	0	0	0	0	0	0	0	0
S1_298195	NC_002505.1	298195	.	G	A	886	.	DP=106187;VDB=0.109215;SGB=-3687.26;RPB=0.535905;MQB=9.71337e-12;MQSB=0;BQB=2.39633e-21;MQ0F=2.8252e-05;AC=4;AN=972;DP4=52573,37020,235,208;MQ=56;ANN=A|synonymous_variant|LOW|edd|VC_RS01400|transcript|VC_RS01400|protein_coding|1/1|c.1317G>A|p.Glu439Glu|1317/1797|1317/1797|439/598||,A|upstream_gene_variant|MODIFIER|VC_RS01380|VC_RS01380|transcript|VC_RS01380|protein_coding||c.-4198C>T|||||4198|,A|…	GT:PL	0	0	0	0	0	0	0	0	0	0	0	0	0	0	0	0	0	0	0	0	0	0	0	0	0	0	0	0	0	0	0	0	0	0	0	0	0	0	0	0
S1_298241	NC_002505.1	298241	.	C	G	886	.	DP=98999;VDB=0.238906;SGB=-4421.82;RPB=0.608419;MQB=3.89702e-08;MQSB=6.34927e-06;BQB=2.63749e-25;MQ0F=4.04044e-05;AC=4;AN=972;DP4=48751,38465,221,200;MQ=56;ANN=G|missense_variant|MODERATE|edd|VC_RS01400|transcript|VC_RS01400|protein_coding|1/1|c.1363C>G|p.Gln455Glu|1363/1797|1363/1797|455/598||,G|upstream_gene_variant|MODIFIER|VC_RS01380|VC_RS01380|transcript|VC_RS01380|protein_coding||c.-4244G>C…	GT:PL	0	0	0	0	0	0	0	0	0	0	0	0	0	0	0	0	0	0	0	0	0	0	0	0	0	0	0	0	0	0	0	0	0	0	0	0	0	0	0	0
S1_298405	NC_002505.1	298405	.	T	C	886	.	DP=110471;VDB=0.207658;SGB=-12055.1;RPB=0.488741;MQB=9.09564e-08;MQSB=0;BQB=1.4013e-44;MQ0F=0;AC=4;AN=972;DP4=58165,35985,351,210;MQ=55;ANN=C|synonymous_variant|LOW|edd|VC_RS01400|transcript|VC_RS01400|protein_coding|1/1|c.1527T>C|p.Gly509Gly|1527/1797|1527/1797|509/598||,C|upstream_gene_variant|MODIFIER|VC_RS01380|VC_RS01380|transcript|VC_RS01380|protein_coding||c.-4408A>G|||||4408|,C|upstream_g…	GT:PL	0	0	0	0	0	0	0	0	0	0	0	0	0	0	0	0	0	0	0	0	0	0	0	0	0	0	0	0	0	0	0	0	0	0	0	0	0	0	0	0
S1_298471	NC_002505.1	298471	.	T	C	886	.	DP=104952;VDB=0.876365;SGB=-9291.76;RPB=0.777101;MQB=1.43069e-16;MQSB=0.78073;BQB=3.83914e-38;MQ0F=0;AC=4;AN=973;DP4=46860,43278,323,191;MQ=55;ANN=C|synonymous_variant|LOW|edd|VC_RS01400|transcript|VC_RS01400|protein_coding|1/1|c.1593T>C|p.Gly531Gly|1593/1797|1593/1797|531/598||,C|upstream_gene_variant|MODIFIER|VC_RS01380|VC_RS01380|transcript|VC_RS01380|protein_coding||c.-4474A>G|||||4474|,C|ups…	GT:PL	0	0	0	0	0	0	0	0	0	0	0	0	0	0	0	0	0	0	0	0	0	0	0	0	0	0	0	0	0	0	0	0	0	0	0	0	0	0	0	0
S1_298483	NC_002505.1	298483	.	T	C	886	.	DP=103967;VDB=0.601051;SGB=-9278.88;RPB=0.0991702;MQB=2.45941e-10;MQSB=0.000967307;BQB=1.79247e-38;MQ0F=0;AC=4;AN=973;DP4=48346,42932,318,190;MQ=55;ANN=C|synonymous_variant|LOW|edd|VC_RS01400|transcript|VC_RS01400|protein_coding|1/1|c.1605T>C|p.Gly535Gly|1605/1797|1605/1797|535/598||,C|upstream_gene_variant|MODIFIER|VC_RS01380|VC_RS01380|transcript|VC_RS01380|protein_coding||c.-4486A>G|||||4486|,…	GT:PL	0	0	0	0	0	0	0	0	0	0	0	0	0	0	0	0	0	0	0	0	0	0	0	0	0	0	0	0	0	0	0	0	0	0	0	0	0	0	0	0
S1_298726	NC_002505.1	298726	.	G	T	886	.	DP=109511;VDB=4.08269e-13;SGB=-6326.72;RPB=8.87803e-25;MQB=1.67678e-07;MQSB=0.00263679;BQB=2.95446e-11;MQ0F=2.73945e-05;AC=4;AN=978;DP4=54599,42677,224,235;MQ=56;ANN=T|upstream_gene_variant|MODIFIER|VC_RS01380|VC_RS01380|transcript|VC_RS01380|protein_coding||c.-4729C>A|||||4729|,T|upstream_gene_variant|MODIFIER|VC_RS01385|VC_RS01385|transcript|VC_RS01385|protein_coding||c.-3902C>A|||||3902|,T|ups…	GT:PL	0	0	0	0	0	0	0	0	0	0	0	0	0	0	0	0	0	0	0	0	0	0	0	0	0	0	0	0	0	0	0	0	0	0	0	0	0	0	0	0
S1_298734	NC_002505.1	298734	.	C	A	886	.	DP=111406;VDB=1.38527e-17;SGB=-5833.93;RPB=4.80129e-15;MQB=2.81349e-09;MQSB=5.03071e-06;BQB=7.41366e-22;MQ0F=2.69285e-05;AC=4;AN=977;DP4=55921,42870,238,247;MQ=56;ANN=A|upstream_gene_variant|MODIFIER|VC_RS01380|VC_RS01380|transcript|VC_RS01380|protein_coding||c.-4737G>T|||||4737|,A|upstream_gene_variant|MODIFIER|VC_RS01385|VC_RS01385|transcript|VC_RS01385|protein_coding||c.-3910G>T|||||3910|,A|up…	GT:PL	0	0	0	0	0	0	0	0	0	0	0	0	0	0	0	0	0	0	0	0	0	0	0	0	0	0	0	0	0	0	0	0	0	0	0	0	0	0	0	0
S1_298761	NC_002505.1	298761	.	C	T	886	.	DP=113155;VDB=1.25922e-11;SGB=-4388.06;RPB=1.14577e-15;MQB=2.29837e-11;MQSB=0;BQB=8.08794e-11;MQ0F=1.76749e-05;AC=4;AN=978;DP4=62437,37490,233,227;MQ=55;ANN=T|synonymous_variant|LOW|VC_RS01405|VC_RS01405|transcript|VC_RS01405|protein_coding|1/1|c.990G>A|p.Glu330Glu|990/999|990/999|330/332||,T|upstream_gene_variant|MODIFIER|VC_RS01380|VC_RS01380|transcript|VC_RS01380|protein_coding||c.-4764G>A||||…	GT:PL	0	0	0	0	0	0	0	0	0	0	0	0	0	0	0	0	0	0	0	0	0	0	0	0	0	0	0	0	0	0	0	0	0	0	0	0	0	0	0	0
S1_298767	NC_002505.1	298767	.	G	C	886	.	DP=110799;VDB=0.000127817;SGB=-7523.25;RPB=2.44954e-23;MQB=3.1356e-10;MQSB=0;BQB=2.89194e-16;MQ0F=1.80507e-05;AC=4;AN=978;DP4=60670,37526,265,209;MQ=56;ANN=C|synonymous_variant|LOW|VC_RS01405|VC_RS01405|transcript|VC_RS01405|protein_coding|1/1|c.984C>G|p.Ala328Ala|984/999|984/999|328/332||,C|upstream_gene_variant|MODIFIER|VC_RS01380|VC_RS01380|transcript|VC_RS01380|protein_coding||c.-4770C>G|||||…	GT:PL	0	0	0	0	0	0	0	0	0	0	0	0	0	0	0	0	0	0	0	0	0	0	0	0	0	0	0	0	0	0	0	0	0	0	0	0	0	0	0	0
S1_298776	NC_002505.1	298776	.	T	A	886	.	DP=112072;VDB=0.00589779;SGB=-5982.08;RPB=8.87635e-39;MQB=3.95097e-08;MQSB=0;BQB=2.13856e-25;MQ0F=1.78457e-05;AC=4;AN=977;DP4=61301,37458,206,197;MQ=55;ANN=A|synonymous_variant|LOW|VC_RS01405|VC_RS01405|transcript|VC_RS01405|protein_coding|1/1|c.975A>T|p.Arg325Arg|975/999|975/999|325/332||,A|upstream_gene_variant|MODIFIER|VC_RS01380|VC_RS01380|transcript|VC_RS01380|protein_coding||c.-4779A>T|||||…	GT:PL	0	0	0	0	0	0	0	0	0	0	0	0	0	0	0	0	0	0	0	0	0	0	0	0	0	0	0	0	0	0	0	0	0	0	0	0	0	0	0	0
S1_298782	NC_002505.1	298782	.	G	A	886	.	DP=113400;VDB=0.156483;SGB=-6667;RPB=0;MQB=8.074e-09;MQSB=0;BQB=3.92201e-29;MQ0F=1.76367e-05;AC=4;AN=978;DP4=61955,37345,216,170;MQ=55;ANN=A|synonymous_variant|LOW|VC_RS01405|VC_RS01405|transcript|VC_RS01405|protein_coding|1/1|c.969C>T|p.Gly323Gly|969/999|969/999|323/332||,A|upstream_gene_variant|MODIFIER|VC_RS01380|VC_RS01380|transcript|VC_RS01380|protein_coding||c.-4785C>T|||||4785|,A|upstream_…	GT:PL	0	0	0	0	0	0	0	0	0	0	0	0	0	0	0	0	0	0	0	0	0	0	0	0	0	0	0	0	0	0	0	0	0	0	0	0	0	0	0	0
S1_298791	NC_002505.1	298791	.	G	C	765	.	DP=111689;VDB=6.7936e-07;SGB=-6492.97;RPB=0.0186403;MQB=0.074406;MQSB=0;BQB=3.15775e-33;MQ0F=1.79069e-05;AC=4;AN=977;DP4=61324,36767,95,74;MQ=55;ANN=C|synonymous_variant|LOW|VC_RS01405|VC_RS01405|transcript|VC_RS01405|protein_coding|1/1|c.960C>G|p.Val320Val|960/999|960/999|320/332||,C|upstream_gene_variant|MODIFIER|VC_RS01380|VC_RS01380|transcript|VC_RS01380|protein_coding||c.-4794C>G|||||4794|,C…	GT:PL	0	0	0	0	0	0	0	0	0	0	0	0	0	0	0	0	0	0	0	0	0	0	0	0	0	0	0	0	0	0	0	0	0	0	0	0	0	0	0	0
S1_298794	NC_002505.1	298794	.	G	T	742	.	DP=111507;VDB=7.06687e-12;SGB=-6644.32;RPB=0.927734;MQB=0.427068;MQSB=0;BQB=2.50321e-31;MQ0F=1.79361e-05;AC=4;AN=977;DP4=61366,36553,90,71;MQ=55;ANN=T|synonymous_variant|LOW|VC_RS01405|VC_RS01405|transcript|VC_RS01405|protein_coding|1/1|c.957C>A|p.Val319Val|957/999|957/999|319/332||,T|upstream_gene_variant|MODIFIER|VC_RS01380|VC_RS01380|transcript|VC_RS01380|protein_coding||c.-4797C>A|||||4797|,T…	GT:PL	0	0	0	0	0	0	0	0	0	0	0	0	0	0	0	0	0	0	0	0	0	0	0	0	0	0	0	0	0	0	0	0	0	0	0	0	0	0	0	0
S1_298796	NC_002505.1	298796	.	C	T	738	.	DP=112491;VDB=1.36028e-14;SGB=-7763.08;RPB=0.0508441;MQB=0.170654;MQSB=0;BQB=4.98753e-19;MQ0F=1.77792e-05;AC=4;AN=977;DP4=61615,37056,69,64;MQ=55;ANN=T|missense_variant|MODERATE|VC_RS01405|VC_RS01405|transcript|VC_RS01405|protein_coding|1/1|c.955G>A|p.Val319Ile|955/999|955/999|319/332||,T|upstream_gene_variant|MODIFIER|VC_RS01380|VC_RS01380|transcript|VC_RS01380|protein_coding||c.-4799G>A|||||479…	GT:PL	0	0	0	0	0	0	0	0	0	0	0	0	0	0	0	0	0	0	0	0	0	0	0	0	0	0	0	0	0	0	0	0	0	0	0	0	0	0	0	0
S1_298797	NC_002505.1	298797	.	T	A	741	.	DP=112349;VDB=9.24564e-16;SGB=-7623.16;RPB=0.0404874;MQB=0.329584;MQSB=0;BQB=5.60411e-13;MQ0F=1.78017e-05;AC=4;AN=977;DP4=61703,36782,68,65;MQ=55;ANN=A|missense_variant|MODERATE|VC_RS01405|VC_RS01405|transcript|VC_RS01405|protein_coding|1/1|c.954A>T|p.Gln318His|954/999|954/999|318/332||,A|upstream_gene_variant|MODIFIER|VC_RS01380|VC_RS01380|transcript|VC_RS01380|protein_coding||c.-4800A>T|||||480…	GT:PL	0	0	0	0	0	0	0	0	0	0	0	0	0	0	0	0	0	0	0	0	0	0	0	0	0	0	0	0	0	0	0	0	0	0	0	0	0	0	0	0
S1_298800	NC_002505.1	298800	.	C	T	727	.	DP=111514;VDB=2.06367e-09;SGB=-5747.89;RPB=0.055296;MQB=0.140354;MQSB=0;BQB=2.56244e-28;MQ0F=1.7935e-05;AC=4;AN=977;DP4=60965,36890,78,77;MQ=55;ANN=T|synonymous_variant|LOW|VC_RS01405|VC_RS01405|transcript|VC_RS01405|protein_coding|1/1|c.951G>A|p.Gln317Gln|951/999|951/999|317/332||,T|upstream_gene_variant|MODIFIER|VC_RS01380|VC_RS01380|transcript|VC_RS01380|protein_coding||c.-4803G>A|||||4803|,T|…	GT:PL	0	0	0	0	0	0	0	0	0	0	0	0	0	0	0	0	0	0	0	0	0	0	0	0	0	0	0	0	0	0	0	0	0	0	0	0	0	0	0	0
S1_298802	NC_002505.1	298802	.	G	C	729	.	DP=111493;VDB=1.03746e-09;SGB=-6202.76;RPB=0.0052124;MQB=0.26741;MQSB=0;BQB=1.51017e-19;MQ0F=1.79383e-05;AC=4;AN=977;DP4=60907,36567,92,64;MQ=55;ANN=C|missense_variant|MODERATE|VC_RS01405|VC_RS01405|transcript|VC_RS01405|protein_coding|1/1|c.949C>G|p.Gln317Glu|949/999|949/999|317/332||,C|upstream_gene_variant|MODIFIER|VC_RS01380|VC_RS01380|transcript|VC_RS01380|protein_coding||c.-4805C>G|||||4805…	GT:PL	0	0	0	0	0	0	0	0	0	0	0	0	0	0	0	0	0	0	0	0	0	0	0	0	0	0	0	0	0	0	0	0	0	0	0	0	0	0	0	0
S1_298803	NC_002505.1	298803	.	C	T	737	.	DP=111582;VDB=7.56142e-09;SGB=-6644.32;RPB=0.00362322;MQB=0.372497;MQSB=0;BQB=6.06552e-23;MQ0F=1.7924e-05;AC=4;AN=977;DP4=60983,36534,80,81;MQ=55;ANN=T|synonymous_variant|LOW|VC_RS01405|VC_RS01405|transcript|VC_RS01405|protein_coding|1/1|c.948G>A|p.Glu316Glu|948/999|948/999|316/332||,T|upstream_gene_variant|MODIFIER|VC_RS01380|VC_RS01380|transcript|VC_RS01380|protein_coding||c.-4806G>A|||||4806|,…	GT:PL	0	0	0	0	0	0	0	0	0	0	0	0	0	0	0	0	0	0	0	0	0	0	0	0	0	0	0	0	0	0	0	0	0	0	0	0	0	0	0	0
S1_298806	NC_002505.1	298806	.	G	A	744	.	DP=111354;VDB=1.8395e-06;SGB=-6470.88;RPB=0.000801602;MQB=0.214209;MQSB=0;BQB=6.3479e-21;MQ0F=1.79607e-05;AC=4;AN=977;DP4=60042,36856,97,64;MQ=55;ANN=A|synonymous_variant|LOW|VC_RS01405|VC_RS01405|transcript|VC_RS01405|protein_coding|1/1|c.945C>T|p.Ala315Ala|945/999|945/999|315/332||,A|upstream_gene_variant|MODIFIER|VC_RS01380|VC_RS01380|transcript|VC_RS01380|protein_coding||c.-4809C>T|||||4809|,…	GT:PL	0	0	0	0	0	0	0	0	0	0	0	0	0	0	0	0	0	0	0	0	0	0	0	0	0	0	0	0	0	0	0	0	0	0	0	0	0	0	0	0
S1_298809	NC_002505.1	298809	.	A	G	738	.	DP=112030;VDB=0.00558998;SGB=-16192.3;RPB=5.97336e-07;MQB=0.0176862;MQSB=0;BQB=0;MQ0F=2.67785e-05;AC=4;AN=977;DP4=60243,37037,131,109;MQ=55;ANN=G|synonymous_variant|LOW|VC_RS01405|VC_RS01405|transcript|VC_RS01405|protein_coding|1/1|c.942T>C|p.Arg314Arg|942/999|942/999|314/332||,G|upstream_gene_variant|MODIFIER|VC_RS01380|VC_RS01380|transcript|VC_RS01380|protein_coding||c.-4812T>C|||||4812|,G|upst…	GT:PL	0	0	0	0	0	0	0	0	0	0	0	0	0	0	0	0	0	0	0	0	0	0	0	0	0	0	0	0	0	0	0	0	0	0	0	0	0	0	0	0
S1_298812	NC_002505.1	298812	.	T	C	754	.	DP=112108;VDB=0.0157604;SGB=-7817.12;RPB=0.0351015;MQB=0.156184;MQSB=0;BQB=1.57062e-34;MQ0F=8.91997e-06;AC=4;AN=977;DP4=60723,37233,109,68;MQ=55;ANN=C|synonymous_variant|LOW|VC_RS01405|VC_RS01405|transcript|VC_RS01405|protein_coding|1/1|c.939A>G|p.Glu313Glu|939/999|939/999|313/332||,C|upstream_gene_variant|MODIFIER|VC_RS01380|VC_RS01380|transcript|VC_RS01380|protein_coding||c.-4815A>G|||||4815|,C…	GT:PL	0	0	0	0	0	0	0	0	0	0	0	0	0	0	0	0	0	0	0	0	0	0	0	0	0	0	0	0	0	0	0	0	0	0	0	0	0	0	0	0
S1_298854	NC_002505.1	298854	.	T	A	886	.	DP=114721;VDB=1.19354e-06;SGB=-6454.29;RPB=7.20052e-05;MQB=6.46055e-16;MQSB=0;BQB=1.76457e-33;MQ0F=8.7168e-06;AC=4;AN=975;DP4=59756,37844,258,253;MQ=55;ANN=A|synonymous_variant|LOW|VC_RS01405|VC_RS01405|transcript|VC_RS01405|protein_coding|1/1|c.897A>T|p.Gly299Gly|897/999|897/999|299/332||,A|upstream_gene_variant|MODIFIER|VC_RS01380|VC_RS01380|transcript|VC_RS01380|protein_coding||c.-4857A>T|||||…	GT:PL	0	0	0	0	0	0	0	0	0	0	0	0	0	0	0	0	0	0	0	0	0	0	0	0	0	0	0	0	0	0	0	0	0	0	0	0	0	0	0	0
S1_298938	NC_002505.1	298938	.	T	G	886	.	DP=109736;VDB=0.643292;SGB=-5178.09;RPB=0.001543;MQB=1.41558e-11;MQSB=1.47543e-05;BQB=2.92019e-18;MQ0F=9.11278e-06;AC=4;AN=971;DP4=52637,43635,224,218;MQ=56;ANN=G|synonymous_variant|LOW|VC_RS01405|VC_RS01405|transcript|VC_RS01405|protein_coding|1/1|c.813A>C|p.Ser271Ser|813/999|813/999|271/332||,G|upstream_gene_variant|MODIFIER|VC_RS01380|VC_RS01380|transcript|VC_RS01380|protein_coding||c.-4941A>C…	GT:PL	0	0	0	0	0	0	0	0	0	0	0	0	0	0	0	0	0	0	0	0	0	0	0	0	0	0	0	0	0	0	0	0	0	0	0	0	0	0	0	0
S1_298950	NC_002505.1	298950	.	T	G	886	.	DP=110638;VDB=0.256038;SGB=-6047.22;RPB=0.000411679;MQB=4.55035e-11;MQSB=6.57441e-05;BQB=4.49833e-18;MQ0F=9.03849e-06;AC=4;AN=970;DP4=52881,43720,229,195;MQ=56;ANN=G|synonymous_variant|LOW|VC_RS01405|VC_RS01405|transcript|VC_RS01405|protein_coding|1/1|c.801A>C|p.Pro267Pro|801/999|801/999|267/332||,G|upstream_gene_variant|MODIFIER|VC_RS01380|VC_RS01380|transcript|VC_RS01380|protein_coding||c.-4953…	GT:PL	0	0	0	0	0	0	0	0	0	0	0	0	0	0	0	0	0	0	0	0	0	0	0	0	0	0	0	0	0	0	0	0	0	0	0	0	0	0	0	0
S1_298953	NC_002505.1	298953	.	C	T	886	.	DP=110261;VDB=0.134029;SGB=-5706.13;RPB=0.219418;MQB=2.09434e-10;MQSB=0.0126861;BQB=2.35872e-23;MQ0F=9.06939e-06;AC=4;AN=971;DP4=52432,43477,231,200;MQ=56;ANN=T|synonymous_variant|LOW|VC_RS01405|VC_RS01405|transcript|VC_RS01405|protein_coding|1/1|c.798G>A|p.Val266Val|798/999|798/999|266/332||,T|upstream_gene_variant|MODIFIER|VC_RS01380|VC_RS01380|transcript|VC_RS01380|protein_coding||c.-4956G>A||…	GT:PL	0	0	0	0	0	0	0	0	0	0	0	0	0	0	0	0	0	0	0	0	0	0	0	0	0	0	0	0	0	0	0	0	0	0	0	0	0	0	0	0
S1_298962	NC_002505.1	298962	.	A	C	886	.	DP=113948;VDB=0.774162;SGB=-9978.56;RPB=0.0902075;MQB=2.05282e-13;MQSB=0.0281153;BQB=1.85724e-30;MQ0F=0;AC=4;AN=973;DP4=54739,43244,232,266;MQ=55;ANN=C|synonymous_variant|LOW|VC_RS01405|VC_RS01405|transcript|VC_RS01405|protein_coding|1/1|c.789T>G|p.Gly263Gly|789/999|789/999|263/332||,C|upstream_gene_variant|MODIFIER|VC_RS01380|VC_RS01380|transcript|VC_RS01380|protein_coding||c.-4965T>G|||||4965|,…	GT:PL	0	0	0	0	0	0	0	0	0	0	0	0	0	0	0	0	0	0	0	0	0	0	0	0	0	0	0	0	0	0	0	0	0	0	0	0	0	0	0	0
S1_298980	NC_002505.1	298980	.	C	A	886	.	DP=114286;VDB=0.843053;SGB=-3817.46;RPB=0.827381;MQB=5.34387e-11;MQSB=1.93939e-11;BQB=1.28443e-27;MQ0F=8.74998e-06;AC=4;AN=973;DP4=55275,44654,214,235;MQ=56;ANN=A|synonymous_variant|LOW|VC_RS01405|VC_RS01405|transcript|VC_RS01405|protein_coding|1/1|c.771G>T|p.Leu257Leu|771/999|771/999|257/332||,A|upstream_gene_variant|MODIFIER|VC_RS01380|VC_RS01380|transcript|VC_RS01380|protein_coding||c.-4983G>T…	GT:PL	0	0	0	0	0	0	0	0	0	0	0	0	0	0	0	0	0	0	0	0	0	0	0	0	0	0	0	0	0	0	0	0	0	0	0	0	0	0	0	0
S1_299186	NC_002505.1	299186	.	C	T	999	.	DP=108089;VDB=0.529338;SGB=22676.2;RPB=3.5811e-33;MQB=0;MQSB=6.14849e-37;BQB=0;MQ0F=0;AC=765;AN=974;DP4=9976,8590,44584,28198;MQ=55;ANN=T|missense_variant|MODERATE|VC_RS01405|VC_RS01405|transcript|VC_RS01405|protein_coding|1/1|c.565G>A|p.Ala189Thr|565/999|565/999|189/332||,T|upstream_gene_variant|MODIFIER|VC_RS01385|VC_RS01385|transcript|VC_RS01385|protein_coding||c.-4362G>A|||||4362|,T|upstream_…	GT:PL	0	0	0	1	0	0	1	0	0	1	1	1	1	1	1	1	1	1	1	1	1	1	1	1	1	0	0	0	0	0	0	0	0	0	0	0	0	0	0	0
S1_299187	NC_002505.1	299187	.	A	G	886	.	DP=108154;VDB=0.159053;SGB=-9696.77;RPB=0.248523;MQB=3.01614e-18;MQSB=1.24714e-32;BQB=0;MQ0F=0;AC=4;AN=974;DP4=55662,35961,252,413;MQ=55;ANN=G|synonymous_variant|LOW|VC_RS01405|VC_RS01405|transcript|VC_RS01405|protein_coding|1/1|c.564T>C|p.Gly188Gly|564/999|564/999|188/332||,G|upstream_gene_variant|MODIFIER|VC_RS01385|VC_RS01385|transcript|VC_RS01385|protein_coding||c.-4363T>C|||||4363|,G|upstrea…	GT:PL	0	0	0	0	0	0	0	0	0	0	0	0	0	0	0	0	0	0	0	0	0	0	0	0	0	0	0	0	0	0	0	0	0	0	0	0	0	0	0	0
S1_299310	NC_002505.1	299310	.	G	T	886	.	DP=111780;VDB=0.00548163;SGB=-4882.44;RPB=0.0117218;MQB=2.15952e-10;MQSB=2.01069e-27;BQB=3.39774e-16;MQ0F=0;AC=4;AN=978;DP4=54056,43445,270,213;MQ=56;ANN=T|synonymous_variant|LOW|VC_RS01405|VC_RS01405|transcript|VC_RS01405|protein_coding|1/1|c.441C>A|p.Val147Val|441/999|441/999|147/332||,T|upstream_gene_variant|MODIFIER|VC_RS01385|VC_RS01385|transcript|VC_RS01385|protein_coding||c.-4486C>A|||||44…	GT:PL	0	0	0	0	0	0	0	0	0	0	0	0	0	0	0	0	0	0	0	0	0	0	0	0	0	0	0	0	0	0	0	0	0	0	0	0	0	0	0	0
S1_299313	NC_002505.1	299313	.	C	T	886	.	DP=111766;VDB=0.0149612;SGB=-6189.11;RPB=0.00558162;MQB=1.32093e-10;MQSB=1.80639e-19;BQB=4.50138e-18;MQ0F=0;AC=4;AN=978;DP4=53797,43994,273,226;MQ=56;ANN=T|synonymous_variant|LOW|VC_RS01405|VC_RS01405|transcript|VC_RS01405|protein_coding|1/1|c.438G>A|p.Val146Val|438/999|438/999|146/332||,T|upstream_gene_variant|MODIFIER|VC_RS01385|VC_RS01385|transcript|VC_RS01385|protein_coding||c.-4489G>A|||||44…	GT:PL	0	0	0	0	0	0	0	0	0	0	0	0	0	0	0	0	0	0	0	0	0	0	0	0	0	0	0	0	0	0	0	0	0	0	0	0	0	0	0	0
S1_299316	NC_002505.1	299316	.	G	C	886	.	DP=111504;VDB=0.0191136;SGB=-7199.15;RPB=0.641873;MQB=2.03633e-11;MQSB=9.60323e-22;BQB=6.19931e-21;MQ0F=0;AC=4;AN=978;DP4=53699,43779,302,218;MQ=56;ANN=C|synonymous_variant|LOW|VC_RS01405|VC_RS01405|transcript|VC_RS01405|protein_coding|1/1|c.435C>G|p.Pro145Pro|435/999|435/999|145/332||,C|upstream_gene_variant|MODIFIER|VC_RS01385|VC_RS01385|transcript|VC_RS01385|protein_coding||c.-4492C>G|||||4492…	GT:PL	0	0	0	0	0	0	0	0	0	0	0	0	0	0	0	0	0	0	0	0	0	0	0	0	0	0	0	0	0	0	0	0	0	0	0	0	0	0	0	0
S1_299322	NC_002505.1	299322	.	T	G	886	.	DP=116723;VDB=0.67203;SGB=-7581.66;RPB=0.967533;MQB=4.28479e-13;MQSB=4.69128e-36;BQB=2.95216e-20;MQ0F=0;AC=4;AN=978;DP4=56831,44796,308,242;MQ=55;ANN=G|synonymous_variant|LOW|VC_RS01405|VC_RS01405|transcript|VC_RS01405|protein_coding|1/1|c.429A>C|p.Gly143Gly|429/999|429/999|143/332||,G|upstream_gene_variant|MODIFIER|VC_RS01385|VC_RS01385|transcript|VC_RS01385|protein_coding||c.-4498A>C|||||4498|,…	GT:PL	0	0	0	0	0	0	0	0	0	0	0	0	0	0	0	0	0	0	0	0	0	0	0	0	0	0	0	0	0	0	0	0	0	0	0	0	0	0	0	0
S1_299340	NC_002505.1	299340	.	T	C	886	.	DP=113853;VDB=0.913255;SGB=-4996.74;RPB=0.484858;MQB=7.36517e-12;MQSB=1.2392e-17;BQB=2.34073e-14;MQ0F=0;AC=4;AN=978;DP4=56339,44337,290,242;MQ=56;ANN=C|synonymous_variant|LOW|VC_RS01405|VC_RS01405|transcript|VC_RS01405|protein_coding|1/1|c.411A>G|p.Gln137Gln|411/999|411/999|137/332||,C|upstream_gene_variant|MODIFIER|VC_RS01385|VC_RS01385|transcript|VC_RS01385|protein_coding||c.-4516A>G|||||4516|,…	GT:PL	0	0	0	0	0	0	0	0	0	0	0	0	0	0	0	0	0	0	0	0	0	0	0	0	0	0	0	0	0	0	0	0	0	0	0	0	0	0	0	0
S1_299541	NC_002505.1	299541	.	T	C	886	.	DP=114960;VDB=0.61009;SGB=-8971.98;RPB=0.184264;MQB=2.07504e-12;MQSB=5.56183e-09;BQB=9.46949e-22;MQ0F=0;AC=4;AN=976;DP4=55697,44994,264,271;MQ=56;ANN=C|synonymous_variant|LOW|VC_RS01405|VC_RS01405|transcript|VC_RS01405|protein_coding|1/1|c.210A>G|p.Leu70Leu|210/999|210/999|70/332||,C|upstream_gene_variant|MODIFIER|VC_RS01385|VC_RS01385|transcript|VC_RS01385|protein_coding||c.-4717A>G|||||4717|,C|…	GT:PL	0	0	0	0	0	0	0	0	0	0	0	0	0	0	0	0	0	0	0	0	0	0	0	0	0	0	0	0	0	0	0	0	0	0	0	0	0	0	0	0
S1_299589	NC_002505.1	299589	.	G	T	886	.	DP=107376;VDB=0.565171;SGB=-4204.21;RPB=0.00475007;MQB=2.76215e-11;MQSB=0.00998016;BQB=1.33408e-28;MQ0F=0;AC=4;AN=974;DP4=54846,38949,250,212;MQ=56;ANN=T|synonymous_variant|LOW|VC_RS01405|VC_RS01405|transcript|VC_RS01405|protein_coding|1/1|c.162C>A|p.Arg54Arg|162/999|162/999|54/332||,T|upstream_gene_variant|MODIFIER|VC_RS01385|VC_RS01385|transcript|VC_RS01385|protein_coding||c.-4765C>A|||||4765|,…	GT:PL	0	0	0	0	0	0	0	0	0	0	0	0	0	0	0	0	0	0	0	0	0	0	0	0	0	0	0	0	0	0	0	0	0	0	0	0	0	0	0	0
S1_299655	NC_002505.1	299655	.	T	G	886	.	DP=103721;VDB=0.963042;SGB=-7169.16;RPB=0.76736;MQB=1.0102e-13;MQSB=0.999808;BQB=7.22852e-24;MQ0F=9.64125e-06;AC=4;AN=973;DP4=50034,39475,259,270;MQ=55;ANN=G|synonymous_variant|LOW|VC_RS01405|VC_RS01405|transcript|VC_RS01405|protein_coding|1/1|c.96A>C|p.Ser32Ser|96/999|96/999|32/332||,G|upstream_gene_variant|MODIFIER|VC_RS01385|VC_RS01385|transcript|VC_RS01385|protein_coding||c.-4831A>C|||||4831|…	GT:PL	0	0	0	0	0	0	0	0	0	0	0	0	0	0	0	0	0	0	0	0	0	0	0	0	0	0	0	0	0	0	0	0	0	0	0	0	0	0	0	0
S1_299661	NC_002505.1	299661	.	C	A	886	.	DP=103745;VDB=0.8687;SGB=-4224.08;RPB=0.0872235;MQB=2.37865e-12;MQSB=0.0370122;BQB=1.32797e-24;MQ0F=9.63902e-06;AC=4;AN=973;DP4=50792,39242,228,282;MQ=56;ANN=A|synonymous_variant|LOW|VC_RS01405|VC_RS01405|transcript|VC_RS01405|protein_coding|1/1|c.90G>T|p.Pro30Pro|90/999|90/999|30/332||,A|upstream_gene_variant|MODIFIER|VC_RS01385|VC_RS01385|transcript|VC_RS01385|protein_coding||c.-4837G>T|||||483…	GT:PL	0	0	0	0	0	0	0	0	0	0	0	0	0	0	0	0	0	0	0	0	0	0	0	0	0	0	0	0	0	0	0	0	0	0	0	0	0	0	0	0
S1_299860	NC_002505.1	299860	.	A	G	835	.	DP=122939;VDB=0.807073;SGB=-7006.74;RPB=0.00403513;MQB=6.28553e-12;MQSB=0;BQB=8.68187e-30;MQ0F=1.62682e-05;AC=4;AN=974;DP4=69563,34803,281,310;MQ=56;ANN=G|upstream_gene_variant|MODIFIER|VC_RS01390|VC_RS01390|transcript|VC_RS01390|protein_coding||c.-3647T>C|||||3647|,G|upstream_gene_variant|MODIFIER|VC_RS01405|VC_RS01405|transcript|VC_RS01405|protein_coding||c.-110T>C|||||110|,G|downstream_gene_va…	GT:PL	0	0	0	0	0	0	0	0	0	0	0	0	0	0	0	0	0	0	0	0	0	0	0	0	0	0	0	0	0	0	0	0	0	0	0	0	0	0	0	0
S1_299882	NC_002505.1	299882	.	G	A	858	.	DP=121448;VDB=0.0824171;SGB=-6849.75;RPB=0.405769;MQB=3.43391e-09;MQSB=0;BQB=4.38465e-21;MQ0F=0;AC=4;AN=975;DP4=67136,36331,249,270;MQ=56;ANN=A|upstream_gene_variant|MODIFIER|VC_RS01390|VC_RS01390|transcript|VC_RS01390|protein_coding||c.-3669C>T|||||3669|,A|upstream_gene_variant|MODIFIER|VC_RS01405|VC_RS01405|transcript|VC_RS01405|protein_coding||c.-132C>T|||||132|,A|downstream_gene_variant|MODIF…	GT:PL	0	0	0	0	0	0	0	0	0	0	0	0	0	0	0	0	0	0	0	0	0	0	0	0	0	0	0	0	0	0	0	0	0	0	0	0	0	0	0	0
S1_300845	NC_002505.1	300845	.	A	G	886	.	DP=123854;VDB=0.515891;SGB=-7028.24;RPB=0.210808;MQB=1.28522e-10;MQSB=0;BQB=6.49977e-25;MQ0F=0;AC=4;AN=977;DP4=62398,44824,231,266;MQ=56;ANN=G|synonymous_variant|LOW|dusB|VC_RS01415|transcript|VC_RS01415|protein_coding|1/1|c.333T>C|p.Gly111Gly|333/969|333/969|111/322||,G|upstream_gene_variant|MODIFIER|VC_RS01390|VC_RS01390|transcript|VC_RS01390|protein_coding||c.-4632T>C|||||4632|,G|upstream_gene…	GT:PL	0	0	0	0	0	0	0	0	0	0	0	0	0	0	0	0	0	0	0	0	0	0	0	0	0	0	0	0	0	0	0	0	0	0	0	0	0	0	0	0
S1_300932	NC_002505.1	300932	.	G	T	886	.	DP=115203;VDB=0.217243;SGB=-4172.91;RPB=0.0012629;MQB=6.70133e-11;MQSB=2.5657e-09;BQB=1.10918e-17;MQ0F=0;AC=4;AN=974;DP4=54762,44019,248,221;MQ=56;ANN=T|synonymous_variant|LOW|dusB|VC_RS01415|transcript|VC_RS01415|protein_coding|1/1|c.246C>A|p.Ala82Ala|246/969|246/969|82/322||,T|upstream_gene_variant|MODIFIER|VC_RS01390|VC_RS01390|transcript|VC_RS01390|protein_coding||c.-4719C>A|||||4719|,T|upstr…	GT:PL	0	0	0	0	0	0	0	0	0	0	0	0	0	0	0	0	0	0	0	0	0	0	0	0	0	0	0	0	0	0	0	0	0	0	0	0	0	0	0	0
S1_301049	NC_002505.1	301049	.	C	T	886	.	DP=104492;VDB=0.27726;SGB=-7366.14;RPB=0.00305718;MQB=3.53977e-11;MQSB=7.52217e-42;BQB=8.41751e-19;MQ0F=1.91402e-05;AC=4;AN=977;DP4=54784,36713,260,203;MQ=56;ANN=T|synonymous_variant|LOW|dusB|VC_RS01415|transcript|VC_RS01415|protein_coding|1/1|c.129G>A|p.Ser43Ser|129/969|129/969|43/322||,T|upstream_gene_variant|MODIFIER|VC_RS01390|VC_RS01390|transcript|VC_RS01390|protein_coding||c.-4836G>A|||||48…	GT:PL	0	0	0	0	0	0	0	0	0	0	0	0	0	0	0	0	0	0	0	0	0	0	0	0	0	0	0	0	0	0	0	0	0	0	0	0	0	0	0	0
S1_301130	NC_002505.1	301130	.	T	C	886	.	DP=106550;VDB=0.715478;SGB=-4798.56;RPB=0.970592;MQB=9.16126e-10;MQSB=0;BQB=3.0455e-23;MQ0F=9.38527e-06;AC=4;AN=976;DP4=58633,35270,240,243;MQ=56;ANN=C|synonymous_variant|LOW|dusB|VC_RS01415|transcript|VC_RS01415|protein_coding|1/1|c.48A>G|p.Pro16Pro|48/969|48/969|16/322||,C|upstream_gene_variant|MODIFIER|VC_RS01390|VC_RS01390|transcript|VC_RS01390|protein_coding||c.-4917A>G|||||4917|,C|upstream_…	GT:PL	0	0	0	0	0	0	0	0	0	0	0	0	0	0	0	0	0	0	0	0	0	0	0	0	0	0	0	0	0	0	0	0	0	0	0	0	0	0	0	0
S1_301162	NC_002505.1	301162	.	A	G	886	.	DP=108829;VDB=0.714404;SGB=-2438.55;RPB=0.574015;MQB=1.31149e-09;MQSB=0;BQB=7.26169e-09;MQ0F=0;AC=4;AN=976;DP4=58272,39124,210,229;MQ=56;ANN=G|missense_variant|MODERATE|dusB|VC_RS01415|transcript|VC_RS01415|protein_coding|1/1|c.16T>C|p.Tyr6His|16/969|16/969|6/322||,G|upstream_gene_variant|MODIFIER|VC_RS01390|VC_RS01390|transcript|VC_RS01390|protein_coding||c.-4949T>C|||||4949|,G|upstream_gene_var…	GT:PL	0	0	0	0	0	0	0	0	0	0	0	0	0	0	0	0	0	0	0	0	0	0	0	0	0	0	0	0	0	0	0	0	0	0	0	0	0	0	0	0
S1_301163	NC_002505.1	301163	.	G	A	886	.	DP=109339;VDB=0.528097;SGB=-3534.93;RPB=0.325571;MQB=3.2747e-08;MQSB=0;BQB=9.439e-16;MQ0F=0;AC=4;AN=976;DP4=58815,39150,216,233;MQ=56;ANN=A|synonymous_variant|LOW|dusB|VC_RS01415|transcript|VC_RS01415|protein_coding|1/1|c.15C>T|p.Asn5Asn|15/969|15/969|5/322||,A|upstream_gene_variant|MODIFIER|VC_RS01390|VC_RS01390|transcript|VC_RS01390|protein_coding||c.-4950C>T|||||4950|,A|upstream_gene_variant|M…	GT:PL	0	0	0	0	0	0	0	0	0	0	0	0	0	0	0	0	0	0	0	0	0	0	0	0	0	0	0	0	0	0	0	0	0	0	0	0	0	0	0	0
S1_301169	NC_002505.1	301169	.	A	G	886	.	DP=111067;VDB=0.784978;SGB=-5031.27;RPB=0.0275847;MQB=1.35293e-11;MQSB=0;BQB=3.61703e-20;MQ0F=0;AC=4;AN=976;DP4=58764,39540,226,283;MQ=56;ANN=G|synonymous_variant|LOW|dusB|VC_RS01415|transcript|VC_RS01415|protein_coding|1/1|c.9T>C|p.Ile3Ile|9/969|9/969|3/322||,G|upstream_gene_variant|MODIFIER|VC_RS01390|VC_RS01390|transcript|VC_RS01390|protein_coding||c.-4956T>C|||||4956|,G|upstream_gene_variant|…	GT:PL	0	0	0	0	0	0	0	0	0	0	0	0	0	0	0	0	0	0	0	0	0	0	0	0	0	0	0	0	0	0	0	0	0	0	0	0	0	0	0	0
S1_301344	NC_002505.1	301344	.	A	G	886	.	DP=105021;VDB=0.234737;SGB=-6532.63;RPB=0.434627;MQB=4.09456e-12;MQSB=6.22639e-26;BQB=7.3053e-20;MQ0F=0;AC=4;AN=977;DP4=50950,41429,300,237;MQ=55;ANN=G|synonymous_variant|LOW|prmA|VC_RS01420|transcript|VC_RS01420|protein_coding|1/1|c.861T>C|p.Cys287Cys|861/888|861/888|287/295||,G|upstream_gene_variant|MODIFIER|VC_RS01405|VC_RS01405|transcript|VC_RS01405|protein_coding||c.-1594T>C|||||1594|,G|upst…	GT:PL	0	0	0	0	0	0	0	0	0	0	0	0	0	0	0	0	0	0	0	0	0	0	0	0	0	0	0	0	0	0	0	0	0	0	0	0	0	0	0	0
S1_301359	NC_002505.1	301359	.	T	C	886	.	DP=104843;VDB=0.163121;SGB=-3033.19;RPB=0.342726;MQB=1.0514e-11;MQSB=4.32576e-36;BQB=1.27595e-13;MQ0F=0;AC=4;AN=976;DP4=50196,42723,267,195;MQ=55;ANN=C|synonymous_variant|LOW|prmA|VC_RS01420|transcript|VC_RS01420|protein_coding|1/1|c.846A>G|p.Glu282Glu|846/888|846/888|282/295||,C|upstream_gene_variant|MODIFIER|VC_RS01405|VC_RS01405|transcript|VC_RS01405|protein_coding||c.-1609A>G|||||1609|,C|upst…	GT:PL	0	0	0	0	0	0	0	0	0	0	0	0	0	0	0	0	0	0	0	0	0	0	0	0	0	0	0	0	0	0	0	0	0	0	0	0	0	0	0	0
S1_301368	NC_002505.1	301368	.	G	T	886	.	DP=103728;VDB=0.544679;SGB=-4145.24;RPB=0.606723;MQB=1.95115e-12;MQSB=0;BQB=2.59686e-13;MQ0F=0;AC=4;AN=976;DP4=49496,41911,270,196;MQ=55;ANN=T|synonymous_variant|LOW|prmA|VC_RS01420|transcript|VC_RS01420|protein_coding|1/1|c.837C>A|p.Pro279Pro|837/888|837/888|279/295||,T|upstream_gene_variant|MODIFIER|VC_RS01405|VC_RS01405|transcript|VC_RS01405|protein_coding||c.-1618C>A|||||1618|,T|upstream_gene…	GT:PL	0	0	0	0	0	0	0	0	0	0	0	0	0	0	0	0	0	0	0	0	0	0	0	0	0	0	0	0	0	0	0	0	0	0	0	0	0	0	0	0
S1_301377	NC_002505.1	301377	.	C	T	886	.	DP=107117;VDB=0.961513;SGB=-4347.27;RPB=0.194357;MQB=2.69612e-14;MQSB=0;BQB=5.20431e-25;MQ0F=0;AC=4;AN=976;DP4=51936,42116,268,211;MQ=55;ANN=T|synonymous_variant|LOW|prmA|VC_RS01420|transcript|VC_RS01420|protein_coding|1/1|c.828G>A|p.Glu276Glu|828/888|828/888|276/295||,T|upstream_gene_variant|MODIFIER|VC_RS01405|VC_RS01405|transcript|VC_RS01405|protein_coding||c.-1627G>A|||||1627|,T|upstream_gene…	GT:PL	0	0	0	0	0	0	0	0	0	0	0	0	0	0	0	0	0	0	0	0	0	0	0	0	0	0	0	0	0	0	0	0	0	0	0	0	0	0	0	0
S1_301452	NC_002505.1	301452	.	G	A	886	.	DP=100333;VDB=0.798339;SGB=-5456.36;RPB=0.590769;MQB=1.49345e-12;MQSB=0;BQB=1.38446e-27;MQ0F=0;AC=4;AN=973;DP4=47896,40211,246,223;MQ=55;ANN=A|synonymous_variant|LOW|prmA|VC_RS01420|transcript|VC_RS01420|protein_coding|1/1|c.753C>T|p.Gly251Gly|753/888|753/888|251/295||,A|upstream_gene_variant|MODIFIER|VC_RS01405|VC_RS01405|transcript|VC_RS01405|protein_coding||c.-1702C>T|||||1702|,A|upstream_gene…	GT:PL	0	0	0	0	0	0	0	0	0	0	0	0	0	0	0	0	0	0	0	0	0	0	0	0	0	0	0	0	0	0	0	0	0	0	0	0	0	0	0	0
S1_301479	NC_002505.1	301479	.	C	G	886	.	DP=102286;VDB=0.491938;SGB=-4481.52;RPB=0.40995;MQB=3.36731e-09;MQSB=0;BQB=1.86641e-25;MQ0F=0;AC=4;AN=972;DP4=49804,40109,205,223;MQ=56;ANN=G|synonymous_variant|LOW|prmA|VC_RS01420|transcript|VC_RS01420|protein_coding|1/1|c.726G>C|p.Pro242Pro|726/888|726/888|242/295||,G|upstream_gene_variant|MODIFIER|VC_RS01405|VC_RS01405|transcript|VC_RS01405|protein_coding||c.-1729G>C|||||1729|,G|upstream_gene_…	GT:PL	0	0	0	0	0	0	0	0	0	0	0	0	0	0	0	0	0	0	0	0	0	0	0	0	0	0	0	0	0	0	0	0	0	0	0	0	0	0	0	0
S1_301482	NC_002505.1	301482	.	A	C	886	.	DP=103316;VDB=0.730176;SGB=-7305.23;RPB=0.852032;MQB=1.71963e-09;MQSB=0;BQB=4.99267e-28;MQ0F=0;AC=4;AN=971;DP4=49891,40529,222,237;MQ=55;ANN=C|synonymous_variant|LOW|prmA|VC_RS01420|transcript|VC_RS01420|protein_coding|1/1|c.723T>G|p.Ser241Ser|723/888|723/888|241/295||,C|upstream_gene_variant|MODIFIER|VC_RS01405|VC_RS01405|transcript|VC_RS01405|protein_coding||c.-1732T>G|||||1732|,C|upstream_gene…	GT:PL	0	0	0	0	0	0	0	0	0	0	0	0	0	0	0	0	0	0	0	0	0	0	0	0	0	0	0	0	0	0	0	0	0	0	0	0	0	0	0	0
S1_301488	NC_002505.1	301488	.	T	C	886	.	DP=106010;VDB=0.84128;SGB=-7518.47;RPB=0.554601;MQB=3.38015e-11;MQSB=0;BQB=2.58471e-28;MQ0F=0;AC=4;AN=970;DP4=50569,41375,266,252;MQ=55;ANN=C|synonymous_variant|LOW|prmA|VC_RS01420|transcript|VC_RS01420|protein_coding|1/1|c.717A>G|p.Glu239Glu|717/888|717/888|239/295||,C|upstream_gene_variant|MODIFIER|VC_RS01405|VC_RS01405|transcript|VC_RS01405|protein_coding||c.-1738A>G|||||1738|,C|upstream_gene_…	GT:PL	0	0	0	0	0	0	0	0	0	0	0	0	0	0	0	0	0	0	0	0	0	0	0	0	0	0	0	0	0	0	0	0	0	0	0	0	0	0	0	0
S1_301503	NC_002505.1	301503	.	G	A	886	.	DP=107732;VDB=0.20537;SGB=-5767.24;RPB=0.937851;MQB=8.19017e-13;MQSB=0;BQB=8.97103e-20;MQ0F=0;AC=4;AN=971;DP4=52383,41131,222,248;MQ=55;ANN=A|synonymous_variant|LOW|prmA|VC_RS01420|transcript|VC_RS01420|protein_coding|1/1|c.702C>T|p.Ala234Ala|702/888|702/888|234/295||,A|upstream_gene_variant|MODIFIER|VC_RS01405|VC_RS01405|transcript|VC_RS01405|protein_coding||c.-1753C>T|||||1753|,A|upstream_gene_…	GT:PL	0	0	0	0	0	0	0	0	0	0	0	0	0	0	0	0	0	0	0	0	0	0	0	0	0	0	0	0	0	0	0	0	0	0	0	0	0	0	0	0
S1_301508	NC_002505.1	301508	.	G	A	886	.	DP=108081;VDB=0.435504;SGB=-4230.22;RPB=0.984744;MQB=9.62696e-13;MQSB=0;BQB=5.27826e-20;MQ0F=0;AC=4;AN=971;DP4=52757,41377,207,257;MQ=55;ANN=A|synonymous_variant|LOW|prmA|VC_RS01420|transcript|VC_RS01420|protein_coding|1/1|c.697C>T|p.Leu233Leu|697/888|697/888|233/295||,A|upstream_gene_variant|MODIFIER|VC_RS01405|VC_RS01405|transcript|VC_RS01405|protein_coding||c.-1758C>T|||||1758|,A|upstream_gene…	GT:PL	0	0	0	0	0	0	0	0	0	0	0	0	0	0	0	0	0	0	0	0	0	0	0	0	0	0	0	0	0	0	0	0	0	0	0	0	0	0	0	0
S1_301527	NC_002505.1	301527	.	A	G	886	.	DP=107594;VDB=0.171019;SGB=-6971.09;RPB=0.987767;MQB=3.48586e-11;MQSB=0;BQB=1.58588e-15;MQ0F=0;AC=4;AN=972;DP4=51058,42576,220,281;MQ=55;ANN=G|synonymous_variant|LOW|prmA|VC_RS01420|transcript|VC_RS01420|protein_coding|1/1|c.678T>C|p.Asp226Asp|678/888|678/888|226/295||,G|upstream_gene_variant|MODIFIER|VC_RS01405|VC_RS01405|transcript|VC_RS01405|protein_coding||c.-1777T>C|||||1777|,G|upstream_gene…	GT:PL	0	0	0	0	0	0	0	0	0	0	0	0	0	0	0	0	0	0	0	0	0	0	0	0	0	0	0	0	0	0	0	0	0	0	0	0	0	0	0	0
S1_301530	NC_002505.1	301530	.	G	A	886	.	DP=105892;VDB=0.0541507;SGB=-6735.23;RPB=0.527844;MQB=1.16511e-09;MQSB=0;BQB=8.96563e-23;MQ0F=0;AC=4;AN=972;DP4=50216,42241,264,250;MQ=56;ANN=A|synonymous_variant|LOW|prmA|VC_RS01420|transcript|VC_RS01420|protein_coding|1/1|c.675C>T|p.Ala225Ala|675/888|675/888|225/295||,A|upstream_gene_variant|MODIFIER|VC_RS01405|VC_RS01405|transcript|VC_RS01405|protein_coding||c.-1780C>T|||||1780|,A|upstream_gen…	GT:PL	0	0	0	0	0	0	0	0	0	0	0	0	0	0	0	0	0	0	0	0	0	0	0	0	0	0	0	0	0	0	0	0	0	0	0	0	0	0	0	0
S1_301539	NC_002505.1	301539	.	A	G	886	.	DP=106825;VDB=0.414937;SGB=-13137.2;RPB=0.100724;MQB=2.87866e-15;MQSB=0;BQB=0;MQ0F=0;AC=4;AN=972;DP4=50857,40865,250,438;MQ=56;ANN=G|synonymous_variant|LOW|prmA|VC_RS01420|transcript|VC_RS01420|protein_coding|1/1|c.666T>C|p.Gly222Gly|666/888|666/888|222/295||,G|upstream_gene_variant|MODIFIER|VC_RS01405|VC_RS01405|transcript|VC_RS01405|protein_coding||c.-1789T>C|||||1789|,G|upstream_gene_variant|M…	GT:PL	0	0	0	0	0	0	0	0	0	0	0	0	0	0	0	0	0	0	0	0	0	0	0	0	0	0	0	0	0	0	0	0	0	0	0	0	0	0	0	0
S1_301563	NC_002505.1	301563	.	G	A	886	.	DP=106214;VDB=0.830444;SGB=-7379.95;RPB=0.000147269;MQB=3.53966e-12;MQSB=0;BQB=1.52469e-35;MQ0F=9.41495e-06;AC=4;AN=972;DP4=50867,41697,247,297;MQ=56;ANN=A|synonymous_variant|LOW|prmA|VC_RS01420|transcript|VC_RS01420|protein_coding|1/1|c.642C>T|p.Tyr214Tyr|642/888|642/888|214/295||,A|upstream_gene_variant|MODIFIER|VC_RS01405|VC_RS01405|transcript|VC_RS01405|protein_coding||c.-1813C>T|||||1813|,A|…	GT:PL	0	0	0	0	0	0	0	0	0	0	0	0	0	0	0	0	0	0	0	0	0	0	0	0	0	0	0	0	0	0	0	0	0	0	0	0	0	0	0	0
S1_301617	NC_002505.1	301617	.	C	G	886	.	DP=108992;VDB=0.449132;SGB=-7666.97;RPB=6.55847e-05;MQB=6.47362e-15;MQSB=4.2039e-45;BQB=1.26719e-27;MQ0F=0;AC=4;AN=973;DP4=53001,42668,280,339;MQ=55;ANN=G|synonymous_variant|LOW|prmA|VC_RS01420|transcript|VC_RS01420|protein_coding|1/1|c.588G>C|p.Leu196Leu|588/888|588/888|196/295||,G|upstream_gene_variant|MODIFIER|VC_RS01405|VC_RS01405|transcript|VC_RS01405|protein_coding||c.-1867G>C|||||1867|,G|u…	GT:PL	0	0	0	0	0	0	0	0	0	0	0	0	0	0	0	0	0	0	0	0	0	0	0	0	0	0	0	0	0	0	0	0	0	0	0	0	0	0	0	0
S1_301623	NC_002505.1	301623	.	T	A	886	.	DP=108057;VDB=0.22284;SGB=-5510.52;RPB=0.359312;MQB=2.77022e-16;MQSB=1.92007e-28;BQB=2.93051e-34;MQ0F=0;AC=4;AN=973;DP4=52634,42455,287,274;MQ=56;ANN=A|synonymous_variant|LOW|prmA|VC_RS01420|transcript|VC_RS01420|protein_coding|1/1|c.582A>T|p.Ala194Ala|582/888|582/888|194/295||,A|upstream_gene_variant|MODIFIER|VC_RS01405|VC_RS01405|transcript|VC_RS01405|protein_coding||c.-1873A>T|||||1873|,A|upst…	GT:PL	0	0	0	0	0	0	0	0	0	0	0	0	0	0	0	0	0	0	0	0	0	0	0	0	0	0	0	0	0	0	0	0	0	0	0	0	0	0	0	0
S1_301656	NC_002505.1	301656	.	C	T	886	.	DP=102651;VDB=0.272215;SGB=-3939.28;RPB=0.00494263;MQB=1.75721e-14;MQSB=0.00970868;BQB=9.85536e-17;MQ0F=0;AC=4;AN=974;DP4=53801,34809,274,260;MQ=55;ANN=T|synonymous_variant|LOW|prmA|VC_RS01420|transcript|VC_RS01420|protein_coding|1/1|c.549G>A|p.Ala183Ala|549/888|549/888|183/295||,T|upstream_gene_variant|MODIFIER|VC_RS01405|VC_RS01405|transcript|VC_RS01405|protein_coding||c.-1906G>A|||||1906|,T|up…	GT:PL	0	0	0	0	0	0	0	0	0	0	0	0	0	0	0	0	0	0	0	0	0	0	0	0	0	0	0	0	0	0	0	0	0	0	0	0	0	0	0	0
S1_301668	NC_002505.1	301668	.	T	C	886	.	DP=103878;VDB=0.334663;SGB=-7039.34;RPB=0.0335981;MQB=1.29794e-14;MQSB=0.00479622;BQB=3.63759e-28;MQ0F=9.62668e-06;AC=4;AN=974;DP4=54163,35581,296,270;MQ=55;ANN=C|synonymous_variant|LOW|prmA|VC_RS01420|transcript|VC_RS01420|protein_coding|1/1|c.537A>G|p.Lys179Lys|537/888|537/888|179/295||,C|upstream_gene_variant|MODIFIER|VC_RS01405|VC_RS01405|transcript|VC_RS01405|protein_coding||c.-1918A>G|||||1…	GT:PL	0	0	0	0	0	0	0	0	0	0	0	0	0	0	0	0	0	0	0	0	0	0	0	0	0	0	0	0	0	0	0	0	0	0	0	0	0	0	0	0
S1_301725	NC_002505.1	301725	.	A	G	886	.	DP=106764;VDB=0.00052368;SGB=-6300.35;RPB=5.09206e-07;MQB=4.45199e-12;MQSB=2.33398e-23;BQB=2.60184e-24;MQ0F=0;AC=4;AN=971;DP4=52111,39006,209,212;MQ=55;ANN=G|synonymous_variant|LOW|prmA|VC_RS01420|transcript|VC_RS01420|protein_coding|1/1|c.480T>C|p.Gly160Gly|480/888|480/888|160/295||,G|upstream_gene_variant|MODIFIER|VC_RS01405|VC_RS01405|transcript|VC_RS01405|protein_coding||c.-1975T>C|||||1975|,…	GT:PL	0	0	0	0	0	0	0	0	0	0	0	0	0	0	0	0	0	0	0	0	0	0	0	0	0	0	0	0	0	0	0	0	0	0	0	0	0	0	0	0
S1_301728	NC_002505.1	301728	.	G	A	886	.	DP=106275;VDB=1.73473e-05;SGB=-6135.23;RPB=0.00187853;MQB=1.4959e-09;MQSB=1.80411e-21;BQB=1.20352e-18;MQ0F=0;AC=4;AN=972;DP4=52127,38881,205,204;MQ=55;ANN=A|synonymous_variant|LOW|prmA|VC_RS01420|transcript|VC_RS01420|protein_coding|1/1|c.477C>T|p.Ser159Ser|477/888|477/888|159/295||,A|upstream_gene_variant|MODIFIER|VC_RS01405|VC_RS01405|transcript|VC_RS01405|protein_coding||c.-1978C>T|||||1978|,A…	GT:PL	0	0	0	0	0	0	0	0	0	0	0	0	0	0	0	0	0	0	0	0	0	0	0	0	0	0	0	0	0	0	0	0	0	0	0	0	0	0	0	0
S1_301729	NC_002505.1	301729	.	C	G	886	.	DP=105914;VDB=5.24525e-05;SGB=-6882.87;RPB=3.37384e-05;MQB=5.12355e-11;MQSB=1.48503e-22;BQB=3.07634e-24;MQ0F=0;AC=4;AN=971;DP4=52281,38205,198,226;MQ=55;ANN=G|missense_variant|MODERATE|prmA|VC_RS01420|transcript|VC_RS01420|protein_coding|1/1|c.476G>C|p.Ser159Thr|476/888|476/888|159/295||,G|upstream_gene_variant|MODIFIER|VC_RS01405|VC_RS01405|transcript|VC_RS01405|protein_coding||c.-1979G>C|||||19…	GT:PL	0	0	0	0	0	0	0	0	0	0	0	0	0	0	0	0	0	0	0	0	0	0	0	0	0	0	0	0	0	0	0	0	0	0	0	0	0	0	0	0
S1_301731	NC_002505.1	301731	.	T	C	886	.	DP=105432;VDB=8.47254e-05;SGB=-6318.79;RPB=0.0560459;MQB=7.6313e-09;MQSB=1.36734e-25;BQB=2.90997e-21;MQ0F=0;AC=4;AN=971;DP4=51802,38883,199,191;MQ=55;ANN=C|synonymous_variant|LOW|prmA|VC_RS01420|transcript|VC_RS01420|protein_coding|1/1|c.474A>G|p.Leu158Leu|474/888|474/888|158/295||,C|upstream_gene_variant|MODIFIER|VC_RS01405|VC_RS01405|transcript|VC_RS01405|protein_coding||c.-1981A>G|||||1981|,C|…	GT:PL	0	0	0	0	0	0	0	0	0	0	0	0	0	0	0	0	0	0	0	0	0	0	0	0	0	0	0	0	0	0	0	0	0	0	0	0	0	0	0	0
S1_301770	NC_002505.1	301770	.	C	G	886	.	DP=112179;VDB=0.234397;SGB=-6066.61;RPB=0.161404;MQB=2.54464e-08;MQSB=9.30246e-23;BQB=2.64567e-21;MQ0F=8.91432e-06;AC=4;AN=974;DP4=59430,39342,227,167;MQ=55;ANN=G|synonymous_variant|LOW|prmA|VC_RS01420|transcript|VC_RS01420|protein_coding|1/1|c.435G>C|p.Thr145Thr|435/888|435/888|145/295||,G|upstream_gene_variant|MODIFIER|VC_RS01405|VC_RS01405|transcript|VC_RS01405|protein_coding||c.-2020G>C|||||2…	GT:PL	0	0	0	0	0	0	0	0	0	0	0	0	0	0	0	0	0	0	0	0	0	0	0	0	0	0	0	0	0	0	0	0	0	0	0	0	0	0	0	0
S1_301773	NC_002505.1	301773	.	A	T	886	.	DP=111297;VDB=0.119571;SGB=-4395.8;RPB=0.963013;MQB=2.3382e-09;MQSB=2.79778e-23;BQB=1.1004e-15;MQ0F=8.98497e-06;AC=4;AN=974;DP4=59307,38823,212,162;MQ=55;ANN=T|synonymous_variant|LOW|prmA|VC_RS01420|transcript|VC_RS01420|protein_coding|1/1|c.432T>A|p.Pro144Pro|432/888|432/888|144/295||,T|upstream_gene_variant|MODIFIER|VC_RS01405|VC_RS01405|transcript|VC_RS01405|protein_coding||c.-2023T>A|||||2023…	GT:PL	0	0	0	0	0	0	0	0	0	0	0	0	0	0	0	0	0	0	0	0	0	0	0	0	0	0	0	0	0	0	0	0	0	0	0	0	0	0	0	0
S1_301779	NC_002505.1	301779	.	A	C	886	.	DP=110002;VDB=0.019188;SGB=-5063.29;RPB=0.416967;MQB=3.23818e-10;MQSB=1.4013e-45;BQB=1.90384e-19;MQ0F=9.09074e-06;AC=4;AN=974;DP4=59594,36881,216,164;MQ=55;ANN=C|synonymous_variant|LOW|prmA|VC_RS01420|transcript|VC_RS01420|protein_coding|1/1|c.426T>G|p.Thr142Thr|426/888|426/888|142/295||,C|upstream_gene_variant|MODIFIER|VC_RS01405|VC_RS01405|transcript|VC_RS01405|protein_coding||c.-2029T>G|||||20…	GT:PL	0	0	0	0	0	0	0	0	0	0	0	0	0	0	0	0	0	0	0	0	0	0	0	0	0	0	0	0	0	0	0	0	0	0	0	0	0	0	0	0
S1_301782	NC_002505.1	301782	.	A	G	886	.	DP=111416;VDB=0.0129877;SGB=-7184.04;RPB=0.292183;MQB=5.09955e-09;MQSB=1.54143e-42;BQB=1.06397e-15;MQ0F=8.97537e-06;AC=4;AN=974;DP4=60668,37025,220,185;MQ=55;ANN=G|synonymous_variant|LOW|prmA|VC_RS01420|transcript|VC_RS01420|protein_coding|1/1|c.423T>C|p.Gly141Gly|423/888|423/888|141/295||,G|upstream_gene_variant|MODIFIER|VC_RS01405|VC_RS01405|transcript|VC_RS01405|protein_coding||c.-2032T>C|||||…	GT:PL	0	0	0	0	0	0	0	0	0	0	0	0	0	0	0	0	0	0	0	0	0	0	0	0	0	0	0	0	0	0	0	0	0	0	0	0	0	0	0	0
S1_301785	NC_002505.1	301785	.	A	G	886	.	DP=110416;VDB=0.116975;SGB=-5209.97;RPB=0.00916808;MQB=2.98291e-10;MQSB=0;BQB=9.37394e-21;MQ0F=9.05666e-06;AC=4;AN=974;DP4=60331,36622,218,174;MQ=55;ANN=G|synonymous_variant|LOW|prmA|VC_RS01420|transcript|VC_RS01420|protein_coding|1/1|c.420T>C|p.Thr140Thr|420/888|420/888|140/295||,G|upstream_gene_variant|MODIFIER|VC_RS01405|VC_RS01405|transcript|VC_RS01405|protein_coding||c.-2035T>C|||||2035|,G|u…	GT:PL	0	0	0	0	0	0	0	0	0	0	0	0	0	0	0	0	0	0	0	0	0	0	0	0	0	0	0	0	0	0	0	0	0	0	0	0	0	0	0	0
S1_301797	NC_002505.1	301797	.	T	C	886	.	DP=110955;VDB=0.883587;SGB=-3733.6;RPB=0.932435;MQB=1.11732e-11;MQSB=0;BQB=3.66124e-28;MQ0F=9.01266e-06;AC=4;AN=973;DP4=60439,37041,219,232;MQ=55;ANN=C|synonymous_variant|LOW|prmA|VC_RS01420|transcript|VC_RS01420|protein_coding|1/1|c.408A>G|p.Leu136Leu|408/888|408/888|136/295||,C|upstream_gene_variant|MODIFIER|VC_RS01405|VC_RS01405|transcript|VC_RS01405|protein_coding||c.-2047A>G|||||2047|,C|upst…	GT:PL	0	0	0	0	0	0	0	0	0	0	0	0	0	0	0	0	0	0	0	0	0	0	0	0	0	0	0	0	0	0	0	0	0	0	0	0	0	0	0	0
S1_301803	NC_002505.1	301803	.	T	C	886	.	DP=113647;VDB=0.707895;SGB=-5991.02;RPB=0.34712;MQB=2.44364e-11;MQSB=0;BQB=1.3738e-29;MQ0F=8.79918e-06;AC=4;AN=972;DP4=63006,36665,234,238;MQ=55;ANN=C|synonymous_variant|LOW|prmA|VC_RS01420|transcript|VC_RS01420|protein_coding|1/1|c.402A>G|p.Pro134Pro|402/888|402/888|134/295||,C|upstream_gene_variant|MODIFIER|VC_RS01405|VC_RS01405|transcript|VC_RS01405|protein_coding||c.-2053A>G|||||2053|,C|upstr…	GT:PL	0	0	0	0	0	0	0	0	0	0	0	0	0	0	0	0	0	0	0	0	0	0	0	0	0	0	0	0	0	0	0	0	0	0	0	0	0	0	0	0
S1_301860	NC_002505.1	301860	.	G	A	886	.	DP=117127;VDB=0.616251;SGB=-4100.36;RPB=0.369054;MQB=9.32067e-15;MQSB=0;BQB=5.60303e-12;MQ0F=8.53774e-06;AC=4;AN=974;DP4=66238,35463,201,284;MQ=55;ANN=A|synonymous_variant|LOW|prmA|VC_RS01420|transcript|VC_RS01420|protein_coding|1/1|c.345C>T|p.Ile115Ile|345/888|345/888|115/295||,A|upstream_gene_variant|MODIFIER|VC_RS01405|VC_RS01405|transcript|VC_RS01405|protein_coding||c.-2110C>T|||||2110|,A|ups…	GT:PL	0	0	0	0	0	0	0	0	0	0	0	0	0	0	0	0	0	0	0	0	0	0	0	0	0	0	0	0	0	0	0	0	0	0	0	0	0	0	0	0
S1_301926	NC_002505.1	301926	.	G	A	886	.	DP=119967;VDB=0.839377;SGB=-5607.01;RPB=0.297824;MQB=3.73021e-13;MQSB=0;BQB=5.68029e-18;MQ0F=8.33563e-06;AC=4;AN=976;DP4=63468,40018,288,259;MQ=55;ANN=A|synonymous_variant|LOW|prmA|VC_RS01420|transcript|VC_RS01420|protein_coding|1/1|c.279C>T|p.Asp93Asp|279/888|279/888|93/295||,A|upstream_gene_variant|MODIFIER|VC_RS01405|VC_RS01405|transcript|VC_RS01405|protein_coding||c.-2176C>T|||||2176|,A|upstr…	GT:PL	0	0	0	0	0	0	0	0	0	0	0	0	0	0	0	0	0	0	0	0	0	0	0	0	0	0	0	0	0	0	0	0	0	0	0	0	0	0	0	0
S1_301941	NC_002505.1	301941	.	G	C	886	.	DP=119411;VDB=0.323849;SGB=-7919.21;RPB=0.922469;MQB=1.73471e-12;MQSB=0;BQB=4.95337e-19;MQ0F=8.37444e-06;AC=4;AN=976;DP4=61709,40342,303,254;MQ=55;ANN=C|synonymous_variant|LOW|prmA|VC_RS01420|transcript|VC_RS01420|protein_coding|1/1|c.264C>G|p.Val88Val|264/888|264/888|88/295||,C|upstream_gene_variant|MODIFIER|VC_RS01405|VC_RS01405|transcript|VC_RS01405|protein_coding||c.-2191C>G|||||2191|,C|upstr…	GT:PL	0	0	0	0	0	0	0	0	0	0	0	0	0	0	0	0	0	0	0	0	0	0	0	0	0	0	0	0	0	0	0	0	0	0	0	0	0	0	0	0
S1_301950	NC_002505.1	301950	.	C	A	886	.	DP=118101;VDB=0.164201;SGB=-7163.37;RPB=0.996004;MQB=3.02542e-13;MQSB=1.28364e-13;BQB=4.89161e-17;MQ0F=8.46733e-06;AC=4;AN=976;DP4=59019,41970,304,254;MQ=56;ANN=A|synonymous_variant|LOW|prmA|VC_RS01420|transcript|VC_RS01420|protein_coding|1/1|c.255G>T|p.Ala85Ala|255/888|255/888|85/295||,A|upstream_gene_variant|MODIFIER|VC_RS01405|VC_RS01405|transcript|VC_RS01405|protein_coding||c.-2200G>T|||||220…	GT:PL	0	0	0	0	0	0	0	0	0	0	0	0	0	0	0	0	0	0	0	0	0	0	0	0	0	0	0	0	0	0	0	0	0	0	0	0	0	0	0	0
S1_301962	NC_002505.1	301962	.	C	A	886	.	DP=118134;VDB=0.078283;SGB=-8301.64;RPB=0.768033;MQB=5.3182e-12;MQSB=0.000286328;BQB=5.73429e-22;MQ0F=0;AC=4;AN=976;DP4=58744,42537,306,229;MQ=56;ANN=A|synonymous_variant|LOW|prmA|VC_RS01420|transcript|VC_RS01420|protein_coding|1/1|c.243G>T|p.Ala81Ala|243/888|243/888|81/295||,A|upstream_gene_variant|MODIFIER|VC_RS01405|VC_RS01405|transcript|VC_RS01405|protein_coding||c.-2212G>T|||||2212|,A|upstre…	GT:PL	0	0	0	0	0	0	0	0	0	0	0	0	0	0	0	0	0	0	0	0	0	0	0	0	0	0	0	0	0	0	0	0	0	0	0	0	0	0	0	0
S1_301965	NC_002505.1	301965	.	G	C	886	.	DP=117974;VDB=0.0355476;SGB=-6534.55;RPB=0.382897;MQB=1.04593e-11;MQSB=0.278559;BQB=8.67675e-21;MQ0F=0;AC=4;AN=976;DP4=58643,42559,299,229;MQ=56;ANN=C|synonymous_variant|LOW|prmA|VC_RS01420|transcript|VC_RS01420|protein_coding|1/1|c.240C>G|p.Leu80Leu|240/888|240/888|80/295||,C|upstream_gene_variant|MODIFIER|VC_RS01405|VC_RS01405|transcript|VC_RS01405|protein_coding||c.-2215C>G|||||2215|,C|upstrea…	GT:PL	0	0	0	0	0	0	0	0	0	0	0	0	0	0	0	0	0	0	0	0	0	0	0	0	0	0	0	0	0	0	0	0	0	0	0	0	0	0	0	0
S1_301992	NC_002505.1	301992	.	C	A	886	.	DP=117023;VDB=0.950655;SGB=-5740.4;RPB=0.00512528;MQB=2.05232e-13;MQSB=4.99348e-17;BQB=1.6117e-17;MQ0F=0;AC=4;AN=975;DP4=56662,43241,309,256;MQ=56;ANN=A|synonymous_variant|LOW|prmA|VC_RS01420|transcript|VC_RS01420|protein_coding|1/1|c.213G>T|p.Leu71Leu|213/888|213/888|71/295||,A|upstream_gene_variant|MODIFIER|VC_RS01405|VC_RS01405|transcript|VC_RS01405|protein_coding||c.-2242G>T|||||2242|,A|upstr…	GT:PL	0	0	0	0	0	0	0	0	0	0	0	0	0	0	0	0	0	0	0	0	0	0	0	0	0	0	0	0	0	0	0	0	0	0	0	0	0	0	0	0
S1_302046	NC_002505.1	302046	.	G	A	886	.	DP=113786;VDB=0.160091;SGB=-6063.53;RPB=0.999658;MQB=4.19357e-15;MQSB=1.35964e-24;BQB=2.02162e-27;MQ0F=0;AC=4;AN=975;DP4=57755,41673,282,224;MQ=55;ANN=A|synonymous_variant|LOW|prmA|VC_RS01420|transcript|VC_RS01420|protein_coding|1/1|c.159C>T|p.Gly53Gly|159/888|159/888|53/295||,A|upstream_gene_variant|MODIFIER|VC_RS01405|VC_RS01405|transcript|VC_RS01405|protein_coding||c.-2296C>T|||||2296|,A|upstr…	GT:PL	0	0	0	0	0	0	0	0	0	0	0	0	0	0	0	0	0	0	0	0	0	0	0	0	0	0	0	0	0	0	0	0	0	0	0	0	0	0	0	0
S1_302124	NC_002505.1	302124	.	G	A	886	.	DP=120464;VDB=0.103447;SGB=-8638.38;RPB=0.690177;MQB=4.5048e-12;MQSB=0;BQB=1.52869e-23;MQ0F=1.66025e-05;AC=4;AN=978;DP4=62457,41447,263,264;MQ=55;ANN=A|synonymous_variant|LOW|prmA|VC_RS01420|transcript|VC_RS01420|protein_coding|1/1|c.81C>T|p.Gly27Gly|81/888|81/888|27/295||,A|upstream_gene_variant|MODIFIER|VC_RS01405|VC_RS01405|transcript|VC_RS01405|protein_coding||c.-2374C>T|||||2374|,A|upstream_…	GT:PL	0	0	0	0	0	0	0	0	0	0	0	0	0	0	0	0	0	0	0	0	0	0	0	0	0	0	0	0	0	0	0	0	0	0	0	0	0	0	0	0
S1_302815	NC_002505.1	302815	.	A	T	886	.	DP=117833;VDB=0.596967;SGB=-4475.09;RPB=0.147408;MQB=1.96433e-15;MQSB=1.16928e-22;BQB=1.13254e-17;MQ0F=0;AC=4;AN=977;DP4=57218,44595,270,265;MQ=55;ANN=T|synonymous_variant|LOW|accC|VC_RS01425|transcript|VC_RS01425|protein_coding|1/1|c.942T>A|p.Arg314Arg|942/1344|942/1344|314/447||,T|upstream_gene_variant|MODIFIER|VC_RS01405|VC_RS01405|transcript|VC_RS01405|protein_coding||c.-3065T>A|||||3065|,T|u…	GT:PL	0	0	0	0	0	0	0	0	0	0	0	0	0	0	0	0	0	0	0	0	0	0	0	0	0	0	0	0	0	0	0	0	0	0	0	0	0	0	0	0
S1_302833	NC_002505.1	302833	.	T	C	886	.	DP=116906;VDB=0.784878;SGB=-3457.8;RPB=0.625359;MQB=8.9553e-15;MQSB=0.737376;BQB=7.22276e-20;MQ0F=1.71078e-05;AC=4;AN=977;DP4=55438,46509,257,260;MQ=55;ANN=C|synonymous_variant|LOW|accC|VC_RS01425|transcript|VC_RS01425|protein_coding|1/1|c.924A>G|p.Leu308Leu|924/1344|924/1344|308/447||,C|upstream_gene_variant|MODIFIER|VC_RS01405|VC_RS01405|transcript|VC_RS01405|protein_coding||c.-3083A>G|||||3083…	GT:PL	0	0	0	0	0	0	0	0	0	0	0	0	0	0	0	0	0	0	0	0	0	0	0	0	0	0	0	0	0	0	0	0	0	0	0	0	0	0	0	0
S1_302908	NC_002505.1	302908	.	C	T	886	.	DP=115323;VDB=0.91207;SGB=-5234.51;RPB=0.871582;MQB=4.55533e-13;MQSB=1.92819e-42;BQB=1.28844e-29;MQ0F=2.60139e-05;AC=4;AN=975;DP4=57549,43205,275,245;MQ=55;ANN=T|synonymous_variant|LOW|accC|VC_RS01425|transcript|VC_RS01425|protein_coding|1/1|c.849G>A|p.Glu283Glu|849/1344|849/1344|283/447||,T|upstream_gene_variant|MODIFIER|VC_RS01405|VC_RS01405|transcript|VC_RS01405|protein_coding||c.-3158G>A|||||…	GT:PL	0	0	0	0	0	0	0	0	0	0	0	0	0	0	0	0	0	0	0	0	0	0	0	0	0	0	0	0	0	0	0	0	0	0	0	0	0	0	0	0
S1_303064	NC_002505.1	303064	.	T	G	886	.	DP=114958;VDB=0.643117;SGB=-6015.29;RPB=0.172616;MQB=4.1434e-11;MQSB=0;BQB=1.28575e-15;MQ0F=0;AC=4;AN=975;DP4=54227,46632,245,266;MQ=56;ANN=G|synonymous_variant|LOW|accC|VC_RS01425|transcript|VC_RS01425|protein_coding|1/1|c.693A>C|p.Ser231Ser|693/1344|693/1344|231/447||,G|upstream_gene_variant|MODIFIER|VC_RS01405|VC_RS01405|transcript|VC_RS01405|protein_coding||c.-3314A>C|||||3314|,G|upstream_gen…	GT:PL	0	0	0	0	0	0	0	0	0	0	0	0	0	0	0	0	0	0	0	0	0	0	0	0	0	0	0	0	0	0	0	0	0	0	0	0	0	0	0	0
S1_303310	NC_002505.1	303310	.	G	T	886	.	DP=103872;VDB=0.734433;SGB=-4511.66;RPB=0.26166;MQB=6.50648e-14;MQSB=1.0993e-30;BQB=2.06516e-17;MQ0F=9.62723e-06;AC=4;AN=973;DP4=53291,38729,262,249;MQ=55;ANN=T|synonymous_variant|LOW|accC|VC_RS01425|transcript|VC_RS01425|protein_coding|1/1|c.447C>A|p.Ala149Ala|447/1344|447/1344|149/447||,T|upstream_gene_variant|MODIFIER|VC_RS01405|VC_RS01405|transcript|VC_RS01405|protein_coding||c.-3560C>A|||||3…	GT:PL	0	0	0	0	0	0	0	0	0	0	0	0	0	0	0	0	0	0	0	0	0	0	0	0	0	0	0	0	0	0	0	0	0	0	0	0	0	0	0	0
S1_303316	NC_002505.1	303316	.	C	A	886	.	DP=102434;VDB=0.753906;SGB=-4842.56;RPB=0.316803;MQB=7.72369e-13;MQSB=3.50977e-29;BQB=2.17994e-20;MQ0F=9.76238e-06;AC=4;AN=973;DP4=52326,38225,246,243;MQ=56;ANN=A|synonymous_variant|LOW|accC|VC_RS01425|transcript|VC_RS01425|protein_coding|1/1|c.441G>T|p.Ala147Ala|441/1344|441/1344|147/447||,A|upstream_gene_variant|MODIFIER|VC_RS01405|VC_RS01405|transcript|VC_RS01405|protein_coding||c.-3566G>T||||…	GT:PL	0	0	0	0	0	0	0	0	0	0	0	0	0	0	0	0	0	0	0	0	0	0	0	0	0	0	0	0	0	0	0	0	0	0	0	0	0	0	0	0
S1_303424	NC_002505.1	303424	.	G	A	886	.	DP=108630;VDB=0.561299;SGB=-4535.89;RPB=0.996007;MQB=2.15541e-13;MQSB=0;BQB=2.78118e-24;MQ0F=0;AC=4;AN=971;DP4=58094,35960,245,209;MQ=55;ANN=A|synonymous_variant|LOW|accC|VC_RS01425|transcript|VC_RS01425|protein_coding|1/1|c.333C>T|p.Arg111Arg|333/1344|333/1344|111/447||,A|upstream_gene_variant|MODIFIER|VC_RS01405|VC_RS01405|transcript|VC_RS01405|protein_coding||c.-3674C>T|||||3674|,A|upstream_ge…	GT:PL	0	0	0	0	0	0	0	0	0	0	0	0	0	0	0	0	0	0	0	0	0	0	0	0	0	0	0	0	0	0	0	0	0	0	0	0	0	0	0	0
S1_303487	NC_002505.1	303487	.	G	A	886	.	DP=112721;VDB=0.450717;SGB=-2844.95;RPB=0.000529389;MQB=9.22953e-13;MQSB=2.97344e-13;BQB=2.89822e-31;MQ0F=0;AC=4;AN=970;DP4=54425,42490,229,216;MQ=55;ANN=A|synonymous_variant|LOW|accC|VC_RS01425|transcript|VC_RS01425|protein_coding|1/1|c.270C>T|p.Asp90Asp|270/1344|270/1344|90/447||,A|upstream_gene_variant|MODIFIER|VC_RS01405|VC_RS01405|transcript|VC_RS01405|protein_coding||c.-3737C>T|||||3737|,A|…	GT:PL	0	0	0	0	0	0	0	0	0	0	0	0	0	0	0	0	0	0	0	0	0	0	0	0	0	0	0	0	0	0	0	0	0	0	0	0	0	0	0	0
S1_303490	NC_002505.1	303490	.	T	C	886	.	DP=111332;VDB=0.45414;SGB=-8054.59;RPB=0.00279523;MQB=3.50594e-13;MQSB=1.03769e-05;BQB=1.29623e-26;MQ0F=0;AC=4;AN=969;DP4=53236,42468,268,242;MQ=55;ANN=C|synonymous_variant|LOW|accC|VC_RS01425|transcript|VC_RS01425|protein_coding|1/1|c.267A>G|p.Ala89Ala|267/1344|267/1344|89/447||,C|upstream_gene_variant|MODIFIER|VC_RS01405|VC_RS01405|transcript|VC_RS01405|protein_coding||c.-3740A>G|||||3740|,C|up…	GT:PL	0	0	0	0	0	0	0	0	0	0	0	0	0	0	0	0	0	0	0	0	0	0	0	0	0	0	0	0	0	0	0	0	0	0	0	0	0	0	0	0
S1_303532	NC_002505.1	303532	.	T	C	886	.	DP=109787;VDB=0.107637;SGB=-7255.01;RPB=0.263412;MQB=5.3832e-13;MQSB=0;BQB=1.70059e-18;MQ0F=0;AC=4;AN=971;DP4=50315,45934,259,265;MQ=56;ANN=C|synonymous_variant|LOW|accC|VC_RS01425|transcript|VC_RS01425|protein_coding|1/1|c.225A>G|p.Ala75Ala|225/1344|225/1344|75/447||,C|upstream_gene_variant|MODIFIER|VC_RS01405|VC_RS01405|transcript|VC_RS01405|protein_coding||c.-3782A>G|||||3782|,C|upstream_gene_…	GT:PL	0	0	0	0	0	0	0	0	0	0	0	0	0	0	0	0	0	0	0	0	0	0	0	0	0	0	0	0	0	0	0	0	0	0	0	0	0	0	0	0
S1_303541	NC_002505.1	303541	.	G	C	886	.	DP=109180;VDB=0.226129;SGB=-6869.27;RPB=0.640696;MQB=6.54794e-13;MQSB=2.77597e-42;BQB=7.48636e-21;MQ0F=0;AC=4;AN=972;DP4=50337,45901,294,256;MQ=56;ANN=C|synonymous_variant|LOW|accC|VC_RS01425|transcript|VC_RS01425|protein_coding|1/1|c.216C>G|p.Val72Val|216/1344|216/1344|72/447||,C|upstream_gene_variant|MODIFIER|VC_RS01405|VC_RS01405|transcript|VC_RS01405|protein_coding||c.-3791C>G|||||3791|,C|ups…	GT:PL	0	0	0	0	0	0	0	0	0	0	0	0	0	0	0	0	0	0	0	0	0	0	0	0	0	0	0	0	0	0	0	0	0	0	0	0	0	0	0	0
S1_303703	NC_002505.1	303703	.	A	G	886	.	DP=112905;VDB=0.646402;SGB=-3256.48;RPB=0.457275;MQB=6.45879e-11;MQSB=0;BQB=2.28247e-16;MQ0F=0;AC=4;AN=978;DP4=62059,37072,241,227;MQ=56;ANN=G|synonymous_variant|LOW|accC|VC_RS01425|transcript|VC_RS01425|protein_coding|1/1|c.54T>C|p.Leu18Leu|54/1344|54/1344|18/447||,G|upstream_gene_variant|MODIFIER|VC_RS01405|VC_RS01405|transcript|VC_RS01405|protein_coding||c.-3953T>C|||||3953|,G|upstream_gene_va…	GT:PL	0	0	0	0	0	0	0	0	0	0	0	0	0	0	0	0	0	0	0	0	0	0	0	0	0	0	0	0	0	0	0	0	0	0	0	0	0	0	0	0
S1_303924	NC_002505.1	303924	.	A	G	886	.	DP=113903;VDB=0.40468;SGB=-7687.34;RPB=0.778013;MQB=2.04666e-11;MQSB=9.8034e-38;BQB=1.612e-29;MQ0F=1.75588e-05;AC=4;AN=978;DP4=55804,45531,292,268;MQ=56;ANN=G|synonymous_variant|LOW|accB|VC_RS01430|transcript|VC_RS01430|protein_coding|1/1|c.309T>C|p.Gly103Gly|309/462|309/462|103/153||,G|upstream_gene_variant|MODIFIER|VC_RS01405|VC_RS01405|transcript|VC_RS01405|protein_coding||c.-4174T>C|||||4174|…	GT:PL	0	0	0	0	0	0	0	0	0	0	0	0	0	0	0	0	0	0	0	0	0	0	0	0	0	0	0	0	0	0	0	0	0	0	0	0	0	0	0	0
S1_303933	NC_002505.1	303933	.	G	A	886	.	DP=114557;VDB=0.175759;SGB=-4476.42;RPB=0.847194;MQB=3.18074e-12;MQSB=1.26131e-32;BQB=3.85548e-14;MQ0F=1.74586e-05;AC=4;AN=978;DP4=56430,46215,271,235;MQ=56;ANN=A|synonymous_variant|LOW|accB|VC_RS01430|transcript|VC_RS01430|protein_coding|1/1|c.300C>T|p.Ile100Ile|300/462|300/462|100/153||,A|upstream_gene_variant|MODIFIER|VC_RS01405|VC_RS01405|transcript|VC_RS01405|protein_coding||c.-4183C>T|||||4…	GT:PL	0	0	0	0	0	0	0	0	0	0	0	0	0	0	0	0	0	0	0	0	0	0	0	0	0	0	0	0	0	0	0	0	0	0	0	0	0	0	0	0
S1_303945	NC_002505.1	303945	.	G	C	886	.	DP=114076;VDB=0.387366;SGB=-7505.76;RPB=0.863476;MQB=1.37434e-10;MQSB=1.33451e-32;BQB=3.59661e-26;MQ0F=1.75322e-05;AC=4;AN=978;DP4=55730,45853,316,245;MQ=56;ANN=C|synonymous_variant|LOW|accB|VC_RS01430|transcript|VC_RS01430|protein_coding|1/1|c.288C>G|p.Ala96Ala|288/462|288/462|96/153||,C|upstream_gene_variant|MODIFIER|VC_RS01405|VC_RS01405|transcript|VC_RS01405|protein_coding||c.-4195C>G|||||419…	GT:PL	0	0	0	0	0	0	0	0	0	0	0	0	0	0	0	0	0	0	0	0	0	0	0	0	0	0	0	0	0	0	0	0	0	0	0	0	0	0	0	0
S1_304017	NC_002505.1	304017	.	C	T	886	.	DP=108514;VDB=0.682019;SGB=-6417.82;RPB=0.210939;MQB=1.16905e-10;MQSB=0;BQB=1.20488e-22;MQ0F=9.2154e-06;AC=4;AN=974;DP4=54926,37315,276,215;MQ=55;ANN=T|synonymous_variant|LOW|accB|VC_RS01430|transcript|VC_RS01430|protein_coding|1/1|c.216G>A|p.Ala72Ala|216/462|216/462|72/153||,T|upstream_gene_variant|MODIFIER|VC_RS01405|VC_RS01405|transcript|VC_RS01405|protein_coding||c.-4267G>A|||||4267|,T|upstre…	GT:PL	0	0	0	0	0	0	0	0	0	0	0	0	0	0	0	0	0	0	0	0	0	0	0	0	0	0	0	0	0	0	0	0	0	0	0	0	0	0	0	0
S1_304080	NC_002505.1	304080	.	T	C	886	.	DP=104145;VDB=0.976308;SGB=-8046.48;RPB=0.0778615;MQB=1.38995e-17;MQSB=0;BQB=9.80909e-44;MQ0F=0;AC=4;AN=973;DP4=49895,40300,296,255;MQ=55;ANN=C|synonymous_variant|LOW|accB|VC_RS01430|transcript|VC_RS01430|protein_coding|1/1|c.153A>G|p.Ala51Ala|153/462|153/462|51/153||,C|upstream_gene_variant|MODIFIER|VC_RS01405|VC_RS01405|transcript|VC_RS01405|protein_coding||c.-4330A>G|||||4330|,C|upstream_gene_…	GT:PL	0	0	0	0	0	0	0	0	0	0	0	0	0	0	0	0	0	0	0	0	0	0	0	0	0	0	0	0	0	0	0	0	0	0	0	0	0	0	0	0
S1_304086	NC_002505.1	304086	.	T	A	886	.	DP=103582;VDB=0.729667;SGB=-7692.72;RPB=0.139823;MQB=1.42379e-14;MQSB=0;BQB=5.60519e-45;MQ0F=0;AC=4;AN=973;DP4=49355,40489,280,259;MQ=55;ANN=A|synonymous_variant|LOW|accB|VC_RS01430|transcript|VC_RS01430|protein_coding|1/1|c.147A>T|p.Ala49Ala|147/462|147/462|49/153||,A|upstream_gene_variant|MODIFIER|VC_RS01405|VC_RS01405|transcript|VC_RS01405|protein_coding||c.-4336A>T|||||4336|,A|upstream_gene_v…	GT:PL	0	0	0	0	0	0	0	0	0	0	0	0	0	0	0	0	0	0	0	0	0	0	0	0	0	0	0	0	0	0	0	0	0	0	0	0	0	0	0	0
S1_304269	NC_002505.1	304269	.	G	A	886	.	DP=120263;VDB=0.249882;SGB=-7758.58;RPB=0.70024;MQB=3.41587e-14;MQSB=1.96842e-11;BQB=5.35271e-19;MQ0F=0;AC=4;AN=977;DP4=64000,41295,348,280;MQ=56;ANN=A|upstream_gene_variant|MODIFIER|VC_RS01405|VC_RS01405|transcript|VC_RS01405|protein_coding||c.-4519C>T|||||4519|,A|upstream_gene_variant|MODIFIER|fis|VC_RS01410|transcript|VC_RS01410|protein_coding||c.-4084C>T|||||4084|,A|upstream_gene_variant|MODI…	GT:PL	0	0	0	0	0	0	0	0	0	0	0	0	0	0	0	0	0	0	0	0	0	0	0	0	0	0	0	0	0	0	0	0	0	0	0	0	0	0	0	0
S1_304409	NC_002505.1	304409	.	T	C	886	.	DP=116996;VDB=0.398388;SGB=-9905.38;RPB=0.45668;MQB=3.57136e-08;MQSB=0;BQB=5.53513e-43;MQ0F=2.56419e-05;AC=4;AN=977;DP4=61581,39180,338,244;MQ=56;ANN=C|synonymous_variant|LOW|aroQ|VC_RS01435|transcript|VC_RS01435|protein_coding|1/1|c.333A>G|p.Glu111Glu|333/453|333/453|111/150||,C|upstream_gene_variant|MODIFIER|VC_RS01405|VC_RS01405|transcript|VC_RS01405|protein_coding||c.-4659A>G|||||4659|,C|upst…	GT:PL	0	0	0	0	0	0	0	0	0	0	0	0	0	0	0	0	0	0	0	0	0	0	0	0	0	0	0	0	0	0	0	0	0	0	0	0	0	0	0	0
S1_304933	NC_002505.1	304933	.	G	A	886	.	DP=110200;VDB=0.78;SGB=-6983.48;RPB=0.492028;MQB=5.58384e-13;MQSB=0;BQB=3.76836e-27;MQ0F=9.07441e-06;AC=4;AN=978;DP4=55423,42874,259,292;MQ=56;ANN=A|upstream_gene_variant|MODIFIER|fis|VC_RS01410|transcript|VC_RS01410|protein_coding||c.-4748C>T|||||4748|,A|upstream_gene_variant|MODIFIER|dusB|VC_RS01415|transcript|VC_RS01415|protein_coding||c.-3756C>T|||||3756|,A|upstream_gene_variant|MODIFIER|prmA…	GT:PL	0	0	0	0	0	0	0	0	0	0	0	0	0	0	0	0	0	0	0	0	0	0	0	0	0	0	0	0	0	0	0	0	0	0	0	0	0	0	0	0
S1_304935	NC_002505.1	304935	.	C	A	886	.	DP=110689;VDB=0.313415;SGB=-9333.24;RPB=0.382976;MQB=5.08472e-11;MQSB=0;BQB=5.96508e-21;MQ0F=9.03432e-06;AC=4;AN=978;DP4=55209,43069,286,292;MQ=56;ANN=A|upstream_gene_variant|MODIFIER|fis|VC_RS01410|transcript|VC_RS01410|protein_coding||c.-4750G>T|||||4750|,A|upstream_gene_variant|MODIFIER|dusB|VC_RS01415|transcript|VC_RS01415|protein_coding||c.-3758G>T|||||3758|,A|upstream_gene_variant|MODIFIER|…	GT:PL	0	0	0	0	0	0	0	0	0	0	0	0	0	0	0	0	0	0	0	0	0	0	0	0	0	0	0	0	0	0	0	0	0	0	0	0	0	0	0	0
S1_304965	NC_002505.1	304965	.	T	C	886	.	DP=113015;VDB=0.886129;SGB=-7017.17;RPB=0.833425;MQB=8.21914e-09;MQSB=0;BQB=2.21939e-31;MQ0F=8.84838e-06;AC=4;AN=978;DP4=56814,42665,273,272;MQ=56;ANN=C|upstream_gene_variant|MODIFIER|fis|VC_RS01410|transcript|VC_RS01410|protein_coding||c.-4780A>G|||||4780|,C|upstream_gene_variant|MODIFIER|dusB|VC_RS01415|transcript|VC_RS01415|protein_coding||c.-3788A>G|||||3788|,C|upstream_gene_variant|MODIFIER|…	GT:PL	0	0	0	0	0	0	0	0	0	0	0	0	0	0	0	0	0	0	0	0	0	0	0	0	0	0	0	0	0	0	0	0	0	0	0	0	0	0	0	0
S1_305013	NC_002505.1	305013	.	A	G	886	.	DP=112039;VDB=0.398444;SGB=-8440;RPB=0.708189;MQB=1.24619e-11;MQSB=0;BQB=6.96978e-24;MQ0F=2.67764e-05;AC=4;AN=977;DP4=55252,43071,230,284;MQ=56;ANN=G|upstream_gene_variant|MODIFIER|fis|VC_RS01410|transcript|VC_RS01410|protein_coding||c.-4828T>C|||||4828|,G|upstream_gene_variant|MODIFIER|dusB|VC_RS01415|transcript|VC_RS01415|protein_coding||c.-3836T>C|||||3836|,G|upstream_gene_variant|MODIFIER|prm…	GT:PL	0	0	0	0	0	0	0	0	0	0	0	0	0	0	0	0	0	0	0	0	0	0	0	0	0	0	0	0	0	0	0	0	0	0	0	0	0	0	0	0
S1_305047	NC_002505.1	305047	.	G	A	886	.	DP=114210;VDB=0.812782;SGB=-7094.46;RPB=0.0691469;MQB=5.34657e-11;MQSB=0;BQB=4.82736e-28;MQ0F=1.75116e-05;AC=4;AN=977;DP4=54838,44005,247,312;MQ=56;ANN=A|upstream_gene_variant|MODIFIER|fis|VC_RS01410|transcript|VC_RS01410|protein_coding||c.-4862C>T|||||4862|,A|upstream_gene_variant|MODIFIER|dusB|VC_RS01415|transcript|VC_RS01415|protein_coding||c.-3870C>T|||||3870|,A|upstream_gene_variant|MODIFIER…	GT:PL	0	0	0	0	0	0	0	0	0	0	0	0	0	0	0	0	0	0	0	0	0	0	0	0	0	0	0	0	0	0	0	0	0	0	0	0	0	0	0	0
S1_305061	NC_002505.1	305061	.	T	G	886	.	DP=114790;VDB=0.349669;SGB=-5483.34;RPB=0.0448546;MQB=3.02951e-12;MQSB=0;BQB=5.99555e-17;MQ0F=8.71156e-06;AC=4;AN=976;DP4=53840,45410,236,309;MQ=56;ANN=G|upstream_gene_variant|MODIFIER|fis|VC_RS01410|transcript|VC_RS01410|protein_coding||c.-4876A>C|||||4876|,G|upstream_gene_variant|MODIFIER|dusB|VC_RS01415|transcript|VC_RS01415|protein_coding||c.-3884A>C|||||3884|,G|upstream_gene_variant|MODIFIER…	GT:PL	0	0	0	0	0	0	0	0	0	0	0	0	0	0	0	0	0	0	0	0	0	0	0	0	0	0	0	0	0	0	0	0	0	0	0	0	0	0	0	0
S1_305072	NC_002505.1	305072	.	G	T	886	.	DP=115792;VDB=0.0454606;SGB=-6125.24;RPB=0.00506555;MQB=1.07994e-11;MQSB=1.63778e-32;BQB=6.67218e-15;MQ0F=8.63618e-06;AC=4;AN=977;DP4=54432,47623,218,292;MQ=56;ANN=T|upstream_gene_variant|MODIFIER|fis|VC_RS01410|transcript|VC_RS01410|protein_coding||c.-4887C>A|||||4887|,T|upstream_gene_variant|MODIFIER|dusB|VC_RS01415|transcript|VC_RS01415|protein_coding||c.-3895C>A|||||3895|,T|upstream_gene_vari…	GT:PL	0	0	0	0	0	0	0	0	0	0	0	0	0	0	0	0	0	0	0	0	0	0	0	0	0	0	0	0	0	0	0	0	0	0	0	0	0	0	0	0
S1_305103	NC_002505.1	305103	.	G	C	886	.	DP=112557;VDB=0.561092;SGB=-6898.03;RPB=0.206514;MQB=2.4912e-09;MQSB=0;BQB=3.80308e-15;MQ0F=8.88439e-06;AC=4;AN=977;DP4=55675,42769,226,316;MQ=56;ANN=C|upstream_gene_variant|MODIFIER|fis|VC_RS01410|transcript|VC_RS01410|protein_coding||c.-4918C>G|||||4918|,C|upstream_gene_variant|MODIFIER|dusB|VC_RS01415|transcript|VC_RS01415|protein_coding||c.-3926C>G|||||3926|,C|upstream_gene_variant|MODIFIER|p…	GT:PL	0	0	0	0	0	0	0	0	0	0	0	0	0	0	0	0	0	0	0	0	0	0	0	0	0	0	0	0	0	0	0	0	0	0	0	0	0	0	0	0
S1_305108	NC_002505.1	305108	.	G	A	886	.	DP=112702;VDB=0.907265;SGB=-3462.03;RPB=0.119358;MQB=5.27201e-12;MQSB=0;BQB=2.89853e-15;MQ0F=8.87296e-06;AC=4;AN=978;DP4=56097,43119,203,277;MQ=56;ANN=A|upstream_gene_variant|MODIFIER|fis|VC_RS01410|transcript|VC_RS01410|protein_coding||c.-4923C>T|||||4923|,A|upstream_gene_variant|MODIFIER|dusB|VC_RS01415|transcript|VC_RS01415|protein_coding||c.-3931C>T|||||3931|,A|upstream_gene_variant|MODIFIER|…	GT:PL	0	0	0	0	0	0	0	0	0	0	0	0	0	0	0	0	0	0	0	0	0	0	0	0	0	0	0	0	0	0	0	0	0	0	0	0	0	0	0	0
S1_305142	NC_002505.1	305142	.	C	G	886	.	DP=115220;VDB=0.667537;SGB=-6600.26;RPB=0.446547;MQB=2.81732e-10;MQSB=0;BQB=6.31351e-29;MQ0F=0;AC=4;AN=978;DP4=55460,43647,208,272;MQ=56;ANN=G|synonymous_variant|LOW|acs|VC_RS01440|transcript|VC_RS01440|protein_coding|1/1|c.1929G>C|p.Ala643Ala|1929/1950|1929/1950|643/649||,G|upstream_gene_variant|MODIFIER|fis|VC_RS01410|transcript|VC_RS01410|protein_coding||c.-4957G>C|||||4957|,G|upstream_gene_va…	GT:PL	0	0	0	0	0	0	0	0	0	0	0	0	0	0	0	0	0	0	0	0	0	0	0	0	0	0	0	0	0	0	0	0	0	0	0	0	0	0	0	0
S1_305199	NC_002505.1	305199	.	A	G	886	.	DP=117087;VDB=0.524025;SGB=-6015.98;RPB=0.91364;MQB=1.90594e-13;MQSB=0;BQB=1.06988e-22;MQ0F=8.54066e-06;AC=4;AN=977;DP4=57609,43473,204,307;MQ=56;ANN=G|synonymous_variant|LOW|acs|VC_RS01440|transcript|VC_RS01440|protein_coding|1/1|c.1872T>C|p.Ser624Ser|1872/1950|1872/1950|624/649||,G|upstream_gene_variant|MODIFIER|dusB|VC_RS01415|transcript|VC_RS01415|protein_coding||c.-4022T>C|||||4022|,G|upstre…	GT:PL	0	0	0	0	0	0	0	0	0	0	0	0	0	0	0	0	0	0	0	0	0	0	0	0	0	0	0	0	0	0	0	0	0	0	0	0	0	0	0	0
S1_305568	NC_002505.1	305568	.	G	A	886	.	DP=117122;VDB=0.186356;SGB=-7673.33;RPB=0.62586;MQB=2.81724e-10;MQSB=1.92537e-08;BQB=8.18278e-34;MQ0F=0;AC=4;AN=974;DP4=54793,46196,213,236;MQ=56;ANN=A|synonymous_variant|LOW|acs|VC_RS01440|transcript|VC_RS01440|protein_coding|1/1|c.1503C>T|p.Gly501Gly|1503/1950|1503/1950|501/649||,A|upstream_gene_variant|MODIFIER|dusB|VC_RS01415|transcript|VC_RS01415|protein_coding||c.-4391C>T|||||4391|,A|upstre…	GT:PL	0	0	0	0	0	0	0	0	0	0	0	0	0	0	0	0	0	0	0	0	0	0	0	0	0	0	0	0	0	0	0	0	0	0	0	0	0	0	0	0
S1_305676	NC_002505.1	305676	.	T	C	886	.	DP=126815;VDB=0.283643;SGB=-10209.2;RPB=0.120469;MQB=6.12069e-14;MQSB=0;BQB=2.04022e-21;MQ0F=7.8855e-06;AC=4;AN=973;DP4=73550,36434,299,189;MQ=55;ANN=C|synonymous_variant|LOW|acs|VC_RS01440|transcript|VC_RS01440|protein_coding|1/1|c.1395A>G|p.Val465Val|1395/1950|1395/1950|465/649||,C|upstream_gene_variant|MODIFIER|dusB|VC_RS01415|transcript|VC_RS01415|protein_coding||c.-4499A>G|||||4499|,C|upstre…	GT:PL	0	0	0	0	0	0	0	0	0	0	0	0	0	0	0	0	0	0	0	0	0	0	0	0	0	0	0	0	0	0	0	0	0	0	0	0	0	0	0	0
S1_305706	NC_002505.1	305706	.	A	G	886	.	DP=121142;VDB=0.678329;SGB=-6448.68;RPB=0.34713;MQB=2.32538e-09;MQSB=0;BQB=5.55724e-21;MQ0F=8.25478e-06;AC=4;AN=973;DP4=69513,36413,237,200;MQ=55;ANN=G|synonymous_variant|LOW|acs|VC_RS01440|transcript|VC_RS01440|protein_coding|1/1|c.1365T>C|p.Ile455Ile|1365/1950|1365/1950|455/649||,G|upstream_gene_variant|MODIFIER|dusB|VC_RS01415|transcript|VC_RS01415|protein_coding||c.-4529T>C|||||4529|,G|upstre…	GT:PL	0	0	0	0	0	0	0	0	0	0	0	0	0	0	0	0	0	0	0	0	0	0	0	0	0	0	0	0	0	0	0	0	0	0	0	0	0	0	0	0
S1_305751	NC_002505.1	305751	.	C	G	886	.	DP=126092;VDB=0.420738;SGB=-7411.86;RPB=0.135277;MQB=1.92659e-14;MQSB=0;BQB=5.40984e-25;MQ0F=7.93072e-06;AC=4;AN=972;DP4=69008,38586,263,200;MQ=55;ANN=G|synonymous_variant|LOW|acs|VC_RS01440|transcript|VC_RS01440|protein_coding|1/1|c.1320G>C|p.Pro440Pro|1320/1950|1320/1950|440/649||,G|upstream_gene_variant|MODIFIER|dusB|VC_RS01415|transcript|VC_RS01415|protein_coding||c.-4574G>C|||||4574|,G|upstr…	GT:PL	0	0	0	0	0	0	0	0	0	0	0	0	0	0	0	0	0	0	0	0	0	0	0	0	0	0	0	0	0	0	0	0	0	0	0	0	0	0	0	0
S1_305769	NC_002505.1	305769	.	T	C	886	.	DP=126232;VDB=0.702812;SGB=-9819.55;RPB=0.311696;MQB=3.28651e-14;MQSB=0;BQB=3.57235e-36;MQ0F=0;AC=4;AN=972;DP4=67526,39675,256,225;MQ=55;ANN=C|synonymous_variant|LOW|acs|VC_RS01440|transcript|VC_RS01440|protein_coding|1/1|c.1302A>G|p.Pro434Pro|1302/1950|1302/1950|434/649||,C|upstream_gene_variant|MODIFIER|dusB|VC_RS01415|transcript|VC_RS01415|protein_coding||c.-4592A>G|||||4592|,C|upstream_gene_v…	GT:PL	0	0	0	0	0	0	0	0	0	0	0	0	0	0	0	0	0	0	0	0	0	0	0	0	0	0	0	0	0	0	0	0	0	0	0	0	0	0	0	0
S1_305799	NC_002505.1	305799	.	C	T	886	.	DP=120495;VDB=0.755377;SGB=-6349.14;RPB=0.123782;MQB=1.85491e-13;MQSB=4.32247e-20;BQB=1.4718e-36;MQ0F=0;AC=4;AN=973;DP4=59660,43046,255,222;MQ=55;ANN=T|synonymous_variant|LOW|acs|VC_RS01440|transcript|VC_RS01440|protein_coding|1/1|c.1272G>A|p.Thr424Thr|1272/1950|1272/1950|424/649||,T|upstream_gene_variant|MODIFIER|dusB|VC_RS01415|transcript|VC_RS01415|protein_coding||c.-4622G>A|||||4622|,T|upstre…	GT:PL	0	0	0	0	0	0	0	0	0	0	0	0	0	0	0	0	0	0	0	0	0	0	0	0	0	0	0	0	0	0	0	0	0	0	0	0	0	0	0	0
S1_305841	NC_002505.1	305841	.	C	G	886	.	DP=119026;VDB=0.517886;SGB=-5793.59;RPB=0.393658;MQB=1.01312e-12;MQSB=0.019659;BQB=1.6872e-21;MQ0F=0;AC=4;AN=975;DP4=58818,44108,247,217;MQ=55;ANN=G|synonymous_variant|LOW|acs|VC_RS01440|transcript|VC_RS01440|protein_coding|1/1|c.1230G>C|p.Val410Val|1230/1950|1230/1950|410/649||,G|upstream_gene_variant|MODIFIER|dusB|VC_RS01415|transcript|VC_RS01415|protein_coding||c.-4664G>C|||||4664|,G|upstream_…	GT:PL	0	0	0	0	0	0	0	0	0	0	0	0	0	0	0	0	0	0	0	0	0	0	0	0	0	0	0	0	0	0	0	0	0	0	0	0	0	0	0	0
S1_305850	NC_002505.1	305850	.	T	C	886	.	DP=116023;VDB=0.822474;SGB=-11466.3;RPB=0.395051;MQB=1.37465e-12;MQSB=5.9687e-06;BQB=3.01279e-43;MQ0F=0;AC=4;AN=976;DP4=56181,42909,344,208;MQ=55;ANN=C|synonymous_variant|LOW|acs|VC_RS01440|transcript|VC_RS01440|protein_coding|1/1|c.1221A>G|p.Ser407Ser|1221/1950|1221/1950|407/649||,C|upstream_gene_variant|MODIFIER|dusB|VC_RS01415|transcript|VC_RS01415|protein_coding||c.-4673A>G|||||4673|,C|upstre…	GT:PL	0	0	0	0	0	0	0	0	0	0	0	0	0	0	0	0	0	0	0	0	0	0	0	0	0	0	0	0	0	0	0	0	0	0	0	0	0	0	0	0
S1_305855	NC_002505.1	305855	.	T	C	886	.	DP=116721;VDB=0.43935;SGB=-4462.38;RPB=0.000525771;MQB=1.77584e-11;MQSB=0.0172465;BQB=3.49587e-23;MQ0F=0;AC=4;AN=976;DP4=57644,43682,225,197;MQ=55;ANN=C|missense_variant|MODERATE|acs|VC_RS01440|transcript|VC_RS01440|protein_coding|1/1|c.1216A>G|p.Lys406Glu|1216/1950|1216/1950|406/649||,C|upstream_gene_variant|MODIFIER|dusB|VC_RS01415|transcript|VC_RS01415|protein_coding||c.-4678A>G|||||4678|,C|up…	GT:PL	0	0	0	0	0	0	0	0	0	0	0	0	0	0	0	0	0	0	0	0	0	0	0	0	0	0	0	0	0	0	0	0	0	0	0	0	0	0	0	0
S1_310221	NC_002505.1	310221	.	G	A	886	.	DP=118008;VDB=0.0881792;SGB=-6276.56;RPB=0.079239;MQB=1.33374e-15;MQSB=0;BQB=0;MQ0F=0;AC=4;AN=973;DP4=59936,41302,254,331;MQ=55;ANN=A|stop_gained|HIGH|VC_RS01455|VC_RS01455|transcript|VC_RS01455|protein_coding|1/1|c.228G>A|p.Trp76*|228/1191|228/1191|76/396||,A|upstream_gene_variant|MODIFIER|acs|VC_RS01440|transcript|VC_RS01440|protein_coding||c.-3151C>T|||||3151|,A|upstream_gene_variant|MODIFIER|…	GT:PL	0	0	0	0	0	0	0	0	0	0	0	0	0	0	0	0	0	0	0	0	0	0	0	0	0	0	0	0	0	0	0	0	0	0	0	0	0	0	1	0
S1_310408	NC_002505.1	310408	.	T	G	999	.	DP=111834;VDB=0.269786;SGB=-31236.3;RPB=0.807821;MQB=0.9006;MQSB=0;BQB=0;MQ0F=1.78836e-05;AC=11;AN=970;DP4=50258,40874,1077,511;MQ=55;ANN=G|missense_variant|MODERATE|VC_RS01455|VC_RS01455|transcript|VC_RS01455|protein_coding|1/1|c.415T>G|p.Ser139Ala|415/1191|415/1191|139/396||,G|upstream_gene_variant|MODIFIER|acs|VC_RS01440|transcript|VC_RS01440|protein_coding||c.-3338A>C|||||3338|,G|upstream_gen…	GT:PL	0	0	0	0	0	0	0	0	0	0	0	0	0	0	0	0	0	0	0	0	0	0	0	0	0	0	0	0	0	0	0	0	0	0	0	0	0	0	0	0
S1_318869	NC_002505.1	318869	.	G	A	999	.	DP=125136;VDB=0.651596;SGB=4.24197;RPB=1.54924e-05;MQB=0;MQSB=8.38891e-27;BQB=0;MQ0F=0;AC=17;AN=977;DP4=63404,43534,1529,1133;MQ=56;ANN=A|missense_variant|MODERATE|rho|VC_RS01480|transcript|VC_RS01480|protein_coding|1/1|c.574G>A|p.Ala192Thr|574/1260|574/1260|192/419||,A|upstream_gene_variant|MODIFIER|gppA|VC_RS01465|transcript|VC_RS01465|protein_coding||c.-2533C>T|||||2533|,A|upstream_gene_varian…	GT:PL	0	0	0	0	0	0	0	0	0	0	0	0	0	0	0	0	0	0	0	0	0	0	0	0	0	0	1	1	1	1	1	1	1	1	1	0	0	1	1	0
S1_324131	NC_002505.1	324131	.	C	A	999	.	DP=68213;VDB=0.00439838;SGB=-605.492;RPB=0;MQB=0;MQSB=0;BQB=2.32635e-16;MQ0F=0.200094;AC=705;AN=979;DP4=26248,13745,944,23312;MQ=26;ANN=A|downstream_gene_variant|MODIFIER|rho|VC_RS01480|transcript|VC_RS01480|protein_coding||c.*4576C>A|||||4576|,A|downstream_gene_variant|MODIFIER|VC_RS01485|VC_RS01485|transcript|VC_RS01485|protein_coding||c.*3485C>A|||||3485|,A|downstream_gene_variant|MODIFIER|ubi…	GT:PL	0	0	0	0	0	0	0	0	0	1	0	1	1	1	1	1	1	1	1	1	0	1	1	1	1	0	0	0	0	0	0	0	0	0	0	0	0	0	0	0
S1_326166	NC_002505.1	326166	.	A	G	345	.	DP=135626;VDB=0.228009;SGB=-46312.6;RPB=0;MQB=0;MQSB=0;BQB=0;MQ0F=0.608077;AC=19;AN=980;DP4=58088,55563,98,8146;MQ=3;ANN=G|downstream_gene_variant|MODIFIER|ubiD|VC_RS01490|transcript|VC_RS01490|protein_coding||c.*3597A>G|||||3597|,G|downstream_gene_variant|MODIFIER|VC_RS01495|VC_RS01495|transcript|VC_RS01495|protein_coding||c.*3331A>G|||||3331|,G|downstream_gene_variant|MODIFIER|fre|VC_RS01500|tr…	GT:PL	0	0	0	0	0	0	0	0	0	0	0	0	0	0	0	0	0	0	0	0	0	0	0	0	0	0	0	0	1	0	0	0	0	0	0	0	0	0	0	0
S1_329377	NC_002505.1	329377	.	C	T	240	.	DP=122950;VDB=0.306096;SGB=-24570.6;RPB=0.0011278;MQB=0;MQSB=0;BQB=1.90005e-08;MQ0F=0.363562;AC=5;AN=978;DP4=57697,41474,2229,6191;MQ=16;ANN=T|upstream_gene_variant|MODIFIER|murB|VC_RS01545|transcript|VC_RS01545|protein_coding||c.-2228C>T|||||2228|,T|upstream_gene_variant|MODIFIER|birA|VC_RS01550|transcript|VC_RS01550|protein_coding||c.-3298C>T|||||3298|,T|downstream_gene_variant|MODIFIER|pssA|VC…	GT:PL	0	0	0	0	0	0	0	0	0	0	0	0	0	0	0	0	0	0	0	0	0	0	0	0	0	0	0	0	0	0	0	0	0	0	0	0	0	0	0	0
S1_329519	NC_002505.1	329519	.	G	A	564	.	DP=123153;VDB=0.371099;SGB=-17093.2;RPB=0.695704;MQB=0;MQSB=0;BQB=0;MQ0F=0.000284199;AC=5;AN=977;DP4=62177,46164,275,119;MQ=50;ANN=A|upstream_gene_variant|MODIFIER|murB|VC_RS01545|transcript|VC_RS01545|protein_coding||c.-2086G>A|||||2086|,A|upstream_gene_variant|MODIFIER|birA|VC_RS01550|transcript|VC_RS01550|protein_coding||c.-3156G>A|||||3156|,A|downstream_gene_variant|MODIFIER|pssA|VC_RS01535|t…	GT:PL	0	0	0	0	0	0	0	0	0	0	0	0	0	0	0	0	0	0	0	0	0	0	0	0	0	0	0	0	0	0	0	0	0	0	0	0	0	0	0	0
S1_329531	NC_002505.1	329531	.	T	C	614	.	DP=126548;VDB=0.934177;SGB=-15299;RPB=0.150028;MQB=0;MQSB=0;BQB=0;MQ0F=0.000276575;AC=5;AN=977;DP4=66024,45521,240,94;MQ=52;ANN=C|upstream_gene_variant|MODIFIER|murB|VC_RS01545|transcript|VC_RS01545|protein_coding||c.-2074T>C|||||2074|,C|upstream_gene_variant|MODIFIER|birA|VC_RS01550|transcript|VC_RS01550|protein_coding||c.-3144T>C|||||3144|,C|downstream_gene_variant|MODIFIER|pssA|VC_RS01535|tran…	GT:PL	0	0	0	0	0	0	0	0	0	0	0	0	0	0	0	0	0	0	0	0	0	0	0	0	0	0	0	0	0	0	0	0	0	0	0	0	0	0	0	0
S1_330818	NC_002505.1	330818	.	A	G	999	.	DP=121389;VDB=0.344456;SGB=-1651.39;RPB=0.139498;MQB=6.66626e-41;MQSB=0;BQB=0.204049;MQ0F=0;AC=24;AN=978;DP4=67335,37796,803,758;MQ=56;ANN=G|synonymous_variant|LOW|pssA|VC_RS01535|transcript|VC_RS01535|protein_coding|1/1|c.234T>C|p.His78His|234/1341|234/1341|78/446||,G|upstream_gene_variant|MODIFIER|murB|VC_RS01545|transcript|VC_RS01545|protein_coding||c.-787A>G|||||787|,G|upstream_gene_variant|M…	GT:PL	0	0	0	0	0	0	0	0	0	0	0	0	0	0	0	0	0	0	0	0	0	0	0	0	0	0	0	0	0	0	0	0	0	0	0	0	0	0	0	0
S1_333332	NC_002505.1	333332	.	C	A	999	.	DP=116072;VDB=0.861222;SGB=-2484.36;RPB=0.996469;MQB=4.29846e-30;MQSB=4.02647e-32;BQB=0;MQ0F=8.61534e-06;AC=7;AN=976;DP4=61851,39746,621,473;MQ=56;ANN=A|missense_variant|MODERATE|birA|VC_RS01550|transcript|VC_RS01550|protein_coding|1/1|c.658C>A|p.Pro220Thr|658/963|658/963|220/320||,A|upstream_gene_variant|MODIFIER|pssA|VC_RS01535|transcript|VC_RS01535|protein_coding||c.-2281G>T|||||2281|,A|upstre…	GT:PL	0	0	0	0	0	0	0	0	0	0	0	0	0	0	0	0	0	0	0	0	0	0	0	0	0	0	0	0	0	0	0	0	0	0	0	0	0	0	0	0
S1_335660	NC_002505.1	335660	.	G	C	999	.	DP=45770;VDB=0.186909;SGB=6197.92;RPB=0.211633;MQB=0.754518;MQSB=0;BQB=8.08629e-15;MQ0F=0.0510378;AC=964;AN=964;DP4=23,10,21179,22380;MQ=28;ANN=C|missense_variant|MODERATE|tuf|VC_RS01580|transcript|VC_RS01580|protein_coding|1/1|c.335G>C|p.Arg112Pro|335/1185|335/1185|112/394||,C|upstream_gene_variant|MODIFIER|pssA|VC_RS01535|transcript|VC_RS01535|protein_coding||c.-4609C>G|||||4609|,C|upstream_gen…	GT:PL	1	1	1	1	1	1	1	1	1	1	.	1	1	1	1	1	1	1	1	1	1	1	1	1	1	1	1	1	1	1	1	1	1	1	1	1	1	1	1	1
S1_336613	NC_002505.1	336613	.	G	A	999	.	DP=129223;VDB=0.170537;SGB=22557.3;RPB=0;MQB=0;MQSB=0;BQB=0;MQ0F=7.73856e-06;AC=758;AN=978;DP4=13699,12463,52229,30668;MQ=56;ANN=A|upstream_gene_variant|MODIFIER|coaA|VC_RS01555|transcript|VC_RS01555|protein_coding||c.-2003C>T|||||2003|,A|upstream_gene_variant|MODIFIER|secE|VC_RS01585|transcript|VC_RS01585|protein_coding||c.-121G>A|||||121|,A|upstream_gene_variant|MODIFIER|nusG|VC_RS01590|transcr…	GT:PL	0	0	0	1	0	0	0	0	0	1	1	1	1	1	1	1	1	1	1	1	1	1	1	1	1	0	0	0	0	0	0	0	0	0	0	0	0	0	0	0
S1_339819	NC_002505.1	339819	.	A	G	999	.	DP=113378;VDB=0.998022;SGB=-4378.6;RPB=3.40275e-06;MQB=4.45934e-23;MQSB=0;BQB=5.96717e-06;MQ0F=0;AC=28;AN=976;DP4=61296,41468,722,358;MQ=56;ANN=G|missense_variant|MODERATE|rplL|VC_RS01610|transcript|VC_RS01610|protein_coding|1/1|c.52A>G|p.Met18Val|52/366|52/366|18/121||,G|upstream_gene_variant|MODIFIER|rpoB|VC_RS01615|transcript|VC_RS01615|protein_coding||c.-555A>G|||||555|,G|upstream_gene_varian…	GT:PL	0	0	0	0	0	0	0	0	0	0	0	0	0	0	0	0	0	0	0	0	0	0	0	0	0	0	0	0	0	0	0	0	0	0	0	0	0	0	0	0
S1_340700	NC_002505.1	340700	.	G	A	999	.	DP=125620;VDB=0.576333;SGB=-7064.35;RPB=0.311849;MQB=7.03714e-28;MQSB=4.57252e-08;BQB=0;MQ0F=0;AC=14;AN=978;DP4=57192,52408,602,563;MQ=56;ANN=A|synonymous_variant|LOW|rpoB|VC_RS01615|transcript|VC_RS01615|protein_coding|1/1|c.327G>A|p.Ala109Ala|327/4026|327/4026|109/1341||,A|upstream_gene_variant|MODIFIER|rpoC|VC_RS01620|transcript|VC_RS01620|protein_coding||c.-3804G>A|||||3804|,A|downstream_gene…	GT:PL	0	0	0	0	0	0	0	0	0	0	0	0	0	0	0	0	0	0	0	0	0	0	0	0	0	0	0	0	0	0	0	0	0	0	0	0	0	0	0	0
S1_345229	NC_002505.1	345229	.	A	G	788	.	DP=119377;VDB=0.971511;SGB=-12175.5;RPB=0.0222951;MQB=0.00156187;MQSB=2.19388e-18;BQB=1.93278e-37;MQ0F=8.37682e-06;AC=4;AN=978;DP4=62490,41461,124,177;MQ=55;ANN=G|synonymous_variant|LOW|rpoC|VC_RS01620|transcript|VC_RS01620|protein_coding|1/1|c.726A>G|p.Leu242Leu|726/4206|726/4206|242/1401||,G|upstream_gene_variant|MODIFIER|nudC|VC_RS01630|transcript|VC_RS01630|protein_coding||c.-4263A>G|||||4263…	GT:PL	0	0	0	0	0	0	0	0	0	0	0	0	0	0	0	0	0	0	0	0	0	0	0	0	0	0	0	0	0	0	0	0	0	0	0	0	0	0	0	0
S1_347722	NC_002505.1	347722	.	T	C	999	.	DP=128192;VDB=0.76743;SGB=23498.5;RPB=1.99214e-10;MQB=0;MQSB=2.66247e-44;BQB=0;MQ0F=7.8008e-06;AC=179;AN=977;DP4=55011,37231,9482,8169;MQ=56;ANN=C|synonymous_variant|LOW|rpoC|VC_RS01620|transcript|VC_RS01620|protein_coding|1/1|c.3219T>C|p.Asp1073Asp|3219/4206|3219/4206|1073/1401||,C|upstream_gene_variant|MODIFIER|nudC|VC_RS01630|transcript|VC_RS01630|protein_coding||c.-1770T>C|||||1770|,C|upstrea…	GT:PL	1	1	1	0	0	0	0	0	1	0	0	0	0	0	0	0	0	0	0	0	0	0	0	0	0	1	1	1	1	1	1	1	1	1	1	1	1	1	1	1
S1_349255	NC_002505.1	349255	.	G	A	886	.	DP=126862;VDB=0.982772;SGB=-6583.37;RPB=0.00615663;MQB=0;MQSB=0.004142;BQB=0.165688;MQ0F=1.57652e-05;AC=4;AN=976;DP4=60882,49149,430,304;MQ=56;ANN=A|synonymous_variant|LOW|VC_RS01625|VC_RS01625|transcript|VC_RS01625|protein_coding|1/1|c.54C>T|p.Ile18Ile|54/489|54/489|18/162||,A|upstream_gene_variant|MODIFIER|nudC|VC_RS01630|transcript|VC_RS01630|protein_coding||c.-237G>A|||||237|,A|upstream_gene_…	GT:PL	0	0	0	0	0	0	0	0	0	0	0	0	0	0	0	0	0	0	0	0	0	0	0	0	0	0	0	0	0	0	0	0	0	0	0	0	0	0	0	0
S1_358817	NC_002505.1	358817	.	C	T	999	.	DP=120848;VDB=0.247196;SGB=-1906.31;RPB=0.00149129;MQB=0;MQSB=0;BQB=0;MQ0F=8.27486e-06;AC=15;AN=978;DP4=54546,48504,1001,1196;MQ=56;ANN=T|upstream_gene_variant|MODIFIER|VC_RS01650|VC_RS01650|transcript|VC_RS01650|protein_coding||c.-4302G>A|||||4302|,T|upstream_gene_variant|MODIFIER|gpmM|VC_RS01655|transcript|VC_RS01655|protein_coding||c.-2601G>A|||||2601|,T|upstream_gene_variant|MODIFIER|VC_RS016…	GT:PL	0	0	0	0	0	0	0	0	0	0	0	0	0	0	0	0	0	0	0	0	0	0	0	0	0	0	0	0	0	0	0	0	0	0	0	0	0	0	0	0
S1_358868	NC_002505.1	358868	.	G	A	999	.	DP=117262;VDB=0.695632;SGB=-2266.73;RPB=0.0410257;MQB=5.49533e-30;MQSB=5.16189e-37;BQB=0.779114;MQ0F=2.55837e-05;AC=6;AN=977;DP4=53007,49012,657,657;MQ=56;ANN=A|upstream_gene_variant|MODIFIER|VC_RS01650|VC_RS01650|transcript|VC_RS01650|protein_coding||c.-4353C>T|||||4353|,A|upstream_gene_variant|MODIFIER|gpmM|VC_RS01655|transcript|VC_RS01655|protein_coding||c.-2652C>T|||||2652|,A|upstream_gene_va…	GT:PL	0	0	0	0	0	0	0	0	0	0	0	0	0	0	0	0	0	0	0	0	0	0	0	0	0	0	0	0	0	0	0	0	0	0	0	0	0	0	0	0
S1_358977	NC_002505.1	358977	.	G	A	999	.	DP=113455;VDB=0.222862;SGB=-2069.26;RPB=0.0435177;MQB=1.66455e-30;MQSB=0;BQB=0.0464263;MQ0F=8.81407e-06;AC=14;AN=976;DP4=55072,42520,587,607;MQ=56;ANN=A|upstream_gene_variant|MODIFIER|VC_RS01650|VC_RS01650|transcript|VC_RS01650|protein_coding||c.-4462C>T|||||4462|,A|upstream_gene_variant|MODIFIER|gpmM|VC_RS01655|transcript|VC_RS01655|protein_coding||c.-2761C>T|||||2761|,A|upstream_gene_variant|MO…	GT:PL	0	0	0	0	0	0	0	0	0	0	0	0	0	0	0	0	0	0	0	0	0	0	0	0	0	0	0	0	0	0	0	0	0	0	0	0	0	0	0	0
S1_362166	NC_002505.1	362166	.	A	T	470	.	DP=121781;VDB=0.999827;SGB=-33628.3;RPB=0.979665;MQB=0.71489;MQSB=1.48661e-07;BQB=0;MQ0F=0.000238132;AC=5;AN=975;DP4=61067,42884,590,224;MQ=55;ANN=T|upstream_gene_variant|MODIFIER|VC_RS01660|VC_RS01660|transcript|VC_RS01660|protein_coding||c.-4920T>A|||||4920|,T|upstream_gene_variant|MODIFIER|VC_RS01665|VC_RS01665|transcript|VC_RS01665|protein_coding||c.-3353T>A|||||3353|,T|upstream_gene_variant|…	GT:PL	0	0	0	0	0	0	0	0	0	0	0	0	0	0	0	0	0	0	0	0	0	0	0	0	0	0	0	0	0	0	0	0	0	0	0	0	0	0	0	0
S1_362170	NC_002505.1	362170	.	C	G	481	.	DP=124848;VDB=0.87909;SGB=-26013.5;RPB=1.04936e-23;MQB=1.49067e-20;MQSB=7.85803e-22;BQB=0;MQ0F=0.000256312;AC=5;AN=975;DP4=64587,43190,234,206;MQ=55;ANN=G|upstream_gene_variant|MODIFIER|VC_RS01660|VC_RS01660|transcript|VC_RS01660|protein_coding||c.-4924G>C|||||4924|,G|upstream_gene_variant|MODIFIER|VC_RS01665|VC_RS01665|transcript|VC_RS01665|protein_coding||c.-3357G>C|||||3357|,G|upstream_gene_va…	GT:PL	0	0	0	0	0	0	0	0	0	0	0	0	0	0	0	0	0	0	0	0	0	0	0	0	0	0	0	0	0	0	0	0	0	0	0	0	0	0	0	0
S1_362184	NC_002505.1	362184	.	C	T	858	.	DP=121960;VDB=0.647709;SGB=-41012.3;RPB=0;MQB=5.40749e-33;MQSB=3.40726e-05;BQB=0;MQ0F=0.000467366;AC=5;AN=975;DP4=62287,42329,448,722;MQ=55;ANN=T|upstream_gene_variant|MODIFIER|VC_RS01660|VC_RS01660|transcript|VC_RS01660|protein_coding||c.-4938G>A|||||4938|,T|upstream_gene_variant|MODIFIER|VC_RS01665|VC_RS01665|transcript|VC_RS01665|protein_coding||c.-3371G>A|||||3371|,T|upstream_gene_variant|MOD…	GT:PL	0	0	0	0	0	0	0	0	0	0	0	0	0	0	0	0	0	0	0	0	0	0	0	0	0	0	0	0	0	0	0	0	0	0	0	0	0	0	0	0
S1_362191	NC_002505.1	362191	.	T	G	989	.	DP=125226;VDB=2.7253e-11;SGB=-41131.8;RPB=0;MQB=0;MQSB=0.000120055;BQB=0;MQ0F=0.000630859;AC=6;AN=976;DP4=64659,42813,330,547;MQ=55;ANN=G|upstream_gene_variant|MODIFIER|VC_RS01660|VC_RS01660|transcript|VC_RS01660|protein_coding||c.-4945A>C|||||4945|,G|upstream_gene_variant|MODIFIER|VC_RS01665|VC_RS01665|transcript|VC_RS01665|protein_coding||c.-3378A>C|||||3378|,G|upstream_gene_variant|MODIFIER|as…	GT:PL	0	0	0	0	0	0	0	0	0	0	0	0	0	0	0	0	0	0	0	0	0	0	0	0	0	0	0	0	0	0	0	0	0	0	0	0	0	0	0	0
S1_362201	NC_002505.1	362201	.	G	A	999	.	DP=125125;VDB=1.45283e-20;SGB=-55296.1;RPB=0;MQB=0;MQSB=0.269094;BQB=0;MQ0F=0.00220579;AC=6;AN=976;DP4=64419,40419,401,2130;MQ=53;ANN=A|upstream_gene_variant|MODIFIER|VC_RS01660|VC_RS01660|transcript|VC_RS01660|protein_coding||c.-4955C>T|||||4955|,A|upstream_gene_variant|MODIFIER|VC_RS01665|VC_RS01665|transcript|VC_RS01665|protein_coding||c.-3388C>T|||||3388|,A|upstream_gene_variant|MODIFIER|asd|…	GT:PL	0	0	0	0	0	0	0	0	0	0	0	0	0	0	0	0	0	0	0	0	0	0	0	0	0	0	0	0	0	0	0	0	0	0	0	0	0	0	0	0
S1_362861	NC_002505.1	362861	.	C	T	999	.	DP=99331;VDB=1;SGB=-42706.4;RPB=0.229365;MQB=0;MQSB=4.48416e-43;BQB=0;MQ0F=0.00482226;AC=12;AN=972;DP4=43147,38725,2035,1426;MQ=48;ANN=T|upstream_gene_variant|MODIFIER|VC_RS01665|VC_RS01665|transcript|VC_RS01665|protein_coding||c.-4048G>A|||||4048|,T|upstream_gene_variant|MODIFIER|asd|VC_RS01670|transcript|VC_RS01670|protein_coding||c.-2983G>A|||||2983|,T|upstream_gene_variant|MODIFIER|rsgA|VC_RS…	GT:PL	0	0	0	0	0	0	0	0	0	0	0	0	0	0	0	0	0	0	0	0	0	0	0	0	0	0	0	0	0	0	0	0	0	0	0	0	0	0	0	0
S1_362873	NC_002505.1	362873	.	G	A	999	.	DP=99604;VDB=0.941217;SGB=-42630.6;RPB=4.52619e-43;MQB=0;MQSB=0;BQB=0;MQ0F=0.00301193;AC=12;AN=970;DP4=42319,38777,2664,1118;MQ=50;ANN=A|upstream_gene_variant|MODIFIER|VC_RS01665|VC_RS01665|transcript|VC_RS01665|protein_coding||c.-4060C>T|||||4060|,A|upstream_gene_variant|MODIFIER|asd|VC_RS01670|transcript|VC_RS01670|protein_coding||c.-2995C>T|||||2995|,A|upstream_gene_variant|MODIFIER|rsgA|VC_RS…	GT:PL	0	0	0	0	0	0	0	0	0	0	0	0	0	0	0	0	0	0	0	0	0	0	0	0	0	0	0	0	0	0	0	0	0	0	0	0	0	0	0	0
S1_362876	NC_002505.1	362876	.	C	T	396	.	DP=99917;VDB=1.84304e-11;SGB=-19205.7;RPB=0;MQB=1.15593e-20;MQSB=0;BQB=0;MQ0F=0.00292243;AC=6;AN=971;DP4=47377,39864,582,344;MQ=49;ANN=T|upstream_gene_variant|MODIFIER|VC_RS01665|VC_RS01665|transcript|VC_RS01665|protein_coding||c.-4063G>A|||||4063|,T|upstream_gene_variant|MODIFIER|asd|VC_RS01670|transcript|VC_RS01670|protein_coding||c.-2998G>A|||||2998|,T|upstream_gene_variant|MODIFIER|rsgA|VC_RS…	GT:PL	0	0	0	0	0	0	0	0	0	0	0	0	0	0	0	0	0	0	0	0	0	0	0	0	0	0	0	0	0	0	0	0	0	0	0	0	0	0	0	0
S1_362898	NC_002505.1	362898	.	C	T	999	.	DP=99340;VDB=0.00350797;SGB=-36558.8;RPB=0;MQB=0;MQSB=4.08085e-21;BQB=0;MQ0F=0.0012583;AC=12;AN=973;DP4=43612,38140,1335,1175;MQ=49;ANN=T|upstream_gene_variant|MODIFIER|VC_RS01665|VC_RS01665|transcript|VC_RS01665|protein_coding||c.-4085G>A|||||4085|,T|upstream_gene_variant|MODIFIER|asd|VC_RS01670|transcript|VC_RS01670|protein_coding||c.-3020G>A|||||3020|,T|upstream_gene_variant|MODIFIER|rsgA|VC_R…	GT:PL	0	0	0	0	0	0	0	0	0	0	0	0	0	0	0	0	0	0	0	0	0	0	0	0	0	0	0	0	0	0	0	0	0	0	0	0	0	0	0	0
S1_364171	NC_002505.1	364171	.	C	T	999	.	DP=112985;VDB=0.1875;SGB=-10713.9;RPB=0.0768567;MQB=6.59469e-05;MQSB=0;BQB=0.014693;MQ0F=0;AC=9;AN=977;DP4=60047,39857,434,212;MQ=56;ANN=T|missense_variant|MODERATE|queG|VC_RS01725|transcript|VC_RS01725|protein_coding|1/1|c.514G>A|p.Glu172Lys|514/1110|514/1110|172/369||,T|upstream_gene_variant|MODIFIER|asd|VC_RS01670|transcript|VC_RS01670|protein_coding||c.-4293G>A|||||4293|,T|upstream_gene_varia…	GT:PL	0	0	0	0	0	0	0	0	0	0	0	0	0	0	0	0	0	0	0	0	0	0	0	0	0	0	0	0	0	0	0	0	0	0	0	0	0	0	0	0
S1_364549	NC_002505.1	364549	.	C	A	999	.	DP=112569;VDB=0.614081;SGB=7833.49;RPB=0.782196;MQB=0;MQSB=0;BQB=0;MQ0F=0;AC=69;AN=973;DP4=58100,33463,3505,2682;MQ=55;ANN=A|missense_variant|MODERATE|queG|VC_RS01725|transcript|VC_RS01725|protein_coding|1/1|c.136G>T|p.Gly46Cys|136/1110|136/1110|46/369||,A|upstream_gene_variant|MODIFIER|asd|VC_RS01670|transcript|VC_RS01670|protein_coding||c.-4671G>T|||||4671|,A|upstream_gene_variant|MODIFIER|rsgA…	GT:PL	0	1	1	0	0	0	0	0	1	0	0	0	0	0	0	0	0	0	0	0	0	0	0	0	0	1	0	0	0	0	0	0	0	0	0	0	0	0	0	0
S1_368119	NC_002505.1	368119	.	T	C	999	.	DP=123428;VDB=0.152334;SGB=31798.4;RPB=0.628262;MQB=0;MQSB=0;BQB=0;MQ0F=8.10189e-06;AC=304;AN=976;DP4=41299,33588,21602,11030;MQ=56;ANN=C|missense_variant|MODERATE|mutL|VC_RS01740|transcript|VC_RS01740|protein_coding|1/1|c.1048T>C|p.Cys350Arg|1048/1962|1048/1962|350/653||,C|upstream_gene_variant|MODIFIER|queG|VC_RS01725|transcript|VC_RS01725|protein_coding||c.-3435A>G|||||3435|,C|upstream_gene_va…	GT:PL	0	0	0	0	0	0	0	0	0	0	0	0	0	0	1	0	0	0	0	0	0	0	0	0	0	0	0	0	0	0	0	0	0	0	0	0	0	0	0	0
S1_371256	NC_002505.1	371256	.	T	A	999	.	DP=130630;VDB=0.342326;SGB=22199.6;RPB=0.000497517;MQB=0;MQSB=0;BQB=0;MQ0F=7.65521e-06;AC=69;AN=976;DP4=62631,39289,5748,4940;MQ=56;ANN=A|stop_gained|HIGH|hflX|VC_RS01755|transcript|VC_RS01755|protein_coding|1/1|c.812T>A|p.Leu271*|812/1290|812/1290|271/429||,A|upstream_gene_variant|MODIFIER|hflK|VC_RS01760|transcript|VC_RS01760|protein_coding||c.-524T>A|||||524|,A|upstream_gene_variant|MODIFIER|h…	GT:PL	0	0	0	0	0	0	0	0	0	0	0	0	0	0	0	0	0	0	0	0	0	0	0	0	0	0	0	0	0	0	0	0	0	0	0	0	0	0	0	0
S1_376378	NC_002505.1	376378	.	C	T	999	.	DP=119095;VDB=0.396962;SGB=10607.6;RPB=1.02159e-19;MQB=0;MQSB=0.195822;BQB=0;MQ0F=8.39666e-06;AC=77;AN=977;DP4=55545,43132,4209,3550;MQ=56;ANN=T|upstream_gene_variant|MODIFIER|VC_RS01775|VC_RS01775|transcript|VC_RS01775|protein_coding||c.-1920G>A|||||1920|,T|upstream_gene_variant|MODIFIER|VC_RS01780|VC_RS01780|transcript|VC_RS01780|protein_coding||c.-973G>A|||||973|,T|upstream_gene_variant|MODIFI…	GT:PL	1	1	1	0	0	0	0	0	1	0	0	0	0	0	0	0	0	0	0	0	0	0	0	0	0	1	0	0	0	0	0	0	0	0	0	0	0	0	0	0
S1_378699	NC_002505.1	378699	.	A	G	999	.	DP=134316;VDB=0.539805;SGB=-3809.76;RPB=0.0030777;MQB=9.01498e-24;MQSB=3.27226e-20;BQB=0.100228;MQ0F=0;AC=15;AN=978;DP4=65379,49206,491,550;MQ=56;ANN=G|synonymous_variant|LOW|rpsL|VC_RS01810|transcript|VC_RS01810|protein_coding|1/1|c.195A>G|p.Ser65Ser|195/375|195/375|65/124||,G|upstream_gene_variant|MODIFIER|VC_RS01775|VC_RS01775|transcript|VC_RS01775|protein_coding||c.-4241T>C|||||4241|,G|upstre…	GT:PL	0	0	0	0	0	0	0	0	0	0	0	0	0	0	0	0	0	0	0	0	0	0	0	0	0	0	0	0	0	0	0	0	0	0	0	0	0	0	0	0
S1_381630	NC_002505.1	381630	.	A	G	999	.	DP=129776;VDB=0.688474;SGB=-7734.52;RPB=0.7926;MQB=4.48799e-17;MQSB=0;BQB=0;MQ0F=0;AC=5;AN=978;DP4=67542,45660,350,348;MQ=56;ANN=G|missense_variant|MODERATE|fusA|VC_RS01820|transcript|VC_RS01820|protein_coding|1/1|c.2090A>G|p.His697Arg|2090/2097|2090/2097|697/698||,G|upstream_gene_variant|MODIFIER|tuf|VC_RS01825|transcript|VC_RS01825|protein_coding||c.-130A>G|||||130|,G|upstream_gene_variant|MODI…	GT:PL	0	0	0	0	0	0	0	0	0	0	0	0	0	0	0	0	0	0	0	0	0	0	0	0	0	0	0	0	0	0	0	0	0	0	0	0	0	0	0	0
S1_384096	NC_002505.1	384096	.	C	T	999	.	DP=130094;VDB=0.334028;SGB=3487.28;RPB=2.25425e-05;MQB=0;MQSB=0;BQB=0;MQ0F=0;AC=21;AN=976;DP4=63924,46584,2494,1125;MQ=56;ANN=T|upstream_gene_variant|MODIFIER|rpsF|VC_RS01840|transcript|VC_RS01840|protein_coding||c.-97C>T|||||97|,T|upstream_gene_variant|MODIFIER|priB|VC_RS01845|transcript|VC_RS01845|protein_coding||c.-473C>T|||||473|,T|upstream_gene_variant|MODIFIER|rpsR|VC_RS01850|transcript|VC_…	GT:PL	0	0	0	0	0	0	0	0	0	0	0	0	0	0	0	0	0	0	0	0	0	0	0	0	0	0	0	0	0	0	0	0	0	0	0	0	0	0	0	0
S1_385658	NC_002505.1	385658	.	T	C	999	.	DP=116152;VDB=0.508725;SGB=-2744.84;RPB=0.578101;MQB=1.83241e-26;MQSB=1.78909e-13;BQB=0.462057;MQ0F=8.60941e-06;AC=10;AN=977;DP4=53211,47764,546,508;MQ=56;ANN=C|upstream_gene_variant|MODIFIER|VC_RS01865|VC_RS01865|transcript|VC_RS01865|protein_coding||c.-936T>C|||||936|,C|upstream_gene_variant|MODIFIER|alr|VC_RS01870|transcript|VC_RS01870|protein_coding||c.-2356T>C|||||2356|,C|upstream_gene_varia…	GT:PL	0	0	0	0	0	0	0	0	0	0	0	0	0	0	0	0	0	0	0	0	0	0	0	0	0	0	0	0	0	0	0	0	0	0	0	0	0	0	0	0
S1_385721	NC_002505.1	385721	.	T	C	886	.	DP=115510;VDB=0.183863;SGB=-5869.76;RPB=0.0433024;MQB=1.79107e-11;MQSB=6.72224e-09;BQB=1.352e-17;MQ0F=0;AC=4;AN=977;DP4=54657,48889,321,304;MQ=56;ANN=C|missense_variant|MODERATE|VC_RS01860|VC_RS01860|transcript|VC_RS01860|protein_coding|1/1|c.703A>G|p.Met235Val|703/765|703/765|235/254||,C|upstream_gene_variant|MODIFIER|VC_RS01865|VC_RS01865|transcript|VC_RS01865|protein_coding||c.-873T>C|||||873|…	GT:PL	0	0	0	0	0	0	0	0	0	0	0	0	0	0	0	0	0	0	0	0	0	0	0	0	0	0	0	0	0	0	0	0	0	0	0	0	0	0	0	0
S1_386213	NC_002505.1	386213	.	A	T	999	.	DP=120813;VDB=0.99943;SGB=-4343.22;RPB=3.17189e-06;MQB=1.71644e-13;MQSB=0.000286547;BQB=0.888904;MQ0F=0;AC=5;AN=977;DP4=59273,47044,337,301;MQ=56;ANN=T|missense_variant|MODERATE|VC_RS01860|VC_RS01860|transcript|VC_RS01860|protein_coding|1/1|c.211T>A|p.Tyr71Asn|211/765|211/765|71/254||,T|upstream_gene_variant|MODIFIER|VC_RS01865|VC_RS01865|transcript|VC_RS01865|protein_coding||c.-381A>T|||||381|,T…	GT:PL	0	0	0	0	0	0	0	0	0	0	0	0	0	0	0	0	0	0	0	0	0	0	0	0	0	0	0	0	0	0	0	0	0	0	0	0	0	0	0	0
S1_388244	NC_002505.1	388244	.	G	T	999	.	DP=117960;VDB=0.193174;SGB=-4757.43;RPB=3.97554e-05;MQB=1.86027e-16;MQSB=0;BQB=2.61763e-10;MQ0F=8.47745e-05;AC=5;AN=974;DP4=56697,44385,268,293;MQ=55;ANN=T|missense_variant|MODERATE|alr|VC_RS01870|transcript|VC_RS01870|protein_coding|1/1|c.231G>T|p.Leu77Phe|231/1086|231/1086|77/361||,T|upstream_gene_variant|MODIFIER|VC_RS01860|VC_RS01860|transcript|VC_RS01860|protein_coding||c.-1821C>A|||||1821|,…	GT:PL	0	0	0	0	0	0	0	0	0	0	0	0	0	0	0	0	0	0	0	0	0	0	0	0	0	0	0	0	0	0	0	0	0	0	0	0	0	0	0	0
S1_388325	NC_002505.1	388325	.	G	A	999	.	DP=120675;VDB=0.656963;SGB=-4345.11;RPB=0.704931;MQB=2.96232e-10;MQSB=8.56471e-27;BQB=0;MQ0F=1.65734e-05;AC=7;AN=976;DP4=60641,44418,270,189;MQ=56;ANN=A|synonymous_variant|LOW|alr|VC_RS01870|transcript|VC_RS01870|protein_coding|1/1|c.312G>A|p.Gln104Gln|312/1086|312/1086|104/361||,A|upstream_gene_variant|MODIFIER|VC_RS01860|VC_RS01860|transcript|VC_RS01860|protein_coding||c.-1902C>T|||||1902|,A|up…	GT:PL	0	0	0	0	0	0	0	0	0	0	0	0	0	0	0	0	0	0	0	0	0	0	0	0	0	0	0	0	0	0	0	0	0	0	0	0	0	0	0	0
S1_389053	NC_002505.1	389053	.	A	G	999	.	DP=124440;VDB=0.45467;SGB=-4615.15;RPB=0.95621;MQB=1.47684e-13;MQSB=0;BQB=0;MQ0F=3.2144e-05;AC=7;AN=976;DP4=67174,39288,317,295;MQ=56;ANN=G|missense_variant|MODERATE|alr|VC_RS01870|transcript|VC_RS01870|protein_coding|1/1|c.1040A>G|p.Lys347Arg|1040/1086|1040/1086|347/361||,G|upstream_gene_variant|MODIFIER|VC_RS01860|VC_RS01860|transcript|VC_RS01860|protein_coding||c.-2630T>C|||||2630|,G|upstream_…	GT:PL	0	0	0	0	0	0	0	0	0	0	0	0	0	0	0	0	0	0	0	0	0	0	0	0	0	0	0	0	0	1	0	0	0	0	0	0	0	0	0	0
S1_397527	NC_002505.1	397527	.	T	C	999	.	DP=106803;VDB=0.950118;SGB=-6752.21;RPB=0.141177;MQB=9.4157e-09;MQSB=0.261731;BQB=0;MQ0F=1.87261e-05;AC=5;AN=977;DP4=52208,41713,221,226;MQ=56;ANN=C|missense_variant|MODERATE|VC_RS01925|VC_RS01925|transcript|VC_RS01925|protein_coding|1/1|c.631T>C|p.Ser211Pro|631/1824|631/1824|211/607||,C|upstream_gene_variant|MODIFIER|VC_RS01890|VC_RS01890|transcript|VC_RS01890|protein_coding||c.-4030A>G|||||4030…	GT:PL	0	0	0	0	0	0	0	0	0	0	0	0	0	0	0	0	0	0	0	0	0	0	0	0	0	0	0	0	0	0	0	0	0	0	0	0	0	0	0	0
S1_401735	NC_002505.1	401735	.	A	C	806	.	DP=109942;VDB=0.0151508;SGB=-12869.8;RPB=0.292783;MQB=0.00159667;MQSB=0;BQB=1.36005e-11;MQ0F=0.129559;AC=13;AN=977;DP4=52181,42148,136,607;MQ=24;ANN=C|downstream_gene_variant|MODIFIER|VC_RS01920|VC_RS01920|transcript|VC_RS01920|protein_coding||c.*4945A>C|||||4945|,C|downstream_gene_variant|MODIFIER|VC_RS01925|VC_RS01925|transcript|VC_RS01925|protein_coding||c.*3015A>C|||||3015|,C|downstream_gene_…	GT:PL	0	0	0	0	0	0	0	0	0	0	0	0	0	0	0	0	0	0	0	0	0	0	0	0	0	0	0	0	0	0	0	0	0	1	0	0	0	1	0	0
S1_406900	NC_002505.1	406900	.	C	T	999	.	DP=123979;VDB=0.0582553;SGB=-10064.7;RPB=1.49648e-28;MQB=0;MQSB=0;BQB=1.6361e-20;MQ0F=0.459699;AC=15;AN=979;DP4=54591,54988,875,382;MQ=11;ANN=T|upstream_gene_variant|MODIFIER|metH|VC_RS01975|transcript|VC_RS01975|protein_coding||c.-2137C>T|||||2137|,T|downstream_gene_variant|MODIFIER|VC_RS01970|VC_RS01970|transcript|VC_RS01970|protein_coding||c.*606G>A|||||606|,T|intragenic_variant|MODIFIER|rrf|V…	GT:PL	0	0	0	0	0	0	0	0	0	0	0	0	0	0	0	0	0	0	0	0	0	0	0	0	0	0	0	0	0	0	0	0	0	0	0	0	0	0	0	0
S1_406983	NC_002505.1	406983	.	C	T	999	.	DP=128437;VDB=0.31399;SGB=14112.5;RPB=0;MQB=0;MQSB=0;BQB=0;MQ0F=0.354392;AC=453;AN=975;DP4=36384,42007,25114,6821;MQ=16;ANN=T|upstream_gene_variant|MODIFIER|metH|VC_RS01975|transcript|VC_RS01975|protein_coding||c.-2054C>T|||||2054|,T|downstream_gene_variant|MODIFIER|VC_RS01970|VC_RS01970|transcript|VC_RS01970|protein_coding||c.*523G>A|||||523|,T|intragenic_variant|MODIFIER|VC_RS01965|VC_RS01965|g…	GT:PL	0	0	0	0	0	0	1	0	0	1	1	1	1	1	0	0	1	1	1	1	1	1	1	1	1	0	0	0	0	0	0	0	0	0	0	0	0	0	0	0
S1_407072	NC_002505.1	407072	.	T	A	270	.	DP=115957;VDB=1.83604e-18;SGB=-37252.6;RPB=0;MQB=0;MQSB=0;BQB=0;MQ0F=0.181886;AC=4;AN=978;DP4=56287,44808,106,583;MQ=31;ANN=A|upstream_gene_variant|MODIFIER|metH|VC_RS01975|transcript|VC_RS01975|protein_coding||c.-1965T>A|||||1965|,A|downstream_gene_variant|MODIFIER|VC_RS01970|VC_RS01970|transcript|VC_RS01970|protein_coding||c.*434A>T|||||434|,A|intergenic_region|MODIFIER|VC_RS01965-VC_RS01970|VC…	GT:PL	0	0	0	0	0	0	0	0	0	0	0	0	0	0	0	0	0	0	0	0	0	0	0	0	0	0	0	0	0	0	0	0	0	0	0	0	0	0	0	0
S1_412941	NC_002505.1	412941	.	T	C	999	.	DP=125341;VDB=0.0292704;SGB=-3306.44;RPB=0.985842;MQB=6.13409e-18;MQSB=0;BQB=9.74328e-39;MQ0F=7.97824e-06;AC=5;AN=976;DP4=65042,42351,340,314;MQ=56;ANN=C|missense_variant|MODERATE|lysC|VC_RS01980|transcript|VC_RS01980|protein_coding|1/1|c.1205A>G|p.Tyr402Cys|1205/1356|1205/1356|402/451||,C|upstream_gene_variant|MODIFIER|VC_RS01970|VC_RS01970|transcript|VC_RS01970|protein_coding||c.-4101A>G|||||41…	GT:PL	0	0	0	0	0	0	0	0	0	0	0	0	0	0	0	0	0	0	0	0	0	0	0	0	0	0	0	0	0	0	0	0	0	0	0	0	0	0	0	0
S1_413167	NC_002505.1	413167	.	C	T	999	.	DP=120630;VDB=0.299929;SGB=-5274.4;RPB=0.155334;MQB=4.6695e-22;MQSB=0.000465566;BQB=1.68156e-44;MQ0F=8.28981e-06;AC=6;AN=979;DP4=57096,48225,508,411;MQ=56;ANN=T|missense_variant|MODERATE|lysC|VC_RS01980|transcript|VC_RS01980|protein_coding|1/1|c.979G>A|p.Ala327Thr|979/1356|979/1356|327/451||,T|upstream_gene_variant|MODIFIER|VC_RS01970|VC_RS01970|transcript|VC_RS01970|protein_coding||c.-4327G>A|||…	GT:PL	0	0	0	0	0	0	0	0	0	0	0	0	0	0	0	0	0	0	0	0	0	0	0	0	0	0	0	0	0	0	0	0	0	0	0	0	0	0	0	0
S1_414412	NC_002505.1	414412	.	G	A	999	.	DP=115033;VDB=0.58792;SGB=20297.5;RPB=0.0758131;MQB=0;MQSB=1.15158e-22;BQB=3.52986e-38;MQ0F=0;AC=72;AN=977;DP4=49565,39848,5681,4918;MQ=56;ANN=A|upstream_gene_variant|MODIFIER|lysC|VC_RS01980|transcript|VC_RS01980|protein_coding||c.-267C>T|||||267|,A|upstream_gene_variant|MODIFIER|VC_RS01985|VC_RS01985|transcript|VC_RS01985|protein_coding||c.-197G>A|||||197|,A|downstream_gene_variant|MODIFIER|met…	GT:PL	0	0	0	0	0	0	0	0	0	0	0	0	0	0	0	0	0	0	0	0	0	0	0	0	0	0	0	0	0	0	0	0	0	0	0	0	0	0	0	0
S1_415747	NC_002505.1	415747	.	G	A	886	.	DP=120207;VDB=0.274999;SGB=-4730.67;RPB=0.805181;MQB=2.53501e-14;MQSB=0;BQB=8.37497e-15;MQ0F=3.32759e-05;AC=4;AN=974;DP4=57173,45840,290,282;MQ=56;ANN=A|upstream_gene_variant|MODIFIER|lysC|VC_RS01980|transcript|VC_RS01980|protein_coding||c.-1602C>T|||||1602|,A|downstream_gene_variant|MODIFIER|metH|VC_RS01975|transcript|VC_RS01975|protein_coding||c.*3030G>A|||||3030|,A|downstream_gene_variant|MODI…	GT:PL	0	0	0	0	0	0	0	0	0	0	0	0	0	0	0	0	0	0	0	0	0	0	0	0	0	0	0	0	0	0	0	0	0	0	0	0	0	0	0	0
S1_417051	NC_002505.1	417051	.	T	C	886	.	DP=119900;VDB=0.732114;SGB=-7938.62;RPB=0.000737254;MQB=1.97271e-12;MQSB=1.35031e-16;BQB=5.48603e-35;MQ0F=0;AC=4;AN=976;DP4=56660,47870,276,257;MQ=56;ANN=C|synonymous_variant|LOW|VC_RS01990|VC_RS01990|transcript|VC_RS01990|protein_coding|1/1|c.540A>G|p.Gln180Gln|540/1785|540/1785|180/594||,C|upstream_gene_variant|MODIFIER|lysC|VC_RS01980|transcript|VC_RS01980|protein_coding||c.-2906A>G|||||2906|,…	GT:PL	0	0	0	0	0	0	0	0	0	0	0	0	0	0	0	0	0	0	0	0	0	0	0	0	0	0	0	0	0	0	0	0	0	0	0	0	0	0	0	0
S1_418774	NC_002505.1	418774	.	G	A	999	.	DP=119362;VDB=0.370825;SGB=-2377.58;RPB=0.147218;MQB=7.86128e-43;MQSB=2.77943e-05;BQB=0;MQ0F=0;AC=24;AN=974;DP4=54473,47047,859,674;MQ=56;ANN=A|synonymous_variant|LOW|uvrA|VC_RS01995|transcript|VC_RS01995|protein_coding|1/1|c.1704C>T|p.Gly568Gly|1704/2823|1704/2823|568/940||,A|upstream_gene_variant|MODIFIER|lysC|VC_RS01980|transcript|VC_RS01980|protein_coding||c.-4629C>T|||||4629|,A|upstream_gene…	GT:PL	0	0	0	0	0	0	0	0	0	0	0	0	0	0	0	0	0	0	0	0	0	0	0	0	0	0	0	0	0	0	0	0	0	0	0	0	0	0	0	0
S1_424629	NC_002505.1	424629	.	G	T	999	.	DP=122275;VDB=0.289178;SGB=8414.5;RPB=0.470117;MQB=0.542966;MQSB=3.46538e-25;BQB=4.77084e-31;MQ0F=3.27131e-05;AC=977;AN=977;DP4=46,20,55782,46417;MQ=55;ANN=T|synonymous_variant|LOW|csrD|VC_RS02015|transcript|VC_RS02015|protein_coding|1/1|c.1359G>T|p.Arg453Arg|1359/2013|1359/2013|453/670||,T|upstream_gene_variant|MODIFIER|uvrA|VC_RS01995|transcript|VC_RS01995|protein_coding||c.-4152C>A|||||4152|,T…	GT:PL	1	1	1	1	1	1	1	1	1	1	1	1	1	1	1	1	1	1	1	1	1	1	1	1	1	1	1	1	1	1	1	1	1	1	1	1	1	1	1	1
S1_426048	NC_002505.1	426048	.	C	T	886	.	DP=115410;VDB=0.126579;SGB=-6935.99;RPB=0.0562241;MQB=6.41587e-07;MQSB=0;BQB=0;MQ0F=0;AC=4;AN=977;DP4=62317,38566,205,167;MQ=56;ANN=T|synonymous_variant|LOW|VC_RS02020|VC_RS02020|transcript|VC_RS02020|protein_coding|1/1|c.753C>T|p.Thr251Thr|753/1440|753/1440|251/479||,T|upstream_gene_variant|MODIFIER|galU|VC_RS02000|transcript|VC_RS02000|protein_coding||c.-4543G>A|||||4543|,T|upstream_gene_varian…	GT:PL	0	0	0	0	0	0	0	0	0	0	0	0	0	0	0	0	0	0	0	0	0	0	0	0	0	0	0	0	0	0	0	0	0	0	0	0	0	0	0	0
S1_427291	NC_002505.1	427291	.	A	G	999	.	DP=128473;VDB=0.0014391;SGB=27464.9;RPB=1.69687e-09;MQB=0;MQSB=0;BQB=0;MQ0F=0;AC=603;AN=975;DP4=22626,20950,42596,22319;MQ=56;ANN=G|missense_variant|MODERATE|pilO|VC_RS02025|transcript|VC_RS02025|protein_coding|1/1|c.560A>G|p.His187Arg|560/651|560/651|187/216||,G|upstream_gene_variant|MODIFIER|VC_RS02005|VC_RS02005|transcript|VC_RS02005|protein_coding||c.-4969T>C|||||4969|,G|upstream_gene_variant…	GT:PL	0	0	0	0	0	0	0	0	0	0	0	0	0	0	1	0	1	1	1	1	0	1	1	1	1	0	0	0	0	0	0	0	0	0	0	0	0	0	0	0
S1_430011	NC_002505.1	430011	.	G	A	999	.	DP=104001;VDB=0.992177;SGB=-6524.14;RPB=0.493477;MQB=0;MQSB=1.00419e-19;BQB=5.56888e-30;MQ0F=9.61529e-06;AC=6;AN=978;DP4=52869,38671,564,361;MQ=56;ANN=A|synonymous_variant|LOW|VC_RS02040|VC_RS02040|transcript|VC_RS02040|protein_coding|1/1|c.621G>A|p.Ala207Ala|621/846|621/846|207/281||,A|upstream_gene_variant|MODIFIER|VC_RS02045|VC_RS02045|transcript|VC_RS02045|protein_coding||c.-222G>A|||||222|,A…	GT:PL	0	0	0	0	0	0	0	0	0	0	0	0	0	0	0	0	0	0	0	0	0	0	0	0	0	0	0	0	0	0	0	0	0	0	0	0	0	0	0	0
S1_430492	NC_002505.1	430492	.	T	A	999	.	DP=120564;VDB=0.751031;SGB=20915.1;RPB=4.38916e-26;MQB=0;MQSB=0;BQB=0;MQ0F=0;AC=69;AN=974;DP4=54319,40823,5133,4805;MQ=56;ANN=A|stop_gained|HIGH|VC_RS02045|VC_RS02045|transcript|VC_RS02045|protein_coding|1/1|c.260T>A|p.Leu87*|260/1152|260/1152|87/383||,A|upstream_gene_variant|MODIFIER|VC_RS02050|VC_RS02050|transcript|VC_RS02050|protein_coding||c.-882T>A|||||882|,A|upstream_gene_variant|MODIFIER|V…	GT:PL	0	0	0	0	0	0	0	0	0	0	0	0	0	0	0	0	0	0	0	0	0	0	0	0	0	0	0	0	0	0	0	0	0	0	0	0	0	0	0	0
S1_430897	NC_002505.1	430897	.	C	T	999	.	DP=116211;VDB=0.00102035;SGB=-4676.28;RPB=0.975178;MQB=1.50101e-09;MQSB=1.54663e-10;BQB=0;MQ0F=0;AC=5;AN=974;DP4=56778,44966,217,142;MQ=55;ANN=T|missense_variant|MODERATE|VC_RS02045|VC_RS02045|transcript|VC_RS02045|protein_coding|1/1|c.665C>T|p.Thr222Ile|665/1152|665/1152|222/383||,T|upstream_gene_variant|MODIFIER|VC_RS02050|VC_RS02050|transcript|VC_RS02050|protein_coding||c.-477C>T|||||477|,T|up…	GT:PL	0	0	0	0	0	0	0	0	0	0	0	0	0	0	0	0	0	0	0	0	0	0	0	0	0	0	0	0	0	0	0	0	0	0	0	0	0	0	0	0
S1_432680	NC_002505.1	432680	.	G	A	999	.	DP=112908;VDB=0.226775;SGB=29812.9;RPB=4.29293e-16;MQB=0;MQSB=0;BQB=0;MQ0F=1.77135e-05;AC=598;AN=974;DP4=19993,17855,40495,18091;MQ=56;ANN=A|missense_variant|MODERATE|VC_RS02050|VC_RS02050|transcript|VC_RS02050|protein_coding|1/1|c.1307G>A|p.Gly436Asp|1307/1728|1307/1728|436/575||,A|upstream_gene_variant|MODIFIER|VC_RS02055|VC_RS02055|transcript|VC_RS02055|protein_coding||c.-430G>A|||||430|,A|ups…	GT:PL	0	0	0	0	0	0	0	0	0	0	0	0	0	0	1	0	1	1	1	1	0	1	1	1	1	0	0	0	0	0	0	0	0	0	0	0	0	0	0	0
S1_436370	NC_002505.1	436370	.	G	A	999	.	DP=111833;VDB=0.0507202;SGB=-6075.38;RPB=1.9575e-06;MQB=9.5296e-15;MQSB=0.00125533;BQB=3.14551e-05;MQ0F=0;AC=9;AN=972;DP4=47563,47632,337,190;MQ=55;ANN=A|missense_variant|MODERATE|VC_RS02075|VC_RS02075|transcript|VC_RS02075|protein_coding|1/1|c.349G>A|p.Ala117Thr|349/489|349/489|117/162||,A|upstream_gene_variant|MODIFIER|VC_RS02080|VC_RS02080|transcript|VC_RS02080|protein_coding||c.-130G>A|||||13…	GT:PL	0	0	0	0	0	0	0	0	0	0	0	0	0	0	0	0	0	0	0	0	0	0	0	0	0	0	0	0	0	0	0	0	0	0	0	0	0	0	0	0
S1_442602	NC_002505.1	442602	.	G	A	752	.	DP=106154;VDB=0.625115;SGB=-4862.66;RPB=0.319262;MQB=6.42968e-33;MQSB=0;BQB=1.43494e-06;MQ0F=3.76811e-05;AC=4;AN=972;DP4=50269,39668,213,160;MQ=55;ANN=A|missense_variant|MODERATE|VC_RS02100|VC_RS02100|transcript|VC_RS02100|protein_coding|1/1|c.448G>A|p.Gly150Ser|448/1044|448/1044|150/347||,A|upstream_gene_variant|MODIFIER|mreC|VC_RS02105|transcript|VC_RS02105|protein_coding||c.-653G>A|||||653|,A|…	GT:PL	0	0	0	0	0	0	0	0	0	0	0	0	0	0	0	0	0	0	0	0	0	0	0	0	0	0	0	0	0	0	0	0	0	0	0	0	0	0	0	0
S1_442975	NC_002505.1	442975	.	C	T	999	.	DP=117090;VDB=0.808138;SGB=-7501.33;RPB=0.302743;MQB=8.62385e-22;MQSB=4.2039e-45;BQB=0;MQ0F=0;AC=7;AN=972;DP4=58412,39848,384,300;MQ=55;ANN=T|missense_variant|MODERATE|VC_RS02100|VC_RS02100|transcript|VC_RS02100|protein_coding|1/1|c.821C>T|p.Ala274Val|821/1044|821/1044|274/347||,T|upstream_gene_variant|MODIFIER|mreC|VC_RS02105|transcript|VC_RS02105|protein_coding||c.-280C>T|||||280|,T|upstream_ge…	GT:PL	0	0	0	0	0	0	0	0	0	0	0	0	0	0	0	0	0	0	0	0	0	0	0	0	0	0	0	0	0	0	0	1	0	0	0	0	1	0	0	0
S1_443047	NC_002505.1	443047	.	C	T	999	.	DP=112060;VDB=0.761197;SGB=-6446.6;RPB=0.0041493;MQB=4.495e-23;MQSB=0.0150741;BQB=0;MQ0F=8.92379e-06;AC=6;AN=970;DP4=54839,39787,402,326;MQ=55;ANN=T|missense_variant|MODERATE|VC_RS02100|VC_RS02100|transcript|VC_RS02100|protein_coding|1/1|c.893C>T|p.Ala298Val|893/1044|893/1044|298/347||,T|upstream_gene_variant|MODIFIER|mreC|VC_RS02105|transcript|VC_RS02105|protein_coding||c.-208C>T|||||208|,T|upst…	GT:PL	0	0	0	0	0	0	0	0	0	0	0	0	0	0	0	0	0	0	0	0	0	0	0	0	0	0	0	0	0	0	0	0	0	0	0	0	0	0	0	0
S1_443103	NC_002505.1	443103	.	A	T	999	.	DP=119100;VDB=0.724918;SGB=-2268.64;RPB=0.586272;MQB=0;MQSB=2.52635e-15;BQB=0.00557023;MQ0F=0;AC=9;AN=971;DP4=59824,39415,703,484;MQ=55;ANN=T|missense_variant|MODERATE|VC_RS02100|VC_RS02100|transcript|VC_RS02100|protein_coding|1/1|c.949A>T|p.Ile317Phe|949/1044|949/1044|317/347||,T|upstream_gene_variant|MODIFIER|mreC|VC_RS02105|transcript|VC_RS02105|protein_coding||c.-152A>T|||||152|,T|upstream_ge…	GT:PL	0	0	0	0	0	0	0	0	0	0	0	0	0	0	0	0	0	0	0	0	0	0	0	0	0	0	0	0	0	0	0	0	0	0	0	0	0	0	0	0
S1_443107	NC_002505.1	443107	.	C	T	886	.	DP=119933;VDB=0.0837669;SGB=-5069.82;RPB=0.746691;MQB=3.72545e-06;MQSB=5.0687e-09;BQB=5.55496e-06;MQ0F=0;AC=4;AN=971;DP4=60172,40431,363,205;MQ=55;ANN=T|missense_variant|MODERATE|VC_RS02100|VC_RS02100|transcript|VC_RS02100|protein_coding|1/1|c.953C>T|p.Ala318Val|953/1044|953/1044|318/347||,T|upstream_gene_variant|MODIFIER|mreC|VC_RS02105|transcript|VC_RS02105|protein_coding||c.-148C>T|||||148|,T|…	GT:PL	0	0	0	0	0	0	0	0	0	0	0	0	0	0	0	0	0	0	0	0	0	0	0	0	0	0	0	0	0	0	0	0	0	0	0	0	0	0	0	0
S1_444124	NC_002505.1	444124	.	A	G	999	.	DP=116770;VDB=0.177315;SGB=-4373.72;RPB=0.763765;MQB=1.22854e-09;MQSB=0.925282;BQB=0;MQ0F=0;AC=7;AN=977;DP4=56694,45818,242,226;MQ=56;ANN=G|synonymous_variant|LOW|mreC|VC_RS02105|transcript|VC_RS02105|protein_coding|1/1|c.870A>G|p.Glu290Glu|870/891|870/891|290/296||,G|upstream_gene_variant|MODIFIER|mreD|VC_RS02110|transcript|VC_RS02110|protein_coding||c.-8A>G|||||8|,G|upstream_gene_variant|MODIFI…	GT:PL	0	0	0	0	0	0	0	0	0	0	0	0	0	0	0	0	0	0	0	0	0	0	0	0	0	0	0	0	0	0	0	0	0	0	0	0	0	0	0	0
S1_447974	NC_002505.1	447974	.	C	T	999	.	DP=119395;VDB=0.568251;SGB=1165.89;RPB=3.24313e-08;MQB=0;MQSB=1.69862e-14;BQB=0;MQ0F=1.67511e-05;AC=15;AN=978;DP4=58234,45292,1239,923;MQ=56;ANN=T|synonymous_variant|LOW|VC_RS02125|VC_RS02125|transcript|VC_RS02125|protein_coding|1/1|c.1287C>T|p.Ser429Ser|1287/3876|1287/3876|429/1291||,T|upstream_gene_variant|MODIFIER|VC_RS02130|VC_RS02130|transcript|VC_RS02130|protein_coding||c.-2598C>T|||||2598|…	GT:PL	0	0	0	0	0	0	0	0	0	0	0	0	0	0	0	0	0	0	0	0	0	0	0	0	0	0	0	0	0	0	0	0	0	0	0	0	0	0	0	0
S1_448519	NC_002505.1	448519	.	G	A	886	.	DP=109760;VDB=0.910246;SGB=-3181.25;RPB=0.360981;MQB=4.84112e-22;MQSB=2.55651e-19;BQB=0.803719;MQ0F=0;AC=4;AN=975;DP4=55175,40533,435,330;MQ=56;ANN=A|missense_variant|MODERATE|VC_RS02125|VC_RS02125|transcript|VC_RS02125|protein_coding|1/1|c.1832G>A|p.Gly611Asp|1832/3876|1832/3876|611/1291||,A|upstream_gene_variant|MODIFIER|VC_RS02130|VC_RS02130|transcript|VC_RS02130|protein_coding||c.-2053G>A||||…	GT:PL	0	0	0	0	0	0	0	0	0	0	0	0	0	0	0	0	0	0	0	0	0	0	0	0	0	0	0	0	0	0	0	0	0	0	0	0	0	0	0	0
S1_454734	NC_002505.1	454734	.	G	A	999	.	DP=114144;VDB=0.965971;SGB=10128;RPB=5.50746e-30;MQB=0;MQSB=0;BQB=0;MQ0F=0;AC=84;AN=976;DP4=56807,36690,5104,2317;MQ=56;ANN=A|upstream_gene_variant|MODIFIER|arcA|VC_RS02140|transcript|VC_RS02140|protein_coding||c.-571C>T|||||571|,A|upstream_gene_variant|MODIFIER|rraB|VC_RS02145|transcript|VC_RS02145|protein_coding||c.-156G>A|||||156|,A|upstream_gene_variant|MODIFIER|VC_RS02150|VC_RS02150|transcri…	GT:PL	0	0	0	0	0	0	0	0	0	0	0	0	0	0	0	0	0	0	0	0	0	0	0	0	0	0	0	0	0	0	0	0	0	0	0	0	0	0	0	0
S1_463918	NC_002505.1	463918	.	G	A	999	.	DP=125501;VDB=0.0443951;SGB=23797.4;RPB=4.6585e-22;MQB=0;MQSB=2.19482e-12;BQB=0;MQ0F=0;AC=766;AN=978;DP4=11149,9952,47932,34929;MQ=55;ANN=A|stop_gained|HIGH|VC_RS02185|VC_RS02185|transcript|VC_RS02185|protein_coding|1/1|c.267G>A|p.Trp89*|267/1407|267/1407|89/468||,A|upstream_gene_variant|MODIFIER|VC_RS02165|VC_RS02165|transcript|VC_RS02165|protein_coding||c.-3936C>T|||||3936|,A|upstream_gene_vari…	GT:PL	0	0	0	1	0	0	1	0	0	1	1	1	1	1	1	1	1	1	1	1	1	1	1	1	1	0	0	0	0	0	0	0	0	0	0	0	0	0	0	0
S1_466598	NC_002505.1	466598	.	T	A	999	.	DP=122076;VDB=0.844606;SGB=21370.7;RPB=2.867e-33;MQB=0;MQSB=5.22549e-16;BQB=0;MQ0F=0;AC=767;AN=978;DP4=12525,11472,47419,33779;MQ=56;ANN=A|synonymous_variant|LOW|rplU|VC_RS02195|transcript|VC_RS02195|protein_coding|1/1|c.150T>A|p.Gly50Gly|150/312|150/312|50/103||,A|upstream_gene_variant|MODIFIER|argR|VC_RS02175|transcript|VC_RS02175|protein_coding||c.-4683A>T|||||4683|,A|upstream_gene_variant|MOD…	GT:PL	0	0	0	1	0	0	1	0	0	1	1	1	1	1	1	1	1	1	1	1	1	1	1	1	1	0	0	0	0	0	0	0	0	0	0	0	0	0	0	0
S1_468202	NC_002505.1	468202	.	C	A	999	.	DP=126649;VDB=0.947585;SGB=1255.52;RPB=0.000113073;MQB=0;MQSB=0;BQB=0.105572;MQ0F=7.89584e-06;AC=13;AN=977;DP4=67268,40884,1391,662;MQ=56;ANN=A|synonymous_variant|LOW|cgtA|VC_RS02205|transcript|VC_RS02205|protein_coding|1/1|c.939C>A|p.Ile313Ile|939/1173|939/1173|313/390||,A|upstream_gene_variant|MODIFIER|ispB|VC_RS02190|transcript|VC_RS02190|protein_coding||c.-2024G>T|||||2024|,A|upstream_gene_va…	GT:PL	0	0	0	0	0	0	0	0	0	0	0	0	0	0	0	0	0	0	0	0	0	0	0	0	0	0	0	0	0	0	0	0	0	0	0	0	0	0	0	0
S1_473698	NC_002505.1	473698	.	C	T	999	.	DP=129192;VDB=0.659815;SGB=-3104.34;RPB=2.93471e-11;MQB=2.26627e-39;MQSB=2.95827e-17;BQB=1.7701e-12;MQ0F=0;AC=10;AN=978;DP4=63024,48981,786,639;MQ=56;ANN=T|missense_variant|MODERATE|surA|VC_RS02245|transcript|VC_RS02245|protein_coding|1/1|c.1132G>A|p.Val378Met|1132/1296|1132/1296|378/431||,T|upstream_gene_variant|MODIFIER|VC_RS02225|VC_RS02225|transcript|VC_RS02225|protein_coding||c.-2438G>A|||||…	GT:PL	0	0	0	0	0	0	0	0	0	0	0	0	0	0	0	0	0	0	0	0	0	0	0	0	0	0	0	0	0	0	0	0	0	0	0	0	0	0	0	0
S1_481917	NC_002505.1	481917	.	C	T	999	.	DP=113819;VDB=0.602614;SGB=-441.47;RPB=0.501416;MQB=5.65459e-40;MQSB=0;BQB=0;MQ0F=8.78588e-06;AC=12;AN=977;DP4=60067,36534,796,812;MQ=56;ANN=T|synonymous_variant|LOW|mltC|VC_RS02310|transcript|VC_RS02310|protein_coding|1/1|c.894G>A|p.Leu298Leu|894/1128|894/1128|298/375||,T|upstream_gene_variant|MODIFIER|lptD|VC_RS02250|transcript|VC_RS02250|protein_coding||c.-4684G>A|||||4684|,T|upstream_gene_var…	GT:PL	0	0	0	0	0	0	0	0	0	0	0	0	0	0	0	0	0	0	0	0	0	0	0	0	0	0	0	0	0	0	0	0	0	0	0	0	0	0	0	0
S1_482263	NC_002505.1	482263	.	A	G	886	.	DP=116471;VDB=0.000118817;SGB=-6545.71;RPB=0.0949706;MQB=0;MQSB=1.40309e-32;BQB=0.000954157;MQ0F=0;AC=4;AN=976;DP4=58342,43032,382,267;MQ=56;ANN=G|missense_variant|MODERATE|mltC|VC_RS02310|transcript|VC_RS02310|protein_coding|1/1|c.548T>C|p.Val183Ala|548/1128|548/1128|183/375||,G|upstream_gene_variant|MODIFIER|VC_RS02285|VC_RS02285|transcript|VC_RS02285|protein_coding||c.-1344T>C|||||1344|,G|upst…	GT:PL	0	0	0	0	0	0	0	0	0	0	0	0	0	0	0	0	0	0	0	0	0	0	0	0	0	0	0	0	0	0	0	0	0	0	0	0	0	0	0	0
S1_482966	NC_002505.1	482966	.	G	A	999	.	DP=117202;VDB=0.352256;SGB=28148.5;RPB=0.610312;MQB=0;MQSB=0;BQB=4.71082e-13;MQ0F=0;AC=117;AN=976;DP4=52063,35847,8727,7312;MQ=56;ANN=A|synonymous_variant|LOW|VC_RS02315|VC_RS02315|transcript|VC_RS02315|protein_coding|1/1|c.219C>T|p.Phe73Phe|219/273|219/273|73/90||,A|upstream_gene_variant|MODIFIER|VC_RS02285|VC_RS02285|transcript|VC_RS02285|protein_coding||c.-2047C>T|||||2047|,A|upstream_gene_var…	GT:PL	0	0	0	0	0	0	0	0	0	0	1	1	1	1	0	1	0	0	0	0	0	0	0	0	0	0	0	0	0	0	0	0	0	0	0	0	0	0	0	0
S1_486234	NC_002505.1	486234	.	T	G	999	.	DP=107848;VDB=0.014287;SGB=11149.9;RPB=0.965064;MQB=0;MQSB=0.0756503;BQB=0.997404;MQ0F=9.27231e-06;AC=152;AN=973;DP4=41372,40295,6295,4597;MQ=56;ANN=G|synonymous_variant|LOW|glsB|VC_RS02330|transcript|VC_RS02330|protein_coding|1/1|c.906T>G|p.Gly302Gly|906/921|906/921|302/306||,G|upstream_gene_variant|MODIFIER|mltC|VC_RS02310|transcript|VC_RS02310|protein_coding||c.-3424A>C|||||3424|,G|upstream_ge…	GT:PL	0	0	0	0	0	0	0	0	0	0	0	0	0	0	0	0	0	0	0	0	0	0	0	0	0	0	0	0	0	0	0	0	0	0	0	0	0	0	0	0
S1_486351	NC_002505.1	486351	.	G	A	886	.	DP=105869;VDB=0.000422114;SGB=-6112.7;RPB=1.36021e-07;MQB=0.336226;MQSB=0;BQB=1.11333e-29;MQ0F=0.000765097;AC=4;AN=976;DP4=57614,33824,212,171;MQ=55;ANN=A|upstream_gene_variant|MODIFIER|mltC|VC_RS02310|transcript|VC_RS02310|protein_coding||c.-3541C>T|||||3541|,A|upstream_gene_variant|MODIFIER|VC_RS02315|VC_RS02315|transcript|VC_RS02315|protein_coding||c.-3167C>T|||||3167|,A|upstream_gene_variant|…	GT:PL	0	0	0	0	0	0	0	0	0	0	0	0	0	0	0	0	0	0	0	0	0	0	0	0	0	0	0	0	0	0	0	0	0	0	0	0	0	0	0	0
S1_486423	NC_002505.1	486423	.	A	C	886	.	DP=109647;VDB=0.00060205;SGB=-5410.2;RPB=3.17926e-20;MQB=0.158966;MQSB=0;BQB=3.65251e-35;MQ0F=2.73605e-05;AC=4;AN=974;DP4=54486,38496,196,268;MQ=56;ANN=C|upstream_gene_variant|MODIFIER|mltC|VC_RS02310|transcript|VC_RS02310|protein_coding||c.-3613T>G|||||3613|,C|upstream_gene_variant|MODIFIER|VC_RS02315|VC_RS02315|transcript|VC_RS02315|protein_coding||c.-3239T>G|||||3239|,C|upstream_gene_variant|M…	GT:PL	0	0	0	0	0	0	0	0	0	0	0	0	0	0	0	0	0	0	0	0	0	0	0	0	0	0	0	0	0	0	0	0	0	0	0	0	0	0	0	0
S1_486426	NC_002505.1	486426	.	C	T	886	.	DP=109537;VDB=0.00316604;SGB=-6387.17;RPB=3.41464e-11;MQB=0.4128;MQSB=0;BQB=0;MQ0F=3.65173e-05;AC=4;AN=974;DP4=54606,38230,211,277;MQ=56;ANN=T|upstream_gene_variant|MODIFIER|mltC|VC_RS02310|transcript|VC_RS02310|protein_coding||c.-3616G>A|||||3616|,T|upstream_gene_variant|MODIFIER|VC_RS02315|VC_RS02315|transcript|VC_RS02315|protein_coding||c.-3242G>A|||||3242|,T|upstream_gene_variant|MODIFIER|mut…	GT:PL	0	0	0	0	0	0	0	0	0	0	0	0	0	0	0	0	0	0	0	0	0	0	0	0	0	0	0	0	0	0	0	0	0	0	0	0	0	0	0	0
S1_486485	NC_002505.1	486485	.	G	A	886	.	DP=107711;VDB=0.09023;SGB=-5844.27;RPB=0.681807;MQB=6.02968e-10;MQSB=0.00661053;BQB=2.07815e-12;MQ0F=1.85682e-05;AC=4;AN=976;DP4=52791,40959,276,269;MQ=56;ANN=A|synonymous_variant|LOW|hemW|VC_RS02335|transcript|VC_RS02335|protein_coding|1/1|c.1161C>T|p.Ala387Ala|1161/1176|1161/1176|387/391||,A|upstream_gene_variant|MODIFIER|mltC|VC_RS02310|transcript|VC_RS02310|protein_coding||c.-3675C>T|||||3675…	GT:PL	0	0	0	0	0	0	0	0	0	0	0	0	0	0	0	0	0	0	0	0	0	0	0	0	0	0	0	0	0	0	0	0	0	0	0	0	0	0	0	0
S1_486596	NC_002505.1	486596	.	C	T	886	.	DP=106144;VDB=0.842244;SGB=-4848.96;RPB=0.203775;MQB=1.97148e-12;MQSB=0;BQB=7.63119e-30;MQ0F=0;AC=4;AN=974;DP4=59776,34184,295,258;MQ=56;ANN=T|synonymous_variant|LOW|hemW|VC_RS02335|transcript|VC_RS02335|protein_coding|1/1|c.1050G>A|p.Pro350Pro|1050/1176|1050/1176|350/391||,T|upstream_gene_variant|MODIFIER|mltC|VC_RS02310|transcript|VC_RS02310|protein_coding||c.-3786G>A|||||3786|,T|upstream_gene_…	GT:PL	0	0	0	0	0	0	0	0	0	0	0	0	0	0	0	0	0	0	0	0	0	0	0	0	0	0	0	0	0	0	0	0	0	0	0	0	0	0	0	0
S1_486986	NC_002505.1	486986	.	T	C	886	.	DP=113431;VDB=0.491901;SGB=-10011;RPB=0.826301;MQB=3.30537e-06;MQSB=0;BQB=4.68154e-28;MQ0F=8.81593e-06;AC=4;AN=976;DP4=61337,37142,301,245;MQ=56;ANN=C|synonymous_variant|LOW|hemW|VC_RS02335|transcript|VC_RS02335|protein_coding|1/1|c.660A>G|p.Ala220Ala|660/1176|660/1176|220/391||,C|upstream_gene_variant|MODIFIER|mltC|VC_RS02310|transcript|VC_RS02310|protein_coding||c.-4176A>G|||||4176|,C|upstream_…	GT:PL	0	0	0	0	0	0	0	0	0	0	0	0	0	0	0	0	0	0	0	0	0	0	0	0	0	0	0	0	0	0	0	0	0	0	0	0	0	0	0	0
S1_487043	NC_002505.1	487043	.	G	C	886	.	DP=107115;VDB=0.555799;SGB=-7631.32;RPB=0.0144626;MQB=5.3765e-12;MQSB=0;BQB=1.81208e-19;MQ0F=0;AC=4;AN=975;DP4=57587,35600,248,255;MQ=55;ANN=C|synonymous_variant|LOW|hemW|VC_RS02335|transcript|VC_RS02335|protein_coding|1/1|c.603C>G|p.Thr201Thr|603/1176|603/1176|201/391||,C|upstream_gene_variant|MODIFIER|mltC|VC_RS02310|transcript|VC_RS02310|protein_coding||c.-4233C>G|||||4233|,C|upstream_gene_var…	GT:PL	0	0	0	0	0	0	0	0	0	0	0	0	0	0	0	0	0	0	0	0	0	0	0	0	0	0	0	0	0	0	0	0	0	0	0	0	0	0	0	0
S1_487097	NC_002505.1	487097	.	G	A	886	.	DP=106000;VDB=0.661604;SGB=-5728.87;RPB=0.962515;MQB=9.84659e-13;MQSB=0;BQB=4.04099e-23;MQ0F=0;AC=4;AN=974;DP4=55879,36985,264,240;MQ=55;ANN=A|synonymous_variant|LOW|hemW|VC_RS02335|transcript|VC_RS02335|protein_coding|1/1|c.549C>T|p.Asp183Asp|549/1176|549/1176|183/391||,A|upstream_gene_variant|MODIFIER|mltC|VC_RS02310|transcript|VC_RS02310|protein_coding||c.-4287C>T|||||4287|,A|upstream_gene_var…	GT:PL	0	0	0	0	0	0	0	0	0	0	0	0	0	0	0	0	0	0	0	0	0	0	0	0	0	0	0	0	0	0	0	0	0	0	0	0	0	0	0	0
S1_487175	NC_002505.1	487175	.	A	G	886	.	DP=113407;VDB=0.827901;SGB=-4907.47;RPB=0.532205;MQB=8.01451e-11;MQSB=5.04467e-44;BQB=4.78851e-31;MQ0F=8.8178e-06;AC=4;AN=973;DP4=57432,40731,256,218;MQ=55;ANN=G|synonymous_variant|LOW|hemW|VC_RS02335|transcript|VC_RS02335|protein_coding|1/1|c.471T>C|p.His157His|471/1176|471/1176|157/391||,G|upstream_gene_variant|MODIFIER|mltC|VC_RS02310|transcript|VC_RS02310|protein_coding||c.-4365T>C|||||4365|,…	GT:PL	0	0	0	0	0	0	0	0	0	0	0	0	0	0	0	0	0	0	0	0	0	0	0	0	0	0	0	0	0	0	0	0	0	0	0	0	0	0	0	0
S1_487196	NC_002505.1	487196	.	T	A	886	.	DP=112962;VDB=0.159152;SGB=-5428.43;RPB=0.95602;MQB=5.93045e-14;MQSB=2.79602e-34;BQB=7.90792e-35;MQ0F=8.85253e-06;AC=4;AN=974;DP4=55730,41968,249,199;MQ=55;ANN=A|synonymous_variant|LOW|hemW|VC_RS02335|transcript|VC_RS02335|protein_coding|1/1|c.450A>T|p.Val150Val|450/1176|450/1176|150/391||,A|upstream_gene_variant|MODIFIER|mltC|VC_RS02310|transcript|VC_RS02310|protein_coding||c.-4386A>T|||||4386|,…	GT:PL	0	0	0	0	0	0	0	0	0	0	0	0	0	0	0	0	0	0	0	0	0	0	0	0	0	0	0	0	0	0	0	0	0	0	0	0	0	0	0	0
S1_487259	NC_002505.1	487259	.	T	C	886	.	DP=111453;VDB=0.929628;SGB=-7263.77;RPB=5.31116e-05;MQB=5.32928e-12;MQSB=0.000270423;BQB=6.15184e-16;MQ0F=8.97239e-06;AC=4;AN=971;DP4=54889,44742,247,230;MQ=55;ANN=C|synonymous_variant|LOW|hemW|VC_RS02335|transcript|VC_RS02335|protein_coding|1/1|c.387A>G|p.Val129Val|387/1176|387/1176|129/391||,C|upstream_gene_variant|MODIFIER|mltC|VC_RS02310|transcript|VC_RS02310|protein_coding||c.-4449A>G|||||44…	GT:PL	0	0	0	0	0	0	0	0	0	0	0	0	0	0	0	0	0	0	0	0	0	0	0	0	0	0	0	0	0	0	0	0	0	0	0	0	0	0	0	0
S1_487280	NC_002505.1	487280	.	T	A	886	.	DP=110091;VDB=0.320503;SGB=-3054.58;RPB=0.0593219;MQB=2.86816e-12;MQSB=1.75029e-23;BQB=9.25998e-21;MQ0F=9.08339e-06;AC=4;AN=972;DP4=56318,41791,223,226;MQ=55;ANN=A|synonymous_variant|LOW|hemW|VC_RS02335|transcript|VC_RS02335|protein_coding|1/1|c.366A>T|p.Val122Val|366/1176|366/1176|122/391||,A|upstream_gene_variant|MODIFIER|mltC|VC_RS02310|transcript|VC_RS02310|protein_coding||c.-4470A>T|||||4470…	GT:PL	0	0	0	0	0	0	0	0	0	0	0	0	0	0	0	0	0	0	0	0	0	0	0	0	0	0	0	0	0	0	0	0	0	0	0	0	0	0	0	0
S1_487513	NC_002505.1	487513	.	G	C	886	.	DP=116126;VDB=0.504758;SGB=-4176.69;RPB=0.771894;MQB=6.5376e-09;MQSB=1.66918e-23;BQB=1.27672e-16;MQ0F=8.61134e-06;AC=4;AN=977;DP4=55081,44171,204,244;MQ=56;ANN=C|missense_variant|MODERATE|hemW|VC_RS02335|transcript|VC_RS02335|protein_coding|1/1|c.133C>G|p.Gln45Glu|133/1176|133/1176|45/391||,C|upstream_gene_variant|MODIFIER|mltC|VC_RS02310|transcript|VC_RS02310|protein_coding||c.-4703C>G|||||4703|…	GT:PL	0	0	0	0	0	0	0	0	0	0	0	0	0	0	0	0	0	0	0	0	0	0	0	0	0	0	0	0	0	0	0	0	0	0	0	0	0	0	0	0
S1_487528	NC_002505.1	487528	.	G	A	886	.	DP=118258;VDB=0.7804;SGB=-4673.03;RPB=0.973714;MQB=8.88297e-10;MQSB=4.31479e-23;BQB=1.64013e-18;MQ0F=0;AC=4;AN=976;DP4=56514,45473,219,241;MQ=56;ANN=A|synonymous_variant|LOW|hemW|VC_RS02335|transcript|VC_RS02335|protein_coding|1/1|c.118C>T|p.Leu40Leu|118/1176|118/1176|40/391||,A|upstream_gene_variant|MODIFIER|mltC|VC_RS02310|transcript|VC_RS02310|protein_coding||c.-4718C>T|||||4718|,A|upstream_ge…	GT:PL	0	0	0	0	0	0	0	0	0	0	0	0	0	0	0	0	0	0	0	0	0	0	0	0	0	0	0	0	0	0	0	0	0	0	0	0	0	0	0	0
S1_487559	NC_002505.1	487559	.	T	C	886	.	DP=115852;VDB=0.510593;SGB=-8837.13;RPB=9.45905e-05;MQB=2.64779e-10;MQSB=1.45788e-39;BQB=1.8878e-33;MQ0F=2.58951e-05;AC=4;AN=976;DP4=55013,45101,256,263;MQ=56;ANN=C|synonymous_variant|LOW|hemW|VC_RS02335|transcript|VC_RS02335|protein_coding|1/1|c.87A>G|p.Ala29Ala|87/1176|87/1176|29/391||,C|upstream_gene_variant|MODIFIER|mltC|VC_RS02310|transcript|VC_RS02310|protein_coding||c.-4749A>G|||||4749|,C|…	GT:PL	0	0	0	0	0	0	0	0	0	0	0	0	0	0	0	0	0	0	0	0	0	0	0	0	0	0	0	0	0	0	0	0	0	0	0	0	0	0	0	0
S1_487630	NC_002505.1	487630	.	A	G	886	.	DP=112201;VDB=0.211784;SGB=-5114.97;RPB=0.568025;MQB=1.24889e-12;MQSB=0;BQB=3.27825e-16;MQ0F=2.67377e-05;AC=4;AN=977;DP4=58775,40858,298,251;MQ=56;ANN=G|missense_variant|MODERATE|hemW|VC_RS02335|transcript|VC_RS02335|protein_coding|1/1|c.16T>C|p.Ser6Pro|16/1176|16/1176|6/391||,G|upstream_gene_variant|MODIFIER|mltC|VC_RS02310|transcript|VC_RS02310|protein_coding||c.-4820T>C|||||4820|,G|upstream_ge…	GT:PL	0	0	0	0	0	0	0	0	0	0	0	0	0	0	0	0	0	0	0	0	0	0	0	0	0	0	0	0	0	0	0	0	0	0	0	0	0	0	0	0
S1_487768	NC_002505.1	487768	.	A	C	886	.	DP=108762;VDB=0.520775;SGB=-4726.94;RPB=0.00827701;MQB=5.14503e-13;MQSB=0;BQB=2.5213e-18;MQ0F=0;AC=4;AN=974;DP4=53140,40769,267,259;MQ=56;ANN=C|synonymous_variant|LOW|VC_RS02340|VC_RS02340|transcript|VC_RS02340|protein_coding|1/1|c.474T>G|p.Pro158Pro|474/603|474/603|158/200||,C|upstream_gene_variant|MODIFIER|mltC|VC_RS02310|transcript|VC_RS02310|protein_coding||c.-4958T>G|||||4958|,C|upstream_gen…	GT:PL	0	0	0	0	0	0	0	0	0	0	0	0	0	0	0	0	0	0	0	0	0	0	0	0	0	0	0	0	0	0	0	0	0	0	0	0	0	0	0	0
S1_487771	NC_002505.1	487771	.	G	A	886	.	DP=108195;VDB=0.377888;SGB=-6068.69;RPB=0.736892;MQB=1.49158e-12;MQSB=2.07162e-28;BQB=2.68587e-27;MQ0F=0;AC=4;AN=974;DP4=52318,41529,281,267;MQ=56;ANN=A|synonymous_variant|LOW|VC_RS02340|VC_RS02340|transcript|VC_RS02340|protein_coding|1/1|c.471C>T|p.Asp157Asp|471/603|471/603|157/200||,A|upstream_gene_variant|MODIFIER|mltC|VC_RS02310|transcript|VC_RS02310|protein_coding||c.-4961C>T|||||4961|,A|ups…	GT:PL	0	0	0	0	0	0	0	0	0	0	0	0	0	0	0	0	0	0	0	0	0	0	0	0	0	0	0	0	0	0	0	0	0	0	0	0	0	0	0	0
S1_487801	NC_002505.1	487801	.	C	T	886	.	DP=106194;VDB=0.359061;SGB=-6069.17;RPB=0.960699;MQB=3.65435e-11;MQSB=0.750797;BQB=1.51171e-40;MQ0F=0;AC=4;AN=973;DP4=49859,43032,264,257;MQ=56;ANN=T|synonymous_variant|LOW|VC_RS02340|VC_RS02340|transcript|VC_RS02340|protein_coding|1/1|c.441G>A|p.Ala147Ala|441/603|441/603|147/200||,T|upstream_gene_variant|MODIFIER|mltC|VC_RS02310|transcript|VC_RS02310|protein_coding||c.-4991G>A|||||4991|,T|upstre…	GT:PL	0	0	0	0	0	0	0	0	0	0	0	0	0	0	0	0	0	0	0	0	0	0	0	0	0	0	0	0	0	0	0	0	0	0	0	0	0	0	0	0
S1_487870	NC_002505.1	487870	.	T	C	886	.	DP=108744;VDB=0.525785;SGB=-2692.6;RPB=0.985508;MQB=8.89304e-12;MQSB=0.549796;BQB=1.45109e-07;MQ0F=0;AC=4;AN=972;DP4=50033,45543,231,206;MQ=56;ANN=C|synonymous_variant|LOW|VC_RS02340|VC_RS02340|transcript|VC_RS02340|protein_coding|1/1|c.372A>G|p.Leu124Leu|372/603|372/603|124/200||,C|upstream_gene_variant|MODIFIER|VC_RS02315|VC_RS02315|transcript|VC_RS02315|protein_coding||c.-4686A>G|||||4686|,C|u…	GT:PL	0	0	0	0	0	0	0	0	0	0	0	0	0	0	0	0	0	0	0	0	0	0	0	0	0	0	0	0	0	0	0	0	0	0	0	0	0	0	0	0
S1_487932	NC_002505.1	487932	.	T	C	886	.	DP=101920;VDB=0.96817;SGB=-3977.17;RPB=0.434641;MQB=7.73128e-09;MQSB=7.45576e-18;BQB=1.02397e-08;MQ0F=0;AC=4;AN=972;DP4=50392,41039,205,189;MQ=56;ANN=C|missense_variant|MODERATE|VC_RS02340|VC_RS02340|transcript|VC_RS02340|protein_coding|1/1|c.310A>G|p.Met104Val|310/603|310/603|104/200||,C|upstream_gene_variant|MODIFIER|VC_RS02315|VC_RS02315|transcript|VC_RS02315|protein_coding||c.-4748A>G|||||474…	GT:PL	0	0	0	0	0	0	0	0	0	0	0	0	0	0	0	0	0	0	0	0	0	0	0	0	0	0	0	0	0	0	0	0	0	0	0	0	0	0	0	0
S1_487954	NC_002505.1	487954	.	T	G	886	.	DP=100338;VDB=0.876638;SGB=-5027.93;RPB=0.00538489;MQB=2.00279e-10;MQSB=4.00672e-30;BQB=2.60342e-09;MQ0F=0;AC=4;AN=972;DP4=50675,38720,207,223;MQ=56;ANN=G|synonymous_variant|LOW|VC_RS02340|VC_RS02340|transcript|VC_RS02340|protein_coding|1/1|c.288A>C|p.Gly96Gly|288/603|288/603|96/200||,G|upstream_gene_variant|MODIFIER|VC_RS02315|VC_RS02315|transcript|VC_RS02315|protein_coding||c.-4770A>C|||||4770|…	GT:PL	0	0	0	0	0	0	0	0	0	0	0	0	0	0	0	0	0	0	0	0	0	0	0	0	0	0	0	0	0	0	0	0	0	0	0	0	0	0	0	0
S1_488049	NC_002505.1	488049	.	T	C	886	.	DP=101774;VDB=0.854186;SGB=-7968.53;RPB=0.869328;MQB=1.68109e-10;MQSB=0;BQB=5.10763e-29;MQ0F=0;AC=4;AN=975;DP4=52328,37866,271,266;MQ=56;ANN=C|missense_variant|MODERATE|VC_RS02340|VC_RS02340|transcript|VC_RS02340|protein_coding|1/1|c.193A>G|p.Thr65Ala|193/603|193/603|65/200||,C|upstream_gene_variant|MODIFIER|VC_RS02315|VC_RS02315|transcript|VC_RS02315|protein_coding||c.-4865A>G|||||4865|,C|upstre…	GT:PL	0	0	0	0	0	0	0	0	0	0	0	0	0	0	0	0	0	0	0	0	0	0	0	0	0	0	0	0	0	0	0	0	0	0	0	0	0	0	0	0
S1_488259	NC_002505.1	488259	.	G	A	886	.	DP=106897;VDB=0.1243;SGB=-7592.75;RPB=0.390361;MQB=1.11507e-08;MQSB=0.999606;BQB=1.21016e-38;MQ0F=0;AC=4;AN=976;DP4=51559,43958,257,289;MQ=56;ANN=A|upstream_gene_variant|MODIFIER|mutY|VC_RS02320|transcript|VC_RS02320|protein_coding||c.-4000C>T|||||4000|,A|upstream_gene_variant|MODIFIER|hemW|VC_RS02335|transcript|VC_RS02335|protein_coding||c.-614C>T|||||614|,A|upstream_gene_variant|MODIFIER|VC_RS0…	GT:PL	0	0	0	0	0	0	0	0	0	0	0	0	0	0	0	0	0	0	0	0	0	0	0	0	0	0	0	0	0	0	0	0	0	0	0	0	0	0	0	0
S1_488263	NC_002505.1	488263	.	T	G	886	.	DP=105764;VDB=0.29544;SGB=-7482.67;RPB=0.570976;MQB=1.76292e-09;MQSB=0.236365;BQB=3.48685e-41;MQ0F=0;AC=4;AN=976;DP4=51188,43683,237,279;MQ=56;ANN=G|upstream_gene_variant|MODIFIER|mutY|VC_RS02320|transcript|VC_RS02320|protein_coding||c.-4004A>C|||||4004|,G|upstream_gene_variant|MODIFIER|hemW|VC_RS02335|transcript|VC_RS02335|protein_coding||c.-618A>C|||||618|,G|upstream_gene_variant|MODIFIER|VC_RS…	GT:PL	0	0	0	0	0	0	0	0	0	0	0	0	0	0	0	0	0	0	0	0	0	0	0	0	0	0	0	0	0	0	0	0	0	0	0	0	0	0	0	0
S1_488270	NC_002505.1	488270	.	A	C	886	.	DP=103679;VDB=0.140456;SGB=-5733.83;RPB=0.676587;MQB=2.07035e-07;MQSB=3.57003e-10;BQB=4.58358e-33;MQ0F=0;AC=4;AN=975;DP4=50503,42353,229,285;MQ=56;ANN=C|upstream_gene_variant|MODIFIER|mutY|VC_RS02320|transcript|VC_RS02320|protein_coding||c.-4011T>G|||||4011|,C|upstream_gene_variant|MODIFIER|hemW|VC_RS02335|transcript|VC_RS02335|protein_coding||c.-625T>G|||||625|,C|upstream_gene_variant|MODIFIER|V…	GT:PL	0	0	0	0	0	0	0	0	0	0	0	0	0	0	0	0	0	0	0	0	0	0	0	0	0	0	0	0	0	0	0	0	0	0	0	0	0	0	0	0
S1_488271	NC_002505.1	488271	.	G	C	886	.	DP=103462;VDB=0.02266;SGB=-5554.77;RPB=0.0104283;MQB=8.91291e-07;MQSB=1.45419e-10;BQB=1.42446e-25;MQ0F=0;AC=4;AN=976;DP4=50209,42423,246,223;MQ=56;ANN=C|upstream_gene_variant|MODIFIER|mutY|VC_RS02320|transcript|VC_RS02320|protein_coding||c.-4012C>G|||||4012|,C|upstream_gene_variant|MODIFIER|hemW|VC_RS02335|transcript|VC_RS02335|protein_coding||c.-626C>G|||||626|,C|upstream_gene_variant|MODIFIER|V…	GT:PL	0	0	0	0	0	0	0	0	0	0	0	0	0	0	0	0	0	0	0	0	0	0	0	0	0	0	0	0	0	0	0	0	0	0	0	0	0	0	0	0
S1_488287	NC_002505.1	488287	.	G	A	886	.	DP=104093;VDB=0.967953;SGB=-8518.81;RPB=0.77047;MQB=3.71069e-07;MQSB=6.31403e-08;BQB=7.56839e-12;MQ0F=0;AC=4;AN=975;DP4=50078,42824,251,292;MQ=56;ANN=A|upstream_gene_variant|MODIFIER|mutY|VC_RS02320|transcript|VC_RS02320|protein_coding||c.-4028C>T|||||4028|,A|upstream_gene_variant|MODIFIER|hemW|VC_RS02335|transcript|VC_RS02335|protein_coding||c.-642C>T|||||642|,A|upstream_gene_variant|MODIFIER|VC…	GT:PL	0	0	0	0	0	0	0	0	0	0	0	0	0	0	0	0	0	0	0	0	0	0	0	0	0	0	0	0	0	0	0	0	0	0	0	0	0	0	0	0
S1_488527	NC_002505.1	488527	.	A	C	886	.	DP=113525;VDB=0.946514;SGB=-7651.09;RPB=0.375027;MQB=6.29134e-10;MQSB=3.39273e-18;BQB=4.17966e-36;MQ0F=0;AC=4;AN=976;DP4=54021,43528,262,221;MQ=56;ANN=C|synonymous_variant|LOW|VC_RS02345|VC_RS02345|transcript|VC_RS02345|protein_coding|1/1|c.216T>G|p.Pro72Pro|216/432|216/432|72/143||,C|upstream_gene_variant|MODIFIER|mutY|VC_RS02320|transcript|VC_RS02320|protein_coding||c.-4268T>G|||||4268|,C|upstr…	GT:PL	0	0	0	0	0	0	0	0	0	0	0	0	0	0	0	0	0	0	0	0	0	0	0	0	0	0	0	0	0	0	0	0	0	0	0	0	0	0	0	0
S1_488835	NC_002505.1	488835	.	A	G	886	.	DP=122015;VDB=0.76465;SGB=-7725.2;RPB=0.123718;MQB=1.98908e-13;MQSB=0;BQB=5.3148e-26;MQ0F=8.19571e-06;AC=4;AN=977;DP4=65325,40814,284,241;MQ=56;ANN=G|synonymous_variant|LOW|yggU|VC_RS02350|transcript|VC_RS02350|protein_coding|1/1|c.244T>C|p.Leu82Leu|244/291|244/291|82/96||,G|upstream_gene_variant|MODIFIER|mutY|VC_RS02320|transcript|VC_RS02320|protein_coding||c.-4576T>C|||||4576|,G|upstream_gene_v…	GT:PL	0	0	0	0	0	0	0	0	0	0	0	0	0	0	0	0	0	0	0	0	0	0	0	0	0	0	0	0	0	0	0	0	0	0	0	0	0	0	0	0
S1_489022	NC_002505.1	489022	.	G	C	886	.	DP=117386;VDB=0.393335;SGB=-11638.2;RPB=0.0413425;MQB=1.53454e-12;MQSB=2.09732e-05;BQB=0;MQ0F=3.40756e-05;AC=4;AN=973;DP4=50218,49203,288,229;MQ=55;ANN=C|synonymous_variant|LOW|yggU|VC_RS02350|transcript|VC_RS02350|protein_coding|1/1|c.57C>G|p.Pro19Pro|57/291|57/291|19/96||,C|upstream_gene_variant|MODIFIER|mutY|VC_RS02320|transcript|VC_RS02320|protein_coding||c.-4763C>G|||||4763|,C|upstream_gene_…	GT:PL	0	0	0	0	0	0	0	0	0	0	0	0	0	0	0	0	0	0	0	0	0	0	0	0	0	0	0	0	0	0	0	0	0	0	0	0	0	0	0	0
S1_489068	NC_002505.1	489068	.	G	A	886	.	DP=117144;VDB=0.503156;SGB=-9218.22;RPB=0.120861;MQB=5.37227e-15;MQSB=0.00150353;BQB=1.86689e-39;MQ0F=8.5365e-06;AC=4;AN=972;DP4=54937,44545,294,257;MQ=55;ANN=A|missense_variant|MODERATE|yggU|VC_RS02350|transcript|VC_RS02350|protein_coding|1/1|c.11C>T|p.Ala4Val|11/291|11/291|4/96||,A|upstream_gene_variant|MODIFIER|mutY|VC_RS02320|transcript|VC_RS02320|protein_coding||c.-4809C>T|||||4809|,A|upstre…	GT:PL	0	0	0	0	0	0	0	0	0	0	0	0	0	0	0	0	0	0	0	0	0	0	0	0	0	0	0	0	0	0	0	0	0	0	0	0	0	0	0	0
S1_489070	NC_002505.1	489070	.	T	G	886	.	DP=116979;VDB=0.647907;SGB=-10259.4;RPB=0.0144745;MQB=1.94437e-12;MQSB=0.0598927;BQB=8.41787e-34;MQ0F=8.54854e-06;AC=4;AN=971;DP4=55523,44604,222,303;MQ=55;ANN=G|synonymous_variant|LOW|yggU|VC_RS02350|transcript|VC_RS02350|protein_coding|1/1|c.9A>C|p.Ala3Ala|9/291|9/291|3/96||,G|upstream_gene_variant|MODIFIER|mutY|VC_RS02320|transcript|VC_RS02320|protein_coding||c.-4811A>C|||||4811|,G|upstream_ge…	GT:PL	0	0	0	0	0	0	0	0	0	0	0	0	0	0	0	0	0	0	0	0	0	0	0	0	0	0	0	0	0	0	0	0	0	0	0	0	0	0	0	0
S1_489144	NC_002505.1	489144	.	G	A	886	.	DP=125509;VDB=0.967817;SGB=-8572.95;RPB=0.393323;MQB=1.10681e-12;MQSB=0;BQB=2.84974e-23;MQ0F=1.59351e-05;AC=4;AN=974;DP4=61388,46317,254,292;MQ=55;ANN=A|synonymous_variant|LOW|VC_RS02355|VC_RS02355|transcript|VC_RS02355|protein_coding|1/1|c.492C>T|p.Phe164Phe|492/558|492/558|164/185||,A|upstream_gene_variant|MODIFIER|mutY|VC_RS02320|transcript|VC_RS02320|protein_coding||c.-4885C>T|||||4885|,A|ups…	GT:PL	0	0	0	0	0	0	0	0	0	0	0	0	0	0	0	0	0	0	0	0	0	0	0	0	0	0	0	0	0	0	0	0	0	0	0	0	0	0	0	0
S1_489156	NC_002505.1	489156	.	T	A	886	.	DP=124874;VDB=0.252665;SGB=-9000.72;RPB=0.281437;MQB=2.03177e-12;MQSB=0;BQB=1.01492e-27;MQ0F=1.60161e-05;AC=4;AN=975;DP4=62384,44057,258,271;MQ=56;ANN=A|synonymous_variant|LOW|VC_RS02355|VC_RS02355|transcript|VC_RS02355|protein_coding|1/1|c.480A>T|p.Val160Val|480/558|480/558|160/185||,A|upstream_gene_variant|MODIFIER|mutY|VC_RS02320|transcript|VC_RS02320|protein_coding||c.-4897A>T|||||4897|,A|ups…	GT:PL	0	0	0	0	0	0	0	0	0	0	0	0	0	0	0	0	0	0	0	0	0	0	0	0	0	0	0	0	0	0	0	0	0	0	0	0	0	0	0	0
S1_489158	NC_002505.1	489158	.	C	T	886	.	DP=122809;VDB=0.42245;SGB=-5386.98;RPB=0.94204;MQB=4.56633e-12;MQSB=0;BQB=1.53436e-22;MQ0F=1.62855e-05;AC=4;AN=975;DP4=62108,43030,237,254;MQ=56;ANN=T|missense_variant|MODERATE|VC_RS02355|VC_RS02355|transcript|VC_RS02355|protein_coding|1/1|c.478G>A|p.Val160Ile|478/558|478/558|160/185||,T|upstream_gene_variant|MODIFIER|mutY|VC_RS02320|transcript|VC_RS02320|protein_coding||c.-4899G>A|||||4899|,T|up…	GT:PL	0	0	0	0	0	0	0	0	0	0	0	0	0	0	0	0	0	0	0	0	0	0	0	0	0	0	0	0	0	0	0	0	0	0	0	0	0	0	0	0
S1_489189	NC_002505.1	489189	.	G	A	886	.	DP=122523;VDB=0.484569;SGB=-4839.6;RPB=0.240438;MQB=9.30133e-12;MQSB=0;BQB=3.93742e-13;MQ0F=2.44852e-05;AC=4;AN=973;DP4=61273,43215,272,240;MQ=56;ANN=A|synonymous_variant|LOW|VC_RS02355|VC_RS02355|transcript|VC_RS02355|protein_coding|1/1|c.447C>T|p.Ile149Ile|447/558|447/558|149/185||,A|upstream_gene_variant|MODIFIER|mutY|VC_RS02320|transcript|VC_RS02320|protein_coding||c.-4930C>T|||||4930|,A|upst…	GT:PL	0	0	0	0	0	0	0	0	0	0	0	0	0	0	0	0	0	0	0	0	0	0	0	0	0	0	0	0	0	0	0	0	0	0	0	0	0	0	0	0
S1_489279	NC_002505.1	489279	.	C	A	886	.	DP=110001;VDB=0.0589765;SGB=-6299.85;RPB=0.429935;MQB=5.9506e-12;MQSB=0;BQB=7.96504e-21;MQ0F=0;AC=4;AN=972;DP4=58169,36396,244,229;MQ=56;ANN=A|synonymous_variant|LOW|VC_RS02355|VC_RS02355|transcript|VC_RS02355|protein_coding|1/1|c.357G>T|p.Ala119Ala|357/558|357/558|119/185||,A|upstream_gene_variant|MODIFIER|hemW|VC_RS02335|transcript|VC_RS02335|protein_coding||c.-1634G>T|||||1634|,A|upstream_gene…	GT:PL	0	0	0	0	0	0	0	0	0	0	0	0	0	0	0	0	0	0	0	0	0	0	0	0	0	0	0	0	0	0	0	0	0	0	0	0	0	0	0	0
S1_489294	NC_002505.1	489294	.	G	T	886	.	DP=110131;VDB=0.94882;SGB=-5623.78;RPB=0.998296;MQB=3.83064e-13;MQSB=0;BQB=3.34881e-24;MQ0F=0;AC=4;AN=972;DP4=58075,36805,252,233;MQ=55;ANN=T|synonymous_variant|LOW|VC_RS02355|VC_RS02355|transcript|VC_RS02355|protein_coding|1/1|c.342C>A|p.Val114Val|342/558|342/558|114/185||,T|upstream_gene_variant|MODIFIER|hemW|VC_RS02335|transcript|VC_RS02335|protein_coding||c.-1649C>A|||||1649|,T|upstream_gene_…	GT:PL	0	0	0	0	0	0	0	0	0	0	0	0	0	0	0	0	0	0	0	0	0	0	0	0	0	0	0	0	0	0	0	0	0	0	0	0	0	0	0	0
S1_489321	NC_002505.1	489321	.	C	T	886	.	DP=111658;VDB=0.955133;SGB=-4657.32;RPB=0.236765;MQB=1.41523e-12;MQSB=6.95051e-39;BQB=1.49407e-19;MQ0F=0;AC=4;AN=972;DP4=59030,37118,231,238;MQ=55;ANN=T|synonymous_variant|LOW|VC_RS02355|VC_RS02355|transcript|VC_RS02355|protein_coding|1/1|c.315G>A|p.Lys105Lys|315/558|315/558|105/185||,T|upstream_gene_variant|MODIFIER|hemW|VC_RS02335|transcript|VC_RS02335|protein_coding||c.-1676G>A|||||1676|,T|ups…	GT:PL	0	0	0	0	0	0	0	0	0	0	0	0	0	0	0	0	0	0	0	0	0	0	0	0	0	0	0	0	0	0	0	0	0	0	0	0	0	0	0	0
S1_489420	NC_002505.1	489420	.	C	T	886	.	DP=110787;VDB=0.963163;SGB=-6698.65;RPB=0.354133;MQB=6.53408e-14;MQSB=0;BQB=2.79997e-27;MQ0F=9.02633e-06;AC=4;AN=972;DP4=58802,38312,274,249;MQ=55;ANN=T|synonymous_variant|LOW|VC_RS02355|VC_RS02355|transcript|VC_RS02355|protein_coding|1/1|c.216G>A|p.Leu72Leu|216/558|216/558|72/185||,T|upstream_gene_variant|MODIFIER|hemW|VC_RS02335|transcript|VC_RS02335|protein_coding||c.-1775G>A|||||1775|,T|upstr…	GT:PL	0	0	0	0	0	0	0	0	0	0	0	0	0	0	0	0	0	0	0	0	0	0	0	0	0	0	0	0	0	0	0	0	0	0	0	0	0	0	0	0
S1_489489	NC_002505.1	489489	.	C	G	886	.	DP=111907;VDB=0.0777611;SGB=-6464.93;RPB=0.835378;MQB=2.69273e-14;MQSB=1.26117e-44;BQB=9.50142e-28;MQ0F=0;AC=4;AN=972;DP4=54524,41292,266,247;MQ=55;ANN=G|synonymous_variant|LOW|VC_RS02355|VC_RS02355|transcript|VC_RS02355|protein_coding|1/1|c.147G>C|p.Gly49Gly|147/558|147/558|49/185||,G|upstream_gene_variant|MODIFIER|hemW|VC_RS02335|transcript|VC_RS02335|protein_coding||c.-1844G>C|||||1844|,G|upst…	GT:PL	0	0	0	0	0	0	0	0	0	0	0	0	0	0	0	0	0	0	0	0	0	0	0	0	0	0	0	0	0	0	0	0	0	0	0	0	0	0	0	0
S1_489525	NC_002505.1	489525	.	T	A	886	.	DP=110073;VDB=0.974237;SGB=-9298.01;RPB=0.17323;MQB=2.63243e-13;MQSB=4.84773e-15;BQB=3.88832e-41;MQ0F=0;AC=4;AN=972;DP4=52303,43139,324,259;MQ=56;ANN=A|synonymous_variant|LOW|VC_RS02355|VC_RS02355|transcript|VC_RS02355|protein_coding|1/1|c.111A>T|p.Ser37Ser|111/558|111/558|37/185||,A|upstream_gene_variant|MODIFIER|hemW|VC_RS02335|transcript|VC_RS02335|protein_coding||c.-1880A>T|||||1880|,A|upstre…	GT:PL	0	0	0	0	0	0	0	0	0	0	0	0	0	0	0	0	0	0	0	0	0	0	0	0	0	0	0	0	0	0	0	0	0	0	0	0	0	0	0	0
S1_489835	NC_002505.1	489835	.	C	T	886	.	DP=100334;VDB=0.788638;SGB=-6315.4;RPB=0.998;MQB=1.54602e-14;MQSB=0;BQB=2.97227e-34;MQ0F=9.96671e-06;AC=4;AN=972;DP4=46309,40125,212,290;MQ=55;ANN=T|missense_variant|MODERATE|proC|VC_RS02360|transcript|VC_RS02360|protein_coding|1/1|c.673G>A|p.Ala225Thr|673/819|673/819|225/272||,T|upstream_gene_variant|MODIFIER|hemW|VC_RS02335|transcript|VC_RS02335|protein_coding||c.-2190G>A|||||2190|,T|upstream_g…	GT:PL	0	0	0	0	0	0	0	0	0	0	0	0	0	0	0	0	0	0	0	0	0	0	0	0	0	0	0	0	0	0	0	0	0	0	0	0	0	0	0	0
S1_489989	NC_002505.1	489989	.	C	T	886	.	DP=104397;VDB=0.201863;SGB=-3625.04;RPB=0.716693;MQB=1.58595e-13;MQSB=1.00296e-11;BQB=5.52368e-10;MQ0F=9.57882e-06;AC=4;AN=970;DP4=50446,40634,255,274;MQ=56;ANN=T|synonymous_variant|LOW|proC|VC_RS02360|transcript|VC_RS02360|protein_coding|1/1|c.519G>A|p.Ala173Ala|519/819|519/819|173/272||,T|upstream_gene_variant|MODIFIER|hemW|VC_RS02335|transcript|VC_RS02335|protein_coding||c.-2344G>A|||||2344|,T…	GT:PL	0	0	0	0	0	0	0	0	0	0	0	0	0	0	0	0	0	0	0	0	0	0	0	0	0	0	0	0	0	0	0	0	0	0	0	0	0	0	0	0
S1_490727	NC_002505.1	490727	.	T	A	886	.	DP=116619;VDB=0.787193;SGB=-10360.4;RPB=1.15227e-05;MQB=1.32463e-10;MQSB=0;BQB=2.49682e-27;MQ0F=0;AC=4;AN=978;DP4=60917,39361,290,253;MQ=56;ANN=A|missense_variant|MODERATE|VC_RS02365|VC_RS02365|transcript|VC_RS02365|protein_coding|1/1|c.544A>T|p.Thr182Ser|544/711|544/711|182/236||,A|upstream_gene_variant|MODIFIER|hemW|VC_RS02335|transcript|VC_RS02335|protein_coding||c.-3082A>T|||||3082|,A|upstrea…	GT:PL	0	0	0	0	0	0	0	0	0	0	0	0	0	0	0	0	0	0	0	0	0	0	0	0	0	0	0	0	0	0	0	0	0	0	0	0	0	0	0	0
S1_490826	NC_002505.1	490826	.	G	A	886	.	DP=114477;VDB=0.999933;SGB=-5279.22;RPB=0.792856;MQB=9.43548e-13;MQSB=0.781955;BQB=1.39479e-18;MQ0F=0;AC=4;AN=976;DP4=58316,41901,265,260;MQ=55;ANN=A|synonymous_variant|LOW|VC_RS02365|VC_RS02365|transcript|VC_RS02365|protein_coding|1/1|c.445C>T|p.Leu149Leu|445/711|445/711|149/236||,A|upstream_gene_variant|MODIFIER|hemW|VC_RS02335|transcript|VC_RS02335|protein_coding||c.-3181C>T|||||3181|,A|upstre…	GT:PL	0	0	0	0	0	0	0	0	0	0	0	0	0	0	0	0	0	0	0	0	0	0	0	0	0	0	0	0	0	0	0	0	0	0	0	0	0	0	0	0
S1_490854	NC_002505.1	490854	.	T	A	886	.	DP=112125;VDB=0.176485;SGB=-4262.69;RPB=1.11275e-06;MQB=3.48118e-13;MQSB=0.684723;BQB=2.58616e-16;MQ0F=0;AC=4;AN=976;DP4=58031,39914,313,226;MQ=56;ANN=A|synonymous_variant|LOW|VC_RS02365|VC_RS02365|transcript|VC_RS02365|protein_coding|1/1|c.417A>T|p.Ser139Ser|417/711|417/711|139/236||,A|upstream_gene_variant|MODIFIER|hemW|VC_RS02335|transcript|VC_RS02335|protein_coding||c.-3209A>T|||||3209|,A|ups…	GT:PL	0	0	0	0	0	0	0	0	0	0	0	0	0	0	0	0	0	0	0	0	0	0	0	0	0	0	0	0	0	0	0	0	0	0	0	0	0	0	0	0
S1_490913	NC_002505.1	490913	.	T	C	886	.	DP=120493;VDB=0.923876;SGB=-4077.28;RPB=0.0847515;MQB=8.50723e-15;MQSB=3.52646e-14;BQB=1.2812e-21;MQ0F=8.29924e-06;AC=4;AN=978;DP4=57786,46562,283,261;MQ=55;ANN=C|missense_variant|MODERATE|VC_RS02365|VC_RS02365|transcript|VC_RS02365|protein_coding|1/1|c.358A>G|p.Asn120Asp|358/711|358/711|120/236||,C|upstream_gene_variant|MODIFIER|hemW|VC_RS02335|transcript|VC_RS02335|protein_coding||c.-3268A>G|||…	GT:PL	0	0	0	0	0	0	0	0	0	0	0	0	0	0	0	0	0	0	0	0	0	0	0	0	0	0	0	0	0	0	0	0	0	0	0	0	0	0	0	0
S1_491085	NC_002505.1	491085	.	A	G	886	.	DP=126065;VDB=0.736471;SGB=-12323.6;RPB=0.145943;MQB=2.22605e-12;MQSB=0;BQB=2.8228e-38;MQ0F=7.93242e-06;AC=4;AN=977;DP4=65703,42474,279,276;MQ=56;ANN=G|synonymous_variant|LOW|VC_RS02365|VC_RS02365|transcript|VC_RS02365|protein_coding|1/1|c.186T>C|p.Gly62Gly|186/711|186/711|62/236||,G|upstream_gene_variant|MODIFIER|hemW|VC_RS02335|transcript|VC_RS02335|protein_coding||c.-3440T>C|||||3440|,G|upstre…	GT:PL	0	0	0	0	0	0	0	0	0	0	0	0	0	0	0	0	0	0	0	0	0	0	0	0	0	0	0	0	0	0	0	0	0	0	0	0	0	0	0	0
S1_491706	NC_002505.1	491706	.	G	A	999	.	DP=116041;VDB=0.513318;SGB=1241.77;RPB=0.000433688;MQB=0;MQSB=3.12728e-10;BQB=8.96831e-44;MQ0F=0;AC=13;AN=975;DP4=52241,47384,1060,794;MQ=56;ANN=A|synonymous_variant|LOW|VC_RS02370|VC_RS02370|transcript|VC_RS02370|protein_coding|1/1|c.411G>A|p.Ser137Ser|411/1038|411/1038|137/345||,A|upstream_gene_variant|MODIFIER|hemW|VC_RS02335|transcript|VC_RS02335|protein_coding||c.-4061C>T|||||4061|,A|upstrea…	GT:PL	0	0	0	0	0	0	0	0	0	0	0	0	0	0	0	0	0	0	0	0	0	0	0	0	0	0	0	0	0	0	0	0	0	0	0	0	0	0	0	0
S1_491925	NC_002505.1	491925	.	G	C	886	.	DP=108237;VDB=0.997287;SGB=-4195.72;RPB=0.279642;MQB=1.95251e-09;MQSB=0;BQB=1.0828e-29;MQ0F=9.23898e-06;AC=4;AN=976;DP4=55796,39451,246,226;MQ=56;ANN=C|synonymous_variant|LOW|VC_RS02370|VC_RS02370|transcript|VC_RS02370|protein_coding|1/1|c.630G>C|p.Thr210Thr|630/1038|630/1038|210/345||,C|upstream_gene_variant|MODIFIER|hemW|VC_RS02335|transcript|VC_RS02335|protein_coding||c.-4280C>G|||||4280|,C|up…	GT:PL	0	0	0	0	0	0	0	0	0	0	0	0	0	0	0	0	0	0	0	0	0	0	0	0	0	0	0	0	0	0	0	0	0	0	0	0	0	0	0	0
S1_491967	NC_002505.1	491967	.	A	G	886	.	DP=106990;VDB=0.335061;SGB=-3249.63;RPB=0.00180286;MQB=2.37766e-13;MQSB=0;BQB=1.279e-11;MQ0F=9.34667e-06;AC=4;AN=974;DP4=53625,40796,229,220;MQ=56;ANN=G|synonymous_variant|LOW|VC_RS02370|VC_RS02370|transcript|VC_RS02370|protein_coding|1/1|c.672A>G|p.Val224Val|672/1038|672/1038|224/345||,G|upstream_gene_variant|MODIFIER|hemW|VC_RS02335|transcript|VC_RS02335|protein_coding||c.-4322T>C|||||4322|,G|u…	GT:PL	0	0	0	0	0	0	0	0	0	0	0	0	0	0	0	0	0	0	0	0	0	0	0	0	0	0	0	0	0	0	0	0	0	0	0	0	0	0	0	0
S1_491979	NC_002505.1	491979	.	G	A	886	.	DP=107475;VDB=0.365124;SGB=-7756.75;RPB=0.23897;MQB=9.80639e-11;MQSB=0;BQB=1.83272e-24;MQ0F=9.30449e-06;AC=4;AN=975;DP4=55703,39493,246,244;MQ=55;ANN=A|synonymous_variant|LOW|VC_RS02370|VC_RS02370|transcript|VC_RS02370|protein_coding|1/1|c.684G>A|p.Leu228Leu|684/1038|684/1038|228/345||,A|upstream_gene_variant|MODIFIER|hemW|VC_RS02335|transcript|VC_RS02335|protein_coding||c.-4334C>T|||||4334|,A|up…	GT:PL	0	0	0	0	0	0	0	0	0	0	0	0	0	0	0	0	0	0	0	0	0	0	0	0	0	0	0	0	0	0	0	0	0	0	0	0	0	0	0	0
S1_492126	NC_002505.1	492126	.	T	C	887	.	DP=110881;VDB=0.300293;SGB=-4604.4;RPB=0.00555823;MQB=2.29898e-12;MQSB=0;BQB=8.55627e-25;MQ0F=1.80374e-05;AC=4;AN=969;DP4=54666,42279,223,251;MQ=55;ANN=C|synonymous_variant|LOW|VC_RS02370|VC_RS02370|transcript|VC_RS02370|protein_coding|1/1|c.831T>C|p.Val277Val|831/1038|831/1038|277/345||,C|upstream_gene_variant|MODIFIER|hemW|VC_RS02335|transcript|VC_RS02335|protein_coding||c.-4481A>G|||||4481|,C|…	GT:PL	0	0	0	0	0	0	0	0	0	0	0	0	0	0	0	0	0	0	0	0	0	0	0	0	0	0	0	0	0	0	0	0	0	0	0	0	0	0	0	0
S1_492156	NC_002505.1	492156	.	G	A	886	.	DP=113595;VDB=0.00262893;SGB=-7884.1;RPB=0.623959;MQB=4.33905e-10;MQSB=1.54251e-14;BQB=5.78618e-27;MQ0F=8.8032e-06;AC=4;AN=970;DP4=53129,45414,216,269;MQ=55;ANN=A|synonymous_variant|LOW|VC_RS02370|VC_RS02370|transcript|VC_RS02370|protein_coding|1/1|c.861G>A|p.Pro287Pro|861/1038|861/1038|287/345||,A|upstream_gene_variant|MODIFIER|hemW|VC_RS02335|transcript|VC_RS02335|protein_coding||c.-4511C>T||||…	GT:PL	0	0	0	0	0	0	0	0	0	0	0	0	0	0	0	0	0	0	0	0	0	0	0	0	0	0	0	0	0	0	0	0	0	0	0	0	0	0	0	0
S1_492159	NC_002505.1	492159	.	A	G	886	.	DP=113973;VDB=0.000193415;SGB=-5187.41;RPB=0.75203;MQB=1.05805e-10;MQSB=6.18088e-11;BQB=2.3944e-17;MQ0F=8.77401e-06;AC=4;AN=970;DP4=53051,45884,193,251;MQ=56;ANN=G|synonymous_variant|LOW|VC_RS02370|VC_RS02370|transcript|VC_RS02370|protein_coding|1/1|c.864A>G|p.Ala288Ala|864/1038|864/1038|288/345||,G|upstream_gene_variant|MODIFIER|hemW|VC_RS02335|transcript|VC_RS02335|protein_coding||c.-4514T>C|||…	GT:PL	0	0	0	0	0	0	0	0	0	0	0	0	0	0	0	0	0	0	0	0	0	0	0	0	0	0	0	0	0	0	0	0	0	0	0	0	0	0	0	0
S1_492162	NC_002505.1	492162	.	T	C	886	.	DP=113927;VDB=0.000257641;SGB=-4656.57;RPB=0.344562;MQB=3.59964e-10;MQSB=9.9593e-08;BQB=7.21039e-11;MQ0F=8.77755e-06;AC=4;AN=970;DP4=52921,46566,197,233;MQ=56;ANN=C|synonymous_variant|LOW|VC_RS02370|VC_RS02370|transcript|VC_RS02370|protein_coding|1/1|c.867T>C|p.Ile289Ile|867/1038|867/1038|289/345||,C|upstream_gene_variant|MODIFIER|hemW|VC_RS02335|transcript|VC_RS02335|protein_coding||c.-4517A>G||…	GT:PL	0	0	0	0	0	0	0	0	0	0	0	0	0	0	0	0	0	0	0	0	0	0	0	0	0	0	0	0	0	0	0	0	0	0	0	0	0	0	0	0
S1_492668	NC_002505.1	492668	.	C	G	886	.	DP=110238;VDB=0.897496;SGB=-6240.04;RPB=0.999024;MQB=2.16905e-11;MQSB=0.0064327;BQB=6.41739e-19;MQ0F=0;AC=4;AN=973;DP4=52635,44438,234,250;MQ=56;ANN=G|synonymous_variant|LOW|VC_RS02375|VC_RS02375|transcript|VC_RS02375|protein_coding|1/1|c.321C>G|p.Leu107Leu|321/1107|321/1107|107/368||,G|upstream_gene_variant|MODIFIER|VC_RS02340|VC_RS02340|transcript|VC_RS02340|protein_coding||c.-4427G>C|||||4427|…	GT:PL	0	0	0	0	0	0	0	0	0	0	0	0	0	0	0	0	0	0	0	0	0	0	0	0	0	0	0	0	0	0	0	0	0	0	0	0	0	0	0	0
S1_492875	NC_002505.1	492875	.	G	C	886	.	DP=105902;VDB=0.464811;SGB=-5528.04;RPB=0.359232;MQB=5.4935e-10;MQSB=0;BQB=5.04925e-19;MQ0F=9.44269e-06;AC=4;AN=976;DP4=58228,35182,275,209;MQ=56;ANN=C|synonymous_variant|LOW|VC_RS02375|VC_RS02375|transcript|VC_RS02375|protein_coding|1/1|c.528G>C|p.Val176Val|528/1107|528/1107|176/368||,C|upstream_gene_variant|MODIFIER|VC_RS02340|VC_RS02340|transcript|VC_RS02340|protein_coding||c.-4634C>G|||||4634…	GT:PL	0	0	0	0	0	0	0	0	0	0	0	0	0	0	0	0	0	0	0	0	0	0	0	0	0	0	0	0	0	0	0	0	0	0	0	0	0	0	0	0
S1_497343	NC_002505.1	497343	.	A	T	999	.	DP=113297;VDB=0.811084;SGB=-3308.58;RPB=0.332066;MQB=1.40402e-24;MQSB=0;BQB=0.00811916;MQ0F=0;AC=20;AN=977;DP4=57900,39700,506,415;MQ=56;ANN=T|missense_variant|MODERATE|gshB|VC_RS02400|transcript|VC_RS02400|protein_coding|1/1|c.512T>A|p.Phe171Tyr|512/957|512/957|171/318||,T|upstream_gene_variant|MODIFIER|ruvX|VC_RS02390|transcript|VC_RS02390|protein_coding||c.-1125T>A|||||1125|,T|upstream_gene_va…	GT:PL	0	0	0	0	0	0	0	0	0	0	0	0	0	0	0	0	0	0	0	0	0	0	0	0	0	0	0	0	0	0	0	0	0	0	0	0	0	0	0	0
S1_497577	NC_002505.1	497577	.	G	A	999	.	DP=122032;VDB=0.999969;SGB=9366.26;RPB=4.06377e-44;MQB=0;MQSB=0;BQB=0;MQ0F=8.19457e-06;AC=51;AN=977;DP4=57061,40730,3211,2178;MQ=56;ANN=A|missense_variant|MODERATE|gshB|VC_RS02400|transcript|VC_RS02400|protein_coding|1/1|c.278C>T|p.Thr93Ile|278/957|278/957|93/318||,A|upstream_gene_variant|MODIFIER|ruvX|VC_RS02390|transcript|VC_RS02390|protein_coding||c.-1359C>T|||||1359|,A|upstream_gene_variant|M…	GT:PL	0	0	0	0	0	0	0	0	0	0	0	0	0	0	0	0	0	0	0	0	0	0	0	0	0	0	0	0	0	0	0	0	0	0	0	0	0	0	0	0
S1_497903	NC_002505.1	497903	.	C	T	886	.	DP=109360;VDB=0.674248;SGB=-5071.11;RPB=0.987196;MQB=2.71146e-13;MQSB=8.66926e-14;BQB=3.28857e-18;MQ0F=0;AC=4;AN=974;DP4=56029,38257,269,211;MQ=56;ANN=T|missense_variant|MODERATE|rsmE|VC_RS02405|transcript|VC_RS02405|protein_coding|1/1|c.697G>A|p.Ala233Thr|697/732|697/732|233/243||,T|upstream_gene_variant|MODIFIER|ruvX|VC_RS02390|transcript|VC_RS02390|protein_coding||c.-1685G>A|||||1685|,T|upstre…	GT:PL	0	0	0	0	0	0	0	0	0	0	0	0	0	0	0	0	0	0	0	0	0	0	0	0	0	0	0	0	0	0	0	0	0	0	0	0	0	0	0	0
S1_500873	NC_002505.1	500873	.	G	T	886	.	DP=128816;VDB=0.551513;SGB=-7903.88;RPB=0.0967862;MQB=3.99218e-12;MQSB=0;BQB=6.31835e-32;MQ0F=7.76301e-06;AC=4;AN=976;DP4=65001,46535,268,270;MQ=56;ANN=T|missense_variant|MODERATE|metK|VC_RS02420|transcript|VC_RS02420|protein_coding|1/1|c.455C>A|p.Ala152Glu|455/1158|455/1158|152/385||,T|upstream_gene_variant|MODIFIER|ruvX|VC_RS02390|transcript|VC_RS02390|protein_coding||c.-4655C>A|||||4655|,T|ups…	GT:PL	0	0	0	0	0	0	0	0	0	0	0	0	0	0	0	0	0	0	0	0	0	0	0	0	0	0	0	0	0	0	0	0	0	0	0	0	0	0	0	0
S1_514443	NC_002505.1	514443	.	C	T	999	.	DP=112175;VDB=0.603355;SGB=-2321.77;RPB=4.03691e-05;MQB=4.54322e-21;MQSB=0;BQB=0;MQ0F=0;AC=12;AN=975;DP4=61809,34935,796,573;MQ=56;ANN=T|upstream_gene_variant|MODIFIER|VC_RS02460|VC_RS02460|transcript|VC_RS02460|protein_coding||c.-2104G>A|||||2104|,T|upstream_gene_variant|MODIFIER|VC_RS02480|VC_RS02480|transcript|VC_RS02480|protein_coding||c.-2129C>T|||||2129|,T|upstream_gene_variant|MODIFIER|glm…	GT:PL	0	0	0	0	0	0	0	0	0	0	0	0	0	0	0	1	0	0	0	0	0	0	0	0	0	0	0	0	0	0	0	0	0	0	0	0	0	0	0	0
S1_521838	NC_002505.1	521838	.	T	A	999	.	DP=113487;VDB=0.302006;SGB=9274.8;RPB=0.045959;MQB=0;MQSB=0;BQB=0;MQ0F=0;AC=72;AN=977;DP4=57657,34950,3495,2901;MQ=56;ANN=A|missense_variant|MODERATE|VC_RS02495|VC_RS02495|transcript|VC_RS02495|protein_coding|1/1|c.557A>T|p.Lys186Ile|557/1761|557/1761|186/586||,A|upstream_gene_variant|MODIFIER|VC_RS02490|VC_RS02490|transcript|VC_RS02490|protein_coding||c.-1461A>T|||||1461|,A|downstream_gene_varia…	GT:PL	0	1	1	0	0	0	0	0	1	0	0	0	0	0	0	0	0	0	0	0	0	0	0	0	0	1	0	0	0	0	0	0	0	0	0	0	0	0	0	0
S1_522136	NC_002505.1	522136	.	C	A	999	.	DP=115826;VDB=0.491498;SGB=14864.4;RPB=9.37573e-17;MQB=0;MQSB=0.556459;BQB=0;MQ0F=1.72673e-05;AC=92;AN=977;DP4=54085,39090,4978,4003;MQ=56;ANN=A|stop_gained|HIGH|VC_RS02495|VC_RS02495|transcript|VC_RS02495|protein_coding|1/1|c.259G>T|p.Glu87*|259/1761|259/1761|87/586||,A|upstream_gene_variant|MODIFIER|VC_RS02490|VC_RS02490|transcript|VC_RS02490|protein_coding||c.-1759G>T|||||1759|,A|downstream_ge…	GT:PL	1	1	1	0	0	0	0	0	1	0	0	0	0	0	0	0	0	0	0	0	0	0	0	0	0	1	0	0	0	0	0	0	0	0	0	0	0	0	0	0
S1_523863	NC_002505.1	523863	.	G	T	999	.	DP=119672;VDB=0.583569;SGB=-6610.75;RPB=0.0601192;MQB=2.32073e-17;MQSB=0;BQB=5.38353e-19;MQ0F=0;AC=5;AN=949;DP4=58565,43792,446,369;MQ=56;ANN=T|synonymous_variant|LOW|VC_RS02500|VC_RS02500|transcript|VC_RS02500|protein_coding|1/1|c.1255C>A|p.Arg419Arg|1255/1962|1255/1962|419/653||,T|upstream_gene_variant|MODIFIER|VC_RS02490|VC_RS02490|transcript|VC_RS02490|protein_coding||c.-3486C>A|||||3486|,T|u…	GT:PL	0	0	0	0	0	0	0	0	0	0	0	0	0	0	0	0	0	0	0	0	0	0	0	0	0	0	0	.	0	0	0	0	0	0	.	0	0	0	0	0
S1_524709	NC_002505.1	524709	.	C	A	999	.	DP=120028;VDB=0.564853;SGB=-4355.96;RPB=0.290391;MQB=2.62616e-15;MQSB=0;BQB=7.05751e-12;MQ0F=0;AC=6;AN=946;DP4=61004,43708,435,318;MQ=56;ANN=A|missense_variant|MODERATE|VC_RS02500|VC_RS02500|transcript|VC_RS02500|protein_coding|1/1|c.409G>T|p.Asp137Tyr|409/1962|409/1962|137/653||,A|upstream_gene_variant|MODIFIER|VC_RS02490|VC_RS02490|transcript|VC_RS02490|protein_coding||c.-4332G>T|||||4332|,A|up…	GT:PL	0	0	0	0	0	0	0	0	0	0	.	0	0	0	0	0	0	0	0	0	0	0	0	0	0	0	0	.	0	0	0	0	0	0	.	0	0	0	0	0
S1_526320	NC_002505.1	526320	.	A	G	999	.	DP=117555;VDB=0.655254;SGB=638.377;RPB=0.0785476;MQB=1.4013e-45;MQSB=0;BQB=6.03067e-22;MQ0F=0.000374293;AC=24;AN=909;DP4=64155,37345,1208,903;MQ=56;ANN=G|missense_variant|MODERATE|VC_RS02510|VC_RS02510|transcript|VC_RS02510|protein_coding|1/1|c.470T>C|p.Ile157Thr|470/1167|470/1167|157/388||,G|upstream_gene_variant|MODIFIER|VC_RS02495|VC_RS02495|transcript|VC_RS02495|protein_coding||c.-3926T>C||||…	GT:PL	0	0	0	0	0	0	0	0	0	0	0	0	0	0	0	0	0	0	0	0	0	0	0	0	0	0	0	.	0	0	0	0	0	0	0	0	0	0	0	0
S1_526389	NC_002505.1	526389	.	T	G	999	.	DP=116258;VDB=0.0546318;SGB=-9036.11;RPB=0.9487;MQB=4.83933e-33;MQSB=1.34266e-25;BQB=1.55532e-39;MQ0F=0;AC=10;AN=907;DP4=60319,39217,818,758;MQ=56;ANN=G|missense_variant|MODERATE|VC_RS02510|VC_RS02510|transcript|VC_RS02510|protein_coding|1/1|c.401A>C|p.His134Pro|401/1167|401/1167|134/388||,G|upstream_gene_variant|MODIFIER|VC_RS02495|VC_RS02495|transcript|VC_RS02495|protein_coding||c.-3995A>C|||||…	GT:PL	0	0	0	0	0	0	0	0	0	0	0	0	0	0	0	0	0	0	0	0	0	0	0	0	0	0	0	.	0	0	0	0	0	0	.	0	0	0	0	0
S1_528317	NC_002505.1	528317	.	T	C	217	.	DP=117329;VDB=0.712918;SGB=-6.09902;RPB=0.996621;MQB=5.02757e-30;MQSB=0;BQB=2.43198e-10;MQ0F=0;AC=4;AN=911;DP4=63537,37663,1246,414;MQ=56;ANN=C|synonymous_variant|LOW|VC_RS02520|VC_RS02520|transcript|VC_RS02520|protein_coding|1/1|c.13T>C|p.Leu5Leu|13/645|13/645|5/214||,C|upstream_gene_variant|MODIFIER|VC_RS02500|VC_RS02500|transcript|VC_RS02500|protein_coding||c.-3200A>G|||||3200|,C|upstream_gene…	GT:PL	0	0	0	0	0	0	0	0	0	0	0	0	0	0	0	0	0	0	0	0	0	0	0	0	0	0	0	.	0	0	0	0	0	0	.	0	0	0	0	0
S1_544447	NC_002505.1	544447	.	C	T	999	.	DP=76534;VDB=0.253239;SGB=24998;RPB=1.9552e-06;MQB=1.53061e-40;MQSB=9.18617e-24;BQB=0;MQ0F=0;AC=742;AN=861;DP4=6325,5728,32973,22716;MQ=58;ANN=T|missense_variant|MODERATE|VC_RS02605|VC_RS02605|transcript|VC_RS02605|protein_coding|1/1|c.68C>T|p.Ser23Phe|68/798|68/798|23/265||,T|upstream_gene_variant|MODIFIER|VC_RS02590|VC_RS02590|transcript|VC_RS02590|protein_coding||c.-4913G>A|||||4913|,T|upstrea…	GT:PL	.	.	.	1	0	0	1	0	.	1	.	1	1	1	1	1	1	1	1	1	1	1	1	1	1	.	0	.	0	0	0	0	0	0	1	0	0	0	0	0
S1_544988	NC_002505.1	544988	.	C	T	888	.	DP=99263;VDB=0.241238;SGB=-5849.5;RPB=0.874065;MQB=0.023948;MQSB=0;BQB=1.62504e-09;MQ0F=0;AC=4;AN=867;DP4=50671,32626,225,51;MQ=57;ANN=T|synonymous_variant|LOW|VC_RS02605|VC_RS02605|transcript|VC_RS02605|protein_coding|1/1|c.609C>T|p.Val203Val|609/798|609/798|203/265||,T|upstream_gene_variant|MODIFIER|radC|VC_RS02595|transcript|VC_RS02595|protein_coding||c.-4984G>A|||||4984|,T|upstream_gene_varia…	GT:PL	.	.	.	0	0	0	0	0	.	0	0	0	0	0	0	.	0	0	0	0	0	0	0	0	0	.	0	.	0	0	0	0	0	0	.	0	0	0	0	0
S1_545842	NC_002505.1	545842	.	T	G	999	.	DP=100331;VDB=0.529575;SGB=2809.19;RPB=0.0177951;MQB=1.80768e-16;MQSB=0;BQB=1.91537e-13;MQ0F=0;AC=14;AN=879;DP4=52417,31909,1001,757;MQ=57;ANN=G|missense_variant|MODERATE|VC_RS02610|VC_RS02610|transcript|VC_RS02610|protein_coding|1/1|c.669T>G|p.Asn223Lys|669/1881|669/1881|223/626||,G|upstream_gene_variant|MODIFIER|VC_RS02615|VC_RS02615|transcript|VC_RS02615|protein_coding||c.-1316T>G|||||1316|,G|…	GT:PL	.	.	.	0	0	0	0	0	.	0	.	0	0	0	0	0	0	0	0	0	0	0	0	0	0	.	0	0	0	0	0	0	0	0	.	0	0	0	0	0
S1_545919	NC_002505.1	545919	.	T	G	999	.	DP=104402;VDB=0.74585;SGB=20597.4;RPB=1.33531e-16;MQB=0;MQSB=0;BQB=0;MQ0F=0;AC=193;AN=885;DP4=45454,28849,11577,3457;MQ=57;ANN=G|missense_variant|MODERATE|VC_RS02610|VC_RS02610|transcript|VC_RS02610|protein_coding|1/1|c.746T>G|p.Leu249Trp|746/1881|746/1881|249/626||,G|upstream_gene_variant|MODIFIER|VC_RS02615|VC_RS02615|transcript|VC_RS02615|protein_coding||c.-1239T>G|||||1239|,G|downstream_gene_…	GT:PL	.	.	.	0	0	0	0	0	.	0	0	0	0	0	0	0	0	0	0	0	0	0	0	0	0	.	0	.	0	0	0	0	0	0	.	0	0	0	0	0
S1_545996	NC_002505.1	545996	.	C	T	999	.	DP=106281;VDB=0.477664;SGB=-573.901;RPB=0.117183;MQB=8.24391e-38;MQSB=0;BQB=0.04537;MQ0F=0;AC=14;AN=881;DP4=59279,31825,955,872;MQ=56;ANN=T|missense_variant|MODERATE|VC_RS02610|VC_RS02610|transcript|VC_RS02610|protein_coding|1/1|c.823C>T|p.Leu275Phe|823/1881|823/1881|275/626||,T|upstream_gene_variant|MODIFIER|VC_RS02615|VC_RS02615|transcript|VC_RS02615|protein_coding||c.-1162C>T|||||1162|,T|downs…	GT:PL	.	.	.	0	0	0	0	0	.	0	0	0	0	0	0	0	0	0	0	0	0	0	0	0	0	.	0	.	0	0	0	0	0	0	.	0	0	0	0	0
S1_548861	NC_002505.1	548861	.	A	G	999	.	DP=113691;VDB=0;SGB=-10395.9;RPB=0;MQB=1.54379e-14;MQSB=0;BQB=0.00154206;MQ0F=1.75915e-05;AC=70;AN=944;DP4=56384,38637,1147,88;MQ=56;ANN=G|synonymous_variant|LOW|VC_RS02620|VC_RS02620|transcript|VC_RS02620|protein_coding|1/1|c.1161T>C|p.Ser387Ser|1161/1242|1161/1242|387/413||,G|downstream_gene_variant|MODIFIER|VC_RS02605|VC_RS02605|transcript|VC_RS02605|protein_coding||c.*3684A>G|||||3684|,G|down…	GT:PL	1	1	1	0	0	0	0	0	1	0	0	0	0	0	0	0	0	0	0	0	0	0	0	0	0	1	0	.	0	0	0	0	0	0	.	0	0	0	0	0
S1_548863	NC_002505.1	548863	.	T	A	999	.	DP=114007;VDB=0;SGB=-7239.69;RPB=0;MQB=7.85953e-14;MQSB=0;BQB=0.0093699;MQ0F=1.75428e-05;AC=69;AN=945;DP4=56046,38836,1162,41;MQ=56;ANN=A|missense_variant|MODERATE|VC_RS02620|VC_RS02620|transcript|VC_RS02620|protein_coding|1/1|c.1159A>T|p.Ser387Cys|1159/1242|1159/1242|387/413||,A|downstream_gene_variant|MODIFIER|VC_RS02605|VC_RS02605|transcript|VC_RS02605|protein_coding||c.*3686T>A|||||3686|,A|do…	GT:PL	1	1	1	0	0	0	0	0	1	0	0	0	0	0	0	0	0	0	0	0	0	0	0	0	0	1	0	.	0	0	0	0	0	0	.	0	0	0	0	0
S1_548882	NC_002505.1	548882	.	T	C	999	.	DP=115587;VDB=4.39389e-09;SGB=-5886.81;RPB=0;MQB=7.61234e-07;MQSB=0;BQB=3.8919e-09;MQ0F=8.65149e-06;AC=70;AN=945;DP4=55970,41033,1420,31;MQ=56;ANN=C|synonymous_variant|LOW|VC_RS02620|VC_RS02620|transcript|VC_RS02620|protein_coding|1/1|c.1140A>G|p.Glu380Glu|1140/1242|1140/1242|380/413||,C|downstream_gene_variant|MODIFIER|VC_RS02605|VC_RS02605|transcript|VC_RS02605|protein_coding||c.*3705T>C|||||37…	GT:PL	1	1	1	0	0	0	0	0	1	0	0	0	0	0	0	0	0	0	0	0	0	0	0	0	0	1	0	.	0	0	0	0	0	0	.	0	0	0	0	0
S1_548885	NC_002505.1	548885	.	G	A	999	.	DP=116243;VDB=5.20287e-05;SGB=-6357.32;RPB=4.71894e-20;MQB=8.98639e-07;MQSB=1.28639e-42;BQB=1.6475e-06;MQ0F=8.60267e-06;AC=71;AN=945;DP4=55987,41402,1440,28;MQ=56;ANN=A|synonymous_variant|LOW|VC_RS02620|VC_RS02620|transcript|VC_RS02620|protein_coding|1/1|c.1137C>T|p.Leu379Leu|1137/1242|1137/1242|379/413||,A|downstream_gene_variant|MODIFIER|VC_RS02605|VC_RS02605|transcript|VC_RS02605|protein_codin…	GT:PL	1	1	1	0	0	0	0	0	1	0	0	0	0	0	0	0	0	0	0	0	0	0	0	0	0	1	0	.	0	0	0	0	0	0	.	0	0	0	0	0
S1_548899	NC_002505.1	548899	.	T	G	999	.	DP=117678;VDB=1.1586e-19;SGB=-5560.49;RPB=0;MQB=0;MQSB=0;BQB=0.0156891;MQ0F=8.49777e-06;AC=62;AN=937;DP4=57583,41218,1118,23;MQ=56;ANN=G|synonymous_variant|LOW|VC_RS02620|VC_RS02620|transcript|VC_RS02620|protein_coding|1/1|c.1123A>C|p.Arg375Arg|1123/1242|1123/1242|375/413||,G|downstream_gene_variant|MODIFIER|VC_RS02605|VC_RS02605|transcript|VC_RS02605|protein_coding||c.*3722T>G|||||3722|,G|downst…	GT:PL	1	1	1	0	0	0	0	0	1	0	0	0	0	0	0	0	0	0	0	0	0	0	0	0	0	.	0	.	0	0	0	0	0	0	0	0	0	0	0	0
S1_548900	NC_002505.1	548900	.	G	A	999	.	DP=121175;VDB=4.61732e-18;SGB=-7451.44;RPB=1.5977e-32;MQB=5.13499e-40;MQSB=0;BQB=4.58511e-32;MQ0F=8.25253e-06;AC=62;AN=937;DP4=60018,41410,1117,40;MQ=56;ANN=A|synonymous_variant|LOW|VC_RS02620|VC_RS02620|transcript|VC_RS02620|protein_coding|1/1|c.1122C>T|p.Asn374Asn|1122/1242|1122/1242|374/413||,A|downstream_gene_variant|MODIFIER|VC_RS02605|VC_RS02605|transcript|VC_RS02605|protein_coding||c.*3723…	GT:PL	1	1	1	0	0	0	0	0	1	0	0	0	0	0	0	0	0	0	0	0	0	0	0	0	0	.	0	.	0	0	0	0	0	0	0	0	0	0	0	0
S1_548903	NC_002505.1	548903	.	G	A	999	.	DP=121121;VDB=5.85689e-17;SGB=-7708.47;RPB=9.0592e-19;MQB=1.35365e-42;MQSB=0;BQB=3.07026e-10;MQ0F=8.25621e-06;AC=61;AN=937;DP4=59886,41366,1135,32;MQ=56;ANN=A|synonymous_variant|LOW|VC_RS02620|VC_RS02620|transcript|VC_RS02620|protein_coding|1/1|c.1119C>T|p.Tyr373Tyr|1119/1242|1119/1242|373/413||,A|downstream_gene_variant|MODIFIER|VC_RS02605|VC_RS02605|transcript|VC_RS02605|protein_coding||c.*3726…	GT:PL	1	1	1	0	0	0	0	0	1	0	0	0	0	0	0	0	0	0	0	0	0	0	0	0	0	.	0	.	0	0	0	0	0	0	0	0	0	0	0	0
S1_548906	NC_002505.1	548906	.	T	A	999	.	DP=119789;VDB=2.35571e-17;SGB=-6033.32;RPB=1.06524e-09;MQB=1.28919e-43;MQSB=0;BQB=6.34498e-09;MQ0F=8.34801e-06;AC=61;AN=937;DP4=60130,40380,1113,23;MQ=56;ANN=A|synonymous_variant|LOW|VC_RS02620|VC_RS02620|transcript|VC_RS02620|protein_coding|1/1|c.1116A>T|p.Ala372Ala|1116/1242|1116/1242|372/413||,A|downstream_gene_variant|MODIFIER|VC_RS02605|VC_RS02605|transcript|VC_RS02605|protein_coding||c.*372…	GT:PL	1	1	1	0	0	0	0	0	1	0	0	0	0	0	0	0	0	0	0	0	0	0	0	0	0	.	0	.	0	0	0	0	0	0	0	0	0	0	0	0
S1_548918	NC_002505.1	548918	.	C	T	999	.	DP=119505;VDB=0.300593;SGB=-4828.44;RPB=0;MQB=0;MQSB=0;BQB=2.27186e-11;MQ0F=5.8575e-05;AC=75;AN=949;DP4=60221,39465,1961,35;MQ=56;ANN=T|synonymous_variant|LOW|VC_RS02620|VC_RS02620|transcript|VC_RS02620|protein_coding|1/1|c.1104G>A|p.Glu368Glu|1104/1242|1104/1242|368/413||,T|downstream_gene_variant|MODIFIER|VC_RS02605|VC_RS02605|transcript|VC_RS02605|protein_coding||c.*3741C>T|||||3741|,T|downstr…	GT:PL	1	1	1	0	0	0	0	0	1	0	0	0	0	0	0	0	0	0	0	0	0	0	0	0	0	1	0	.	0	0	0	0	0	0	0	0	0	0	0	0
S1_548927	NC_002505.1	548927	.	G	A	999	.	DP=118253;VDB=0.00342919;SGB=-5274.15;RPB=1.70526e-36;MQB=0;MQSB=3.81054e-38;BQB=1.15808e-18;MQ0F=5.91951e-05;AC=73;AN=948;DP4=58162,40589,2015,40;MQ=56;ANN=A|synonymous_variant|LOW|VC_RS02620|VC_RS02620|transcript|VC_RS02620|protein_coding|1/1|c.1095C>T|p.Asp365Asp|1095/1242|1095/1242|365/413||,A|downstream_gene_variant|MODIFIER|VC_RS02605|VC_RS02605|transcript|VC_RS02605|protein_coding||c.*3750…	GT:PL	1	1	1	0	0	0	0	0	1	0	0	0	0	0	0	0	0	0	0	0	0	0	0	0	0	1	0	.	0	0	0	0	0	0	0	0	0	0	0	0
S1_548930	NC_002505.1	548930	.	T	A	999	.	DP=118643;VDB=0.0039968;SGB=-2565.48;RPB=3.94799e-16;MQB=0;MQSB=6.83175e-37;BQB=5.24329e-13;MQ0F=5.90005e-05;AC=74;AN=948;DP4=58459,40670,1987,27;MQ=56;ANN=A|synonymous_variant|LOW|VC_RS02620|VC_RS02620|transcript|VC_RS02620|protein_coding|1/1|c.1092A>T|p.Val364Val|1092/1242|1092/1242|364/413||,A|downstream_gene_variant|MODIFIER|VC_RS02605|VC_RS02605|transcript|VC_RS02605|protein_coding||c.*3753T…	GT:PL	1	1	1	0	0	0	0	0	1	0	0	0	0	0	0	0	0	0	0	0	0	0	0	0	0	1	0	.	0	0	0	0	0	0	0	0	0	0	0	0
S1_548941	NC_002505.1	548941	.	G	A	999	.	DP=121032;VDB=0.0010415;SGB=-3108.74;RPB=1.75665e-25;MQB=0;MQSB=0;BQB=1.6386e-35;MQ0F=0.000156983;AC=75;AN=948;DP4=60275,40532,2264,20;MQ=56;ANN=A|synonymous_variant|LOW|VC_RS02620|VC_RS02620|transcript|VC_RS02620|protein_coding|1/1|c.1081C>T|p.Leu361Leu|1081/1242|1081/1242|361/413||,A|downstream_gene_variant|MODIFIER|VC_RS02605|VC_RS02605|transcript|VC_RS02605|protein_coding||c.*3764G>A|||||3764…	GT:PL	1	1	1	0	0	0	0	0	1	0	0	0	0	0	0	0	0	0	0	0	0	0	0	0	0	1	0	.	0	0	0	0	0	0	0	0	0	0	0	0
S1_548945	NC_002505.1	548945	.	T	A	999	.	DP=117751;VDB=0.0020492;SGB=-1165.52;RPB=0.00422562;MQB=0;MQSB=0;BQB=1.2844e-30;MQ0F=0.000144372;AC=73;AN=948;DP4=59565,38922,2243,23;MQ=56;ANN=A|synonymous_variant|LOW|VC_RS02620|VC_RS02620|transcript|VC_RS02620|protein_coding|1/1|c.1077A>T|p.Ala359Ala|1077/1242|1077/1242|359/413||,A|downstream_gene_variant|MODIFIER|VC_RS02605|VC_RS02605|transcript|VC_RS02605|protein_coding||c.*3768T>A|||||3768|…	GT:PL	1	1	1	0	0	0	0	0	1	0	0	0	0	0	0	0	0	0	0	0	0	0	0	0	0	1	0	.	0	0	0	0	0	0	0	0	0	0	0	0
S1_548956	NC_002505.1	548956	.	T	C	999	.	DP=118970;VDB=0.000173061;SGB=-2474.57;RPB=1.89104e-25;MQB=0;MQSB=0;BQB=8.0831e-17;MQ0F=0.000142893;AC=75;AN=949;DP4=60948,38451,2397,26;MQ=56;ANN=C|missense_variant|MODERATE|VC_RS02620|VC_RS02620|transcript|VC_RS02620|protein_coding|1/1|c.1066A>G|p.Ile356Val|1066/1242|1066/1242|356/413||,C|downstream_gene_variant|MODIFIER|VC_RS02605|VC_RS02605|transcript|VC_RS02605|protein_coding||c.*3779T>C||||…	GT:PL	1	1	1	0	0	0	0	0	1	0	0	0	0	0	0	0	0	0	0	0	0	0	0	0	0	1	0	.	0	0	0	0	0	0	0	0	0	0	0	0
S1_548960	NC_002505.1	548960	.	T	A	999	.	DP=118233;VDB=0.000420256;SGB=-3116.39;RPB=6.62674e-05;MQB=0;MQSB=0;BQB=1.52954e-36;MQ0F=0.000143784;AC=75;AN=947;DP4=60465,38510,2404,32;MQ=56;ANN=A|synonymous_variant|LOW|VC_RS02620|VC_RS02620|transcript|VC_RS02620|protein_coding|1/1|c.1062A>T|p.Pro354Pro|1062/1242|1062/1242|354/413||,A|downstream_gene_variant|MODIFIER|VC_RS02605|VC_RS02605|transcript|VC_RS02605|protein_coding||c.*3783T>A|||||3…	GT:PL	1	1	1	0	0	0	0	0	1	0	0	0	0	0	0	0	0	0	0	0	0	0	0	0	0	1	0	.	0	0	0	0	0	0	0	0	0	0	0	0
S1_548969	NC_002505.1	548969	.	A	T	999	.	DP=118546;VDB=0.0259707;SGB=-5536.85;RPB=9.29976e-10;MQB=0;MQSB=0;BQB=2.88874e-20;MQ0F=0.000177146;AC=75;AN=947;DP4=59826,38768,2670,59;MQ=56;ANN=T|synonymous_variant|LOW|VC_RS02620|VC_RS02620|transcript|VC_RS02620|protein_coding|1/1|c.1053T>A|p.Gly351Gly|1053/1242|1053/1242|351/413||,T|downstream_gene_variant|MODIFIER|VC_RS02605|VC_RS02605|transcript|VC_RS02605|protein_coding||c.*3792A>T|||||379…	GT:PL	1	1	1	0	0	0	0	0	1	0	0	0	0	0	0	0	0	0	0	0	0	0	0	0	0	1	0	.	0	0	0	0	0	0	0	0	0	0	0	0
S1_548975	NC_002505.1	548975	.	T	C	999	.	DP=118769;VDB=9.72793e-08;SGB=-4453.91;RPB=1.12153e-05;MQB=0;MQSB=0;BQB=0;MQ0F=0.000109456;AC=75;AN=945;DP4=59343,39575,2385,32;MQ=56;ANN=C|synonymous_variant|LOW|VC_RS02620|VC_RS02620|transcript|VC_RS02620|protein_coding|1/1|c.1047A>G|p.Glu349Glu|1047/1242|1047/1242|349/413||,C|downstream_gene_variant|MODIFIER|VC_RS02605|VC_RS02605|transcript|VC_RS02605|protein_coding||c.*3798T>C|||||3798|,C|dow…	GT:PL	1	1	1	0	0	0	0	0	1	0	0	0	0	0	0	0	0	0	0	0	0	0	0	0	0	1	0	.	0	0	0	0	0	0	0	0	0	0	0	0
S1_548978	NC_002505.1	548978	.	A	G	999	.	DP=119620;VDB=6.51682e-09;SGB=-2562.28;RPB=0.548223;MQB=0;MQSB=0;BQB=0;MQ0F=0.000108677;AC=75;AN=945;DP4=59599,39902,2373,30;MQ=56;ANN=G|synonymous_variant|LOW|VC_RS02620|VC_RS02620|transcript|VC_RS02620|protein_coding|1/1|c.1044T>C|p.Asn348Asn|1044/1242|1044/1242|348/413||,G|downstream_gene_variant|MODIFIER|VC_RS02605|VC_RS02605|transcript|VC_RS02605|protein_coding||c.*3801A>G|||||3801|,G|downst…	GT:PL	1	1	1	0	0	0	0	0	1	0	0	0	0	0	0	0	0	0	0	0	0	0	0	0	0	1	0	.	0	0	0	0	0	0	0	0	0	0	0	0
S1_548987	NC_002505.1	548987	.	T	G	999	.	DP=120046;VDB=0.0141312;SGB=-564.818;RPB=5.18961e-13;MQB=0;MQSB=0;BQB=0;MQ0F=0.000124952;AC=76;AN=945;DP4=59474,39842,2852,25;MQ=56;ANN=G|synonymous_variant|LOW|VC_RS02620|VC_RS02620|transcript|VC_RS02620|protein_coding|1/1|c.1035A>C|p.Thr345Thr|1035/1242|1035/1242|345/413||,G|downstream_gene_variant|MODIFIER|VC_RS02605|VC_RS02605|transcript|VC_RS02605|protein_coding||c.*3810T>G|||||3810|,G|downs…	GT:PL	1	1	1	0	0	0	0	0	1	0	0	0	0	0	0	0	0	0	0	0	0	0	0	0	0	1	0	.	0	0	0	0	0	0	.	0	0	0	0	0
S1_548993	NC_002505.1	548993	.	C	T	999	.	DP=119705;VDB=0.0965481;SGB=-1096.14;RPB=0.000239561;MQB=0;MQSB=0;BQB=1.4013e-45;MQ0F=0.000133662;AC=76;AN=946;DP4=58628,41047,3010,30;MQ=56;ANN=T|synonymous_variant|LOW|VC_RS02620|VC_RS02620|transcript|VC_RS02620|protein_coding|1/1|c.1029G>A|p.Ala343Ala|1029/1242|1029/1242|343/413||,T|downstream_gene_variant|MODIFIER|VC_RS02605|VC_RS02605|transcript|VC_RS02605|protein_coding||c.*3816C>T|||||3816…	GT:PL	1	1	1	0	0	0	0	0	1	0	0	0	0	0	0	0	0	0	0	0	0	0	0	0	0	1	0	.	0	0	0	0	0	0	.	0	0	0	0	0
S1_549008	NC_002505.1	549008	.	A	C	999	.	DP=123343;VDB=0.470376;SGB=-3267.62;RPB=1.25733e-06;MQB=0;MQSB=0;BQB=7.04825e-24;MQ0F=7.29673e-05;AC=76;AN=947;DP4=61952,41572,3037,54;MQ=55;ANN=C|synonymous_variant|LOW|VC_RS02620|VC_RS02620|transcript|VC_RS02620|protein_coding|1/1|c.1014T>G|p.Gly338Gly|1014/1242|1014/1242|338/413||,C|downstream_gene_variant|MODIFIER|VC_RS02605|VC_RS02605|transcript|VC_RS02605|protein_coding||c.*3831A>C|||||3831…	GT:PL	1	1	1	0	0	0	0	0	1	0	0	0	0	0	0	0	0	0	0	0	0	0	0	0	0	1	0	.	0	0	0	0	0	0	.	0	0	0	0	0
S1_549017	NC_002505.1	549017	.	G	A	999	.	DP=116841;VDB=0.861141;SGB=-1342.95;RPB=0;MQB=0;MQSB=0;BQB=4.53372e-12;MQ0F=5.99105e-05;AC=76;AN=947;DP4=60217,38554,2674,33;MQ=56;ANN=A|synonymous_variant|LOW|VC_RS02620|VC_RS02620|transcript|VC_RS02620|protein_coding|1/1|c.1005C>T|p.Val335Val|1005/1242|1005/1242|335/413||,A|downstream_gene_variant|MODIFIER|VC_RS02605|VC_RS02605|transcript|VC_RS02605|protein_coding||c.*3840G>A|||||3840|,A|downst…	GT:PL	1	1	1	0	0	0	0	0	1	0	0	0	0	0	0	0	0	0	0	0	0	0	0	0	0	1	0	.	0	0	0	0	0	0	.	0	0	0	0	0
S1_549023	NC_002505.1	549023	.	T	C	999	.	DP=117362;VDB=0.999226;SGB=-1468.83;RPB=0;MQB=0;MQSB=0;BQB=3.37513e-06;MQ0F=5.96445e-05;AC=75;AN=948;DP4=60656,38981,2506,22;MQ=56;ANN=C|synonymous_variant|LOW|VC_RS02620|VC_RS02620|transcript|VC_RS02620|protein_coding|1/1|c.999A>G|p.Gln333Gln|999/1242|999/1242|333/413||,C|downstream_gene_variant|MODIFIER|VC_RS02605|VC_RS02605|transcript|VC_RS02605|protein_coding||c.*3846T>C|||||3846|,C|downstrea…	GT:PL	1	1	1	0	0	0	0	0	1	0	0	0	0	0	0	0	0	0	0	0	0	0	0	0	0	1	0	.	0	0	0	0	0	0	.	0	0	0	0	0
S1_549029	NC_002505.1	549029	.	C	T	999	.	DP=119497;VDB=1.20224e-31;SGB=-7832.62;RPB=8.82137e-27;MQB=0;MQSB=0;BQB=0.438326;MQ0F=0;AC=48;AN=924;DP4=63396,39058,1036,32;MQ=56;ANN=T|synonymous_variant|LOW|VC_RS02620|VC_RS02620|transcript|VC_RS02620|protein_coding|1/1|c.993G>A|p.Lys331Lys|993/1242|993/1242|331/413||,T|downstream_gene_variant|MODIFIER|VC_RS02605|VC_RS02605|transcript|VC_RS02605|protein_coding||c.*3852C>T|||||3852|,T|downstrea…	GT:PL	.	.	.	0	0	0	0	0	.	0	0	0	0	0	0	0	0	0	0	0	0	0	0	0	0	.	0	.	0	0	0	0	0	0	.	0	0	0	0	0
S1_549031	NC_002505.1	549031	.	T	C	999	.	DP=119073;VDB=1.49412e-34;SGB=-5801.3;RPB=3.45584e-22;MQB=0;MQSB=0;BQB=0.928721;MQ0F=0;AC=47;AN=924;DP4=63010,39375,1009,32;MQ=56;ANN=C|missense_variant|MODERATE|VC_RS02620|VC_RS02620|transcript|VC_RS02620|protein_coding|1/1|c.991A>G|p.Lys331Glu|991/1242|991/1242|331/413||,C|downstream_gene_variant|MODIFIER|VC_RS02605|VC_RS02605|transcript|VC_RS02605|protein_coding||c.*3854T>C|||||3854|,C|downstr…	GT:PL	.	.	.	0	0	0	0	0	.	0	0	0	0	0	0	0	0	0	0	0	0	0	0	0	0	.	0	.	0	0	0	0	0	0	.	0	0	0	0	0
S1_549033	NC_002505.1	549033	.	T	A	999	.	DP=119344;VDB=1.40874e-34;SGB=-5961.91;RPB=8.15781e-17;MQB=0;MQSB=0;BQB=0.316285;MQ0F=0;AC=47;AN=924;DP4=63023,39380,1011,40;MQ=56;ANN=A|missense_variant|MODERATE|VC_RS02620|VC_RS02620|transcript|VC_RS02620|protein_coding|1/1|c.989A>T|p.Tyr330Phe|989/1242|989/1242|330/413||,A|downstream_gene_variant|MODIFIER|VC_RS02605|VC_RS02605|transcript|VC_RS02605|protein_coding||c.*3856T>A|||||3856|,A|downst…	GT:PL	.	.	.	0	0	0	0	0	.	0	0	0	0	0	0	0	0	0	0	0	0	0	0	0	0	.	0	.	0	0	0	0	0	0	.	0	0	0	0	0
S1_549044	NC_002505.1	549044	.	C	T	999	.	DP=121435;VDB=0.0031863;SGB=-2385.15;RPB=0;MQB=0;MQSB=0;BQB=0.580863;MQ0F=0.000765842;AC=59;AN=933;DP4=63347,39262,1895,150;MQ=55;ANN=T|synonymous_variant|LOW|VC_RS02620|VC_RS02620|transcript|VC_RS02620|protein_coding|1/1|c.978G>A|p.Lys326Lys|978/1242|978/1242|326/413||,T|downstream_gene_variant|MODIFIER|VC_RS02605|VC_RS02605|transcript|VC_RS02605|protein_coding||c.*3867C>T|||||3867|,T|downstream…	GT:PL	.	.	.	0	0	0	0	0	.	0	0	0	0	0	0	0	0	0	0	0	0	0	0	0	0	.	0	0	0	0	0	0	0	0	.	0	0	0	0	0
S1_549047	NC_002505.1	549047	.	T	C	999	.	DP=120458;VDB=0.000433695;SGB=-3132.51;RPB=0;MQB=0;MQSB=0;BQB=0.00115986;MQ0F=0.000772053;AC=58;AN=933;DP4=62713,39517,1805,153;MQ=55;ANN=C|synonymous_variant|LOW|VC_RS02620|VC_RS02620|transcript|VC_RS02620|protein_coding|1/1|c.975A>G|p.Leu325Leu|975/1242|975/1242|325/413||,C|downstream_gene_variant|MODIFIER|VC_RS02605|VC_RS02605|transcript|VC_RS02605|protein_coding||c.*3870T>C|||||3870|,C|downst…	GT:PL	.	.	.	0	0	0	0	0	.	0	0	0	0	0	0	0	0	0	0	0	0	0	0	0	0	.	0	0	0	0	0	0	0	0	.	0	0	0	0	0
S1_549050	NC_002505.1	549050	.	C	T	999	.	DP=117321;VDB=0.00119609;SGB=-5338.83;RPB=0;MQB=0;MQSB=0;BQB=8.83923e-08;MQ0F=0.000792697;AC=59;AN=933;DP4=59768,39992,1913,171;MQ=55;ANN=T|synonymous_variant|LOW|VC_RS02620|VC_RS02620|transcript|VC_RS02620|protein_coding|1/1|c.972G>A|p.Ala324Ala|972/1242|972/1242|324/413||,T|downstream_gene_variant|MODIFIER|VC_RS02605|VC_RS02605|transcript|VC_RS02605|protein_coding||c.*3873C>T|||||3873|,T|downst…	GT:PL	.	.	.	0	0	0	0	0	.	0	0	0	0	0	0	0	0	0	0	0	0	0	0	0	0	.	0	0	0	0	0	0	0	0	.	0	0	0	0	0
S1_549059	NC_002505.1	549059	.	C	A	999	.	DP=119816;VDB=0.00218644;SGB=-3061.49;RPB=0;MQB=0;MQSB=0;BQB=0.00396936;MQ0F=0.000801229;AC=61;AN=934;DP4=61547,39892,2487,184;MQ=55;ANN=A|synonymous_variant|LOW|VC_RS02620|VC_RS02620|transcript|VC_RS02620|protein_coding|1/1|c.963G>T|p.Ala321Ala|963/1242|963/1242|321/413||,A|downstream_gene_variant|MODIFIER|VC_RS02605|VC_RS02605|transcript|VC_RS02605|protein_coding||c.*3882C>A|||||3882|,A|downstr…	GT:PL	.	.	.	0	0	0	0	0	.	0	0	0	0	0	0	0	0	0	0	0	0	0	0	0	0	.	0	0	0	0	0	0	0	0	.	0	0	0	0	0
S1_549062	NC_002505.1	549062	.	A	G	999	.	DP=119152;VDB=0.00132916;SGB=-4260.96;RPB=0;MQB=0;MQSB=0;BQB=0.0317987;MQ0F=0.000805694;AC=61;AN=934;DP4=60930,39747,2480,211;MQ=55;ANN=G|synonymous_variant|LOW|VC_RS02620|VC_RS02620|transcript|VC_RS02620|protein_coding|1/1|c.960T>C|p.Ser320Ser|960/1242|960/1242|320/413||,G|downstream_gene_variant|MODIFIER|VC_RS02605|VC_RS02605|transcript|VC_RS02605|protein_coding||c.*3885A>G|||||3885|,G|downstre…	GT:PL	.	.	.	0	0	0	0	0	.	0	0	0	0	0	0	0	0	0	0	0	0	0	0	0	0	.	0	0	0	0	0	0	0	0	.	0	0	0	0	0
S1_549068	NC_002505.1	549068	.	G	A	999	.	DP=121123;VDB=0.041618;SGB=-3882.9;RPB=0;MQB=0;MQSB=0;BQB=8.82069e-08;MQ0F=0.000784327;AC=67;AN=939;DP4=62795,39291,2956,209;MQ=55;ANN=A|synonymous_variant|LOW|VC_RS02620|VC_RS02620|transcript|VC_RS02620|protein_coding|1/1|c.954C>T|p.Ser318Ser|954/1242|954/1242|318/413||,A|downstream_gene_variant|MODIFIER|VC_RS02605|VC_RS02605|transcript|VC_RS02605|protein_coding||c.*3891G>A|||||3891|,A|downstrea…	GT:PL	.	1	.	0	0	0	0	0	.	0	0	0	0	0	0	0	0	0	0	0	0	0	0	0	0	.	0	0	0	0	0	0	0	0	.	0	0	0	0	0
S1_549074	NC_002505.1	549074	.	A	T	999	.	DP=123398;VDB=0.286937;SGB=1413.67;RPB=0;MQB=0;MQSB=0;BQB=5.05055e-05;MQ0F=0.000786074;AC=74;AN=946;DP4=63430,40037,3219,265;MQ=55;ANN=T|synonymous_variant|LOW|VC_RS02620|VC_RS02620|transcript|VC_RS02620|protein_coding|1/1|c.948T>A|p.Val316Val|948/1242|948/1242|316/413||,T|downstream_gene_variant|MODIFIER|VC_RS02605|VC_RS02605|transcript|VC_RS02605|protein_coding||c.*3897A>T|||||3897|,T|downstrea…	GT:PL	.	1	.	0	0	0	0	0	1	0	0	0	0	0	0	0	0	0	0	0	0	0	0	0	0	1	0	0	0	0	0	0	0	0	.	0	0	0	0	0
S1_549083	NC_002505.1	549083	.	C	T	999	.	DP=119022;VDB=0.000909952;SGB=-895.139;RPB=0;MQB=0;MQSB=0;BQB=7.27126e-06;MQ0F=0.000814975;AC=78;AN=950;DP4=61051,38435,3155,407;MQ=55;ANN=T|synonymous_variant|LOW|VC_RS02620|VC_RS02620|transcript|VC_RS02620|protein_coding|1/1|c.939G>A|p.Lys313Lys|939/1242|939/1242|313/413||,T|downstream_gene_variant|MODIFIER|VC_RS02605|VC_RS02605|transcript|VC_RS02605|protein_coding||c.*3906C>T|||||3906|,T|downs…	GT:PL	1	1	1	0	0	0	0	0	1	0	0	0	0	0	0	0	0	0	0	0	0	0	0	0	0	1	0	0	0	0	0	0	0	0	.	0	0	0	0	0
S1_549086	NC_002505.1	549086	.	T	G	999	.	DP=117675;VDB=0.00066374;SGB=3149.64;RPB=2.68781e-22;MQB=0;MQSB=0;BQB=1.45049e-26;MQ0F=0.000824304;AC=78;AN=950;DP4=59941,38937,3138,363;MQ=55;ANN=G|synonymous_variant|LOW|VC_RS02620|VC_RS02620|transcript|VC_RS02620|protein_coding|1/1|c.936A>C|p.Pro312Pro|936/1242|936/1242|312/413||,G|downstream_gene_variant|MODIFIER|VC_RS02605|VC_RS02605|transcript|VC_RS02605|protein_coding||c.*3909T>G|||||3909|…	GT:PL	1	1	1	0	0	0	0	0	1	0	0	0	0	0	0	0	0	0	0	0	0	0	0	0	0	1	0	0	0	0	0	0	0	0	.	0	0	0	0	0
S1_549095	NC_002505.1	549095	.	A	G	999	.	DP=117381;VDB=0.0265089;SGB=1948.5;RPB=4.48416e-44;MQB=0;MQSB=0;BQB=1.11006e-37;MQ0F=0.000834888;AC=78;AN=949;DP4=59660,38150,3509,599;MQ=55;ANN=G|synonymous_variant|LOW|VC_RS02620|VC_RS02620|transcript|VC_RS02620|protein_coding|1/1|c.927T>C|p.Asn309Asn|927/1242|927/1242|309/413||,G|downstream_gene_variant|MODIFIER|VC_RS02605|VC_RS02605|transcript|VC_RS02605|protein_coding||c.*3918A>G|||||3918|,G…	GT:PL	1	1	1	0	0	0	0	0	1	0	0	0	0	0	0	0	0	0	0	0	0	0	0	0	0	1	0	0	0	0	0	0	0	0	.	0	0	0	0	0
S1_549104	NC_002505.1	549104	.	A	G	999	.	DP=116637;VDB=0.029768;SGB=1.81752;RPB=6.48381e-42;MQB=0;MQSB=0;BQB=8.16241e-36;MQ0F=0.000265782;AC=78;AN=949;DP4=58625,38131,3487,790;MQ=55;ANN=G|synonymous_variant|LOW|VC_RS02620|VC_RS02620|transcript|VC_RS02620|protein_coding|1/1|c.918T>C|p.Phe306Phe|918/1242|918/1242|306/413||,G|downstream_gene_variant|MODIFIER|VC_RS02605|VC_RS02605|transcript|VC_RS02605|protein_coding||c.*3927A>G|||||3927|,G…	GT:PL	1	1	1	0	0	0	0	0	1	0	0	0	0	0	0	0	0	0	0	0	0	0	0	0	0	1	0	0	0	0	0	0	0	0	.	0	0	0	0	0
S1_549111	NC_002505.1	549111	.	T	A	999	.	DP=118432;VDB=0.0708515;SGB=3556.04;RPB=5.01191e-30;MQB=0;MQSB=0;BQB=3.47681e-32;MQ0F=5.91056e-05;AC=78;AN=949;DP4=59856,38461,3535,912;MQ=55;ANN=A|missense_variant|MODERATE|VC_RS02620|VC_RS02620|transcript|VC_RS02620|protein_coding|1/1|c.911A>T|p.Tyr304Phe|911/1242|911/1242|304/413||,A|downstream_gene_variant|MODIFIER|VC_RS02605|VC_RS02605|transcript|VC_RS02605|protein_coding||c.*3934T>A|||||393…	GT:PL	1	1	1	0	0	0	0	0	1	0	0	0	0	0	0	0	0	0	0	0	0	0	0	0	0	1	0	0	0	0	0	0	0	0	.	0	0	0	0	0
S1_549124	NC_002505.1	549124	.	T	C	999	.	DP=119248;VDB=3.21988e-05;SGB=4621.16;RPB=0;MQB=0.993498;MQSB=0;BQB=0;MQ0F=1.67718e-05;AC=78;AN=948;DP4=63139,35925,3046,1354;MQ=55;ANN=C|missense_variant|MODERATE|VC_RS02620|VC_RS02620|transcript|VC_RS02620|protein_coding|1/1|c.898A>G|p.Ser300Gly|898/1242|898/1242|300/413||,C|downstream_gene_variant|MODIFIER|VC_RS02605|VC_RS02605|transcript|VC_RS02605|protein_coding||c.*3947T>C|||||3947|,C|downs…	GT:PL	1	1	1	0	0	0	0	0	1	0	0	0	0	0	0	0	0	0	0	0	0	0	0	0	0	1	0	0	0	0	0	0	0	0	.	0	0	0	0	0
S1_549128	NC_002505.1	549128	.	T	G	999	.	DP=121323;VDB=0.000279376;SGB=4696.63;RPB=4.39753e-20;MQB=0.318455;MQSB=0;BQB=0;MQ0F=1.64849e-05;AC=78;AN=947;DP4=63552,36256,3143,1413;MQ=55;ANN=G|synonymous_variant|LOW|VC_RS02620|VC_RS02620|transcript|VC_RS02620|protein_coding|1/1|c.894A>C|p.Ile298Ile|894/1242|894/1242|298/413||,G|downstream_gene_variant|MODIFIER|VC_RS02605|VC_RS02605|transcript|VC_RS02605|protein_coding||c.*3951T>G|||||3951|,…	GT:PL	1	1	1	0	0	0	0	0	1	0	0	0	0	0	0	0	0	0	0	0	0	0	0	0	0	1	0	.	0	0	0	0	0	0	.	0	0	0	0	0
S1_549134	NC_002505.1	549134	.	T	C	999	.	DP=121471;VDB=0.0730601;SGB=760.589;RPB=1.47782e-07;MQB=0.000178935;MQSB=0;BQB=0;MQ0F=1.64648e-05;AC=78;AN=947;DP4=62571,35963,3513,1600;MQ=55;ANN=C|synonymous_variant|LOW|VC_RS02620|VC_RS02620|transcript|VC_RS02620|protein_coding|1/1|c.888A>G|p.Lys296Lys|888/1242|888/1242|296/413||,C|downstream_gene_variant|MODIFIER|VC_RS02605|VC_RS02605|transcript|VC_RS02605|protein_coding||c.*3957T>C|||||3957|…	GT:PL	1	1	1	0	0	0	0	0	1	0	0	0	0	0	0	0	0	0	0	0	0	0	0	0	0	1	0	.	0	0	0	0	0	0	.	0	0	0	0	0
S1_549146	NC_002505.1	549146	.	C	T	999	.	DP=122782;VDB=0.189862;SGB=859.031;RPB=0.587004;MQB=0;MQSB=0;BQB=0;MQ0F=1.6289e-05;AC=78;AN=948;DP4=61904,37344,3433,1983;MQ=56;ANN=T|synonymous_variant|LOW|VC_RS02620|VC_RS02620|transcript|VC_RS02620|protein_coding|1/1|c.876G>A|p.Leu292Leu|876/1242|876/1242|292/413||,T|downstream_gene_variant|MODIFIER|VC_RS02605|VC_RS02605|transcript|VC_RS02605|protein_coding||c.*3969C>T|||||3969|,T|downstream_g…	GT:PL	1	1	1	0	0	0	0	0	1	0	0	0	0	0	0	0	0	0	0	0	0	0	0	0	0	1	0	.	0	0	0	0	0	0	.	0	0	0	0	0
S1_549167	NC_002505.1	549167	.	A	T	999	.	DP=120309;VDB=3.95352e-13;SGB=1432.18;RPB=0;MQB=0.00445109;MQSB=0;BQB=0;MQ0F=1.66239e-05;AC=78;AN=948;DP4=57944,40680,2462,1806;MQ=56;ANN=T|synonymous_variant|LOW|VC_RS02620|VC_RS02620|transcript|VC_RS02620|protein_coding|1/1|c.855T>A|p.Thr285Thr|855/1242|855/1242|285/413||,T|downstream_gene_variant|MODIFIER|VC_RS02605|VC_RS02605|transcript|VC_RS02605|protein_coding||c.*3990A>T|||||3990|,T|downst…	GT:PL	1	1	1	0	0	0	0	0	1	0	0	0	0	0	0	0	0	0	0	0	0	0	0	0	0	1	0	.	0	0	0	0	0	0	.	0	0	0	0	0
S1_549170	NC_002505.1	549170	.	A	G	999	.	DP=120967;VDB=2.10253e-18;SGB=3145.47;RPB=8.47303e-29;MQB=0.0239048;MQSB=0;BQB=0;MQ0F=1.65334e-05;AC=78;AN=948;DP4=58620,41075,2376,1761;MQ=56;ANN=G|synonymous_variant|LOW|VC_RS02620|VC_RS02620|transcript|VC_RS02620|protein_coding|1/1|c.852T>C|p.Leu284Leu|852/1242|852/1242|284/413||,G|downstream_gene_variant|MODIFIER|VC_RS02605|VC_RS02605|transcript|VC_RS02605|protein_coding||c.*3993A>G|||||3993|…	GT:PL	1	1	1	0	0	0	0	0	1	0	0	0	0	0	0	0	0	0	0	0	0	0	0	0	0	1	0	.	0	0	0	0	0	0	.	0	0	0	0	0
S1_549173	NC_002505.1	549173	.	C	A	999	.	DP=121321;VDB=5.91763e-19;SGB=-677.054;RPB=5.31496e-09;MQB=0.104036;MQSB=0;BQB=0;MQ0F=1.64852e-05;AC=78;AN=948;DP4=58294,41394,2416,1799;MQ=56;ANN=A|synonymous_variant|LOW|VC_RS02620|VC_RS02620|transcript|VC_RS02620|protein_coding|1/1|c.849G>T|p.Pro283Pro|849/1242|849/1242|283/413||,A|downstream_gene_variant|MODIFIER|VC_RS02605|VC_RS02605|transcript|VC_RS02605|protein_coding||c.*3996C>A|||||3996|…	GT:PL	1	1	1	0	0	0	0	0	1	0	0	0	0	0	0	0	0	0	0	0	0	0	0	0	0	1	0	.	0	0	0	0	0	0	.	0	0	0	0	0
S1_549176	NC_002505.1	549176	.	A	G	999	.	DP=123528;VDB=5.01972e-18;SGB=2451.42;RPB=0.909922;MQB=0.635709;MQSB=0;BQB=0;MQ0F=1.61907e-05;AC=78;AN=948;DP4=58585,42234,2455,1840;MQ=55;ANN=G|synonymous_variant|LOW|VC_RS02620|VC_RS02620|transcript|VC_RS02620|protein_coding|1/1|c.846T>C|p.Ile282Ile|846/1242|846/1242|282/413||,G|downstream_gene_variant|MODIFIER|VC_RS02605|VC_RS02605|transcript|VC_RS02605|protein_coding||c.*3999A>G|||||3999|,G|d…	GT:PL	1	1	1	0	0	0	0	0	1	0	0	0	0	0	0	0	0	0	0	0	0	0	0	0	0	1	0	.	0	0	0	0	0	0	.	0	0	0	0	0
S1_549182	NC_002505.1	549182	.	A	G	999	.	DP=125458;VDB=0.3426;SGB=6077.23;RPB=5.14498e-05;MQB=1.44414e-11;MQSB=1.27454e-32;BQB=0;MQ0F=1.59416e-05;AC=78;AN=947;DP4=59314,43145,3213,2358;MQ=55;ANN=G|synonymous_variant|LOW|VC_RS02620|VC_RS02620|transcript|VC_RS02620|protein_coding|1/1|c.840T>C|p.His280His|840/1242|840/1242|280/413||,G|downstream_gene_variant|MODIFIER|VC_RS02605|VC_RS02605|transcript|VC_RS02605|protein_coding||c.*4005A>G|||…	GT:PL	1	1	1	0	0	0	0	0	1	0	0	0	0	0	0	0	0	0	0	0	0	0	0	0	0	1	0	.	0	0	0	0	0	0	.	0	0	0	0	0
S1_549188	NC_002505.1	549188	.	G	A	999	.	DP=122461;VDB=0.179895;SGB=3830.72;RPB=3.35056e-29;MQB=2.4991e-19;MQSB=4.70095e-38;BQB=0;MQ0F=1.63317e-05;AC=78;AN=947;DP4=57144,41900,3186,2382;MQ=55;ANN=A|synonymous_variant|LOW|VC_RS02620|VC_RS02620|transcript|VC_RS02620|protein_coding|1/1|c.834C>T|p.Arg278Arg|834/1242|834/1242|278/413||,A|downstream_gene_variant|MODIFIER|VC_RS02605|VC_RS02605|transcript|VC_RS02605|protein_coding||c.*4011G>A||…	GT:PL	1	1	1	0	0	0	0	0	1	0	0	0	0	0	0	0	0	0	0	0	0	0	0	0	0	1	0	.	0	0	0	0	0	0	.	0	0	0	0	0
S1_549210	NC_002505.1	549210	.	G	T	999	.	DP=114457;VDB=1.08278e-41;SGB=-5731.45;RPB=0;MQB=0;MQSB=7.12243e-08;BQB=1.90688e-07;MQ0F=8.73691e-06;AC=64;AN=936;DP4=53563,43052,1190,974;MQ=55;ANN=T|missense_variant|MODERATE|VC_RS02620|VC_RS02620|transcript|VC_RS02620|protein_coding|1/1|c.812C>A|p.Ala271Glu|812/1242|812/1242|271/413||,T|downstream_gene_variant|MODIFIER|VC_RS02605|VC_RS02605|transcript|VC_RS02605|protein_coding||c.*4033G>T|||||…	GT:PL	1	.	.	0	0	0	0	0	.	0	0	0	0	0	0	0	0	0	0	0	0	0	0	0	0	.	0	.	0	0	0	0	0	0	.	0	0	0	0	0
S1_549212	NC_002505.1	549212	.	T	A	999	.	DP=114395;VDB=0;SGB=-2992.48;RPB=0;MQB=0;MQSB=6.30913e-06;BQB=0.0998303;MQ0F=8.74164e-06;AC=61;AN=932;DP4=53719,43138,1156,948;MQ=55;ANN=A|synonymous_variant|LOW|VC_RS02620|VC_RS02620|transcript|VC_RS02620|protein_coding|1/1|c.810A>T|p.Pro270Pro|810/1242|810/1242|270/413||,A|downstream_gene_variant|MODIFIER|VC_RS02605|VC_RS02605|transcript|VC_RS02605|protein_coding||c.*4035T>A|||||4035|,A|downstr…	GT:PL	.	.	.	0	0	0	0	0	.	0	0	0	0	0	0	0	0	0	0	0	0	0	0	0	0	.	0	.	0	0	0	0	0	0	.	0	0	0	0	0
S1_549215	NC_002505.1	549215	.	T	A	999	.	DP=118662;VDB=0;SGB=-3532.57;RPB=0;MQB=0;MQSB=7.26639e-12;BQB=0.539346;MQ0F=8.4273e-06;AC=60;AN=932;DP4=56615,43304,1195,923;MQ=55;ANN=A|synonymous_variant|LOW|VC_RS02620|VC_RS02620|transcript|VC_RS02620|protein_coding|1/1|c.807A>T|p.Ile269Ile|807/1242|807/1242|269/413||,A|downstream_gene_variant|MODIFIER|VC_RS02605|VC_RS02605|transcript|VC_RS02605|protein_coding||c.*4038T>A|||||4038|,A|downstrea…	GT:PL	.	.	.	0	0	0	0	0	.	0	0	0	0	0	0	0	0	0	0	0	0	0	0	0	0	.	0	.	0	0	0	0	0	0	.	0	0	0	0	0
S1_549217	NC_002505.1	549217	.	T	C	999	.	DP=116852;VDB=0;SGB=-2050.03;RPB=1.14358e-33;MQB=0;MQSB=0.760654;BQB=0.416493;MQ0F=8.55783e-06;AC=60;AN=932;DP4=55172,44369,1158,938;MQ=55;ANN=C|missense_variant|MODERATE|VC_RS02620|VC_RS02620|transcript|VC_RS02620|protein_coding|1/1|c.805A>G|p.Ile269Val|805/1242|805/1242|269/413||,C|downstream_gene_variant|MODIFIER|VC_RS02605|VC_RS02605|transcript|VC_RS02605|protein_coding||c.*4040T>C|||||4040|,…	GT:PL	.	.	.	0	0	0	0	0	.	0	0	0	0	0	0	0	0	0	0	0	0	0	0	0	0	.	0	.	0	0	0	0	0	0	.	0	0	0	0	0
S1_549218	NC_002505.1	549218	.	T	A	999	.	DP=117451;VDB=0;SGB=-1634.8;RPB=1.54493e-26;MQB=0;MQSB=0.764212;BQB=0.058698;MQ0F=8.51419e-06;AC=60;AN=932;DP4=55396,44565,1162,933;MQ=55;ANN=A|synonymous_variant|LOW|VC_RS02620|VC_RS02620|transcript|VC_RS02620|protein_coding|1/1|c.804A>T|p.Val268Val|804/1242|804/1242|268/413||,A|downstream_gene_variant|MODIFIER|VC_RS02605|VC_RS02605|transcript|VC_RS02605|protein_coding||c.*4041T>A|||||4041|,A|do…	GT:PL	.	.	.	0	0	0	0	0	.	0	0	0	0	0	0	0	0	0	0	0	0	0	0	0	0	.	0	.	0	0	0	0	0	0	.	0	0	0	0	0
S1_549224	NC_002505.1	549224	.	T	C	999	.	DP=117048;VDB=1.69466e-40;SGB=-2530.97;RPB=0.000584294;MQB=0;MQSB=0.152659;BQB=2.46122e-05;MQ0F=8.5435e-06;AC=72;AN=944;DP4=55996,43255,1307,1000;MQ=55;ANN=C|synonymous_variant|LOW|VC_RS02620|VC_RS02620|transcript|VC_RS02620|protein_coding|1/1|c.798A>G|p.Val266Val|798/1242|798/1242|266/413||,C|downstream_gene_variant|MODIFIER|VC_RS02605|VC_RS02605|transcript|VC_RS02605|protein_coding||c.*4047T>C|…	GT:PL	1	1	1	0	0	0	0	0	1	0	0	0	0	0	0	0	0	0	0	0	0	0	0	0	0	.	0	.	0	0	0	0	0	0	.	0	0	0	0	0
S1_549227	NC_002505.1	549227	.	C	T	999	.	DP=116939;VDB=2.11977e-33;SGB=-4676.1;RPB=0.566603;MQB=0;MQSB=0.326619;BQB=2.17652e-06;MQ0F=8.55147e-06;AC=72;AN=944;DP4=55979,43027,1381,1044;MQ=55;ANN=T|synonymous_variant|LOW|VC_RS02620|VC_RS02620|transcript|VC_RS02620|protein_coding|1/1|c.795G>A|p.Lys265Lys|795/1242|795/1242|265/413||,T|downstream_gene_variant|MODIFIER|VC_RS02605|VC_RS02605|transcript|VC_RS02605|protein_coding||c.*4050C>T||||…	GT:PL	1	1	1	0	0	0	0	0	1	0	0	0	0	0	0	0	0	0	0	0	0	0	0	0	0	.	0	.	0	0	0	0	0	0	.	0	0	0	0	0
S1_549235	NC_002505.1	549235	.	T	C	999	.	DP=115213;VDB=2.83652e-22;SGB=-203.113;RPB=8.89073e-11;MQB=0;MQSB=0.00576519;BQB=2.68262e-26;MQ0F=8.67958e-06;AC=75;AN=946;DP4=55476,41906,1500,1134;MQ=55;ANN=C|missense_variant|MODERATE|VC_RS02620|VC_RS02620|transcript|VC_RS02620|protein_coding|1/1|c.787A>G|p.Lys263Glu|787/1242|787/1242|263/413||,C|downstream_gene_variant|MODIFIER|VC_RS02605|VC_RS02605|transcript|VC_RS02605|protein_coding||c.*40…	GT:PL	1	1	1	0	0	0	0	0	1	0	0	0	0	0	0	0	0	0	0	0	0	0	0	0	0	1	0	.	0	0	0	0	0	0	.	0	0	0	0	0
S1_549239	NC_002505.1	549239	.	G	A	999	.	DP=116596;VDB=1.80193e-26;SGB=-2666.74;RPB=0;MQB=0;MQSB=0.000195772;BQB=9.74604e-30;MQ0F=0;AC=75;AN=948;DP4=56133,42263,1538,1139;MQ=55;ANN=A|synonymous_variant|LOW|VC_RS02620|VC_RS02620|transcript|VC_RS02620|protein_coding|1/1|c.783C>T|p.Asp261Asp|783/1242|783/1242|261/413||,A|downstream_gene_variant|MODIFIER|VC_RS02605|VC_RS02605|transcript|VC_RS02605|protein_coding||c.*4062G>A|||||4062|,A|down…	GT:PL	1	1	1	0	0	0	0	0	1	0	0	0	0	0	0	0	0	0	0	0	0	0	0	0	0	1	0	.	0	0	0	0	0	0	.	0	0	0	0	0
S1_549242	NC_002505.1	549242	.	G	A	999	.	DP=117164;VDB=1.90942e-26;SGB=-5430.67;RPB=0;MQB=0;MQSB=0.0432226;BQB=6.89832e-17;MQ0F=0;AC=74;AN=948;DP4=56530,42403,1477,1121;MQ=55;ANN=A|synonymous_variant|LOW|VC_RS02620|VC_RS02620|transcript|VC_RS02620|protein_coding|1/1|c.780C>T|p.Ile260Ile|780/1242|780/1242|260/413||,A|downstream_gene_variant|MODIFIER|VC_RS02605|VC_RS02605|transcript|VC_RS02605|protein_coding||c.*4065G>A|||||4065|,A|downst…	GT:PL	1	1	1	0	0	0	0	0	1	0	0	0	0	0	0	0	0	0	0	0	0	0	0	0	0	1	0	.	0	0	0	0	0	0	.	0	0	0	0	0
S1_549245	NC_002505.1	549245	.	A	G	999	.	DP=118746;VDB=1.50787e-24;SGB=-3804.97;RPB=0;MQB=0;MQSB=0.0970131;BQB=1.06159e-30;MQ0F=8.42134e-06;AC=74;AN=950;DP4=57132,42679,1472,1151;MQ=55;ANN=G|synonymous_variant|LOW|VC_RS02620|VC_RS02620|transcript|VC_RS02620|protein_coding|1/1|c.777T>C|p.Asp259Asp|777/1242|777/1242|259/413||,G|downstream_gene_variant|MODIFIER|VC_RS02605|VC_RS02605|transcript|VC_RS02605|protein_coding||c.*4068A>G|||||4068…	GT:PL	1	1	1	0	0	0	0	0	1	0	0	0	0	0	0	0	0	0	0	0	0	0	0	0	0	1	0	.	0	0	0	0	0	0	0	0	0	0	0	0
S1_549269	NC_002505.1	549269	.	C	T	999	.	DP=117710;VDB=0.263603;SGB=-11796.6;RPB=5.52449e-23;MQB=0;MQSB=0.944427;BQB=0;MQ0F=0;AC=70;AN=948;DP4=58336,43089,432,416;MQ=56;ANN=T|synonymous_variant|LOW|VC_RS02620|VC_RS02620|transcript|VC_RS02620|protein_coding|1/1|c.753G>A|p.Glu251Glu|753/1242|753/1242|251/413||,T|downstream_gene_variant|MODIFIER|VC_RS02605|VC_RS02605|transcript|VC_RS02605|protein_coding||c.*4092C>T|||||4092|,T|downstream_g…	GT:PL	1	1	1	0	0	0	0	0	1	0	0	0	0	0	0	0	0	0	0	0	0	0	0	0	0	1	0	.	0	0	0	0	0	0	0	0	0	0	0	0
S1_549272	NC_002505.1	549272	.	G	A	999	.	DP=118369;VDB=0.309347;SGB=-11874.3;RPB=7.45211e-42;MQB=0;MQSB=0.62132;BQB=0;MQ0F=0;AC=69;AN=947;DP4=59086,43201,420,401;MQ=56;ANN=A|synonymous_variant|LOW|VC_RS02620|VC_RS02620|transcript|VC_RS02620|protein_coding|1/1|c.750C>T|p.Ile250Ile|750/1242|750/1242|250/413||,A|downstream_gene_variant|MODIFIER|VC_RS02605|VC_RS02605|transcript|VC_RS02605|protein_coding||c.*4095G>A|||||4095|,A|downstream_ge…	GT:PL	1	1	1	0	0	0	0	0	.	0	0	0	0	0	0	0	0	0	0	0	0	0	0	0	0	1	0	.	0	0	0	0	0	0	0	0	0	0	0	0
S1_549275	NC_002505.1	549275	.	A	T	999	.	DP=117193;VDB=0.864501;SGB=-10753.5;RPB=3.90159e-39;MQB=0;MQSB=0.940114;BQB=7.55926e-37;MQ0F=0;AC=67;AN=945;DP4=58281,43257,371,353;MQ=56;ANN=T|synonymous_variant|LOW|VC_RS02620|VC_RS02620|transcript|VC_RS02620|protein_coding|1/1|c.747T>A|p.Pro249Pro|747/1242|747/1242|249/413||,T|downstream_gene_variant|MODIFIER|VC_RS02605|VC_RS02605|transcript|VC_RS02605|protein_coding||c.*4098A>T|||||4098|,T|do…	GT:PL	1	1	1	0	0	0	0	0	.	0	0	0	0	0	0	0	0	0	0	0	0	0	0	0	0	1	0	.	0	0	0	0	0	0	0	0	0	0	0	0
S1_549281	NC_002505.1	549281	.	T	C	999	.	DP=117944;VDB=1;SGB=-11009.4;RPB=1.90931e-29;MQB=3.55635e-29;MQSB=0.000243886;BQB=1.46245e-26;MQ0F=0;AC=62;AN=941;DP4=60018,42283,291,256;MQ=56;ANN=C|synonymous_variant|LOW|VC_RS02620|VC_RS02620|transcript|VC_RS02620|protein_coding|1/1|c.741A>G|p.Thr247Thr|741/1242|741/1242|247/413||,C|downstream_gene_variant|MODIFIER|VC_RS02605|VC_RS02605|transcript|VC_RS02605|protein_coding||c.*4104T>C|||||4104…	GT:PL	1	1	1	0	0	0	0	0	.	0	0	0	0	0	0	0	0	0	0	0	0	0	0	0	0	1	0	.	0	0	0	0	0	0	0	0	0	0	0	0
S1_549287	NC_002505.1	549287	.	T	C	999	.	DP=118077;VDB=0.000412395;SGB=-6964.74;RPB=0.000410047;MQB=0.0523535;MQSB=1.14179e-16;BQB=1.79805e-14;MQ0F=0;AC=16;AN=908;DP4=61299,41324,155,127;MQ=56;ANN=C|synonymous_variant|LOW|VC_RS02620|VC_RS02620|transcript|VC_RS02620|protein_coding|1/1|c.735A>G|p.Thr245Thr|735/1242|735/1242|245/413||,C|downstream_gene_variant|MODIFIER|VC_RS02605|VC_RS02605|transcript|VC_RS02605|protein_coding||c.*4110T>C|…	GT:PL	0	.	1	0	0	0	0	0	.	0	0	0	0	0	0	0	0	0	0	0	0	0	0	0	0	1	0	.	0	0	0	0	0	0	0	0	0	0	0	0
S1_549290	NC_002505.1	549290	.	A	G	999	.	DP=119708;VDB=6.64327e-22;SGB=-4787.48;RPB=9.59727e-11;MQB=0.98987;MQSB=2.65392e-25;BQB=1.12473e-09;MQ0F=0;AC=6;AN=890;DP4=62035,41430,129,136;MQ=55;ANN=G|synonymous_variant|LOW|VC_RS02620|VC_RS02620|transcript|VC_RS02620|protein_coding|1/1|c.732T>C|p.His244His|732/1242|732/1242|244/413||,G|downstream_gene_variant|MODIFIER|VC_RS02605|VC_RS02605|transcript|VC_RS02605|protein_coding||c.*4113A>G||||…	GT:PL	.	.	.	0	0	0	0	0	.	0	0	0	0	0	0	0	0	0	0	0	0	0	0	0	0	.	0	.	0	0	0	0	0	0	0	0	0	0	0	0
S1_549293	NC_002505.1	549293	.	C	T	999	.	DP=119445;VDB=4.35191e-15;SGB=-10284.8;RPB=2.01151e-06;MQB=0.999501;MQSB=1.34381e-22;BQB=4.61229e-13;MQ0F=0;AC=5;AN=891;DP4=61550,41574,153,152;MQ=55;ANN=T|synonymous_variant|LOW|VC_RS02620|VC_RS02620|transcript|VC_RS02620|protein_coding|1/1|c.729G>A|p.Leu243Leu|729/1242|729/1242|243/413||,T|downstream_gene_variant|MODIFIER|VC_RS02605|VC_RS02605|transcript|VC_RS02605|protein_coding||c.*4116C>T|||…	GT:PL	.	.	.	0	0	0	0	0	.	0	0	0	0	0	0	0	0	0	0	0	0	0	0	0	0	.	0	.	0	0	0	0	0	0	0	0	0	0	0	0
S1_549296	NC_002505.1	549296	.	T	C	999	.	DP=118233;VDB=3.1563e-22;SGB=-7087.74;RPB=1.28163e-06;MQB=0.994548;MQSB=2.1535e-33;BQB=5.19894e-12;MQ0F=0;AC=6;AN=889;DP4=61405,40702,151,132;MQ=56;ANN=C|synonymous_variant|LOW|VC_RS02620|VC_RS02620|transcript|VC_RS02620|protein_coding|1/1|c.726A>G|p.Gln242Gln|726/1242|726/1242|242/413||,C|downstream_gene_variant|MODIFIER|VC_RS02605|VC_RS02605|transcript|VC_RS02605|protein_coding||c.*4119T>C|||||…	GT:PL	.	.	.	0	0	0	0	0	.	0	0	0	0	0	0	0	0	0	0	0	0	0	0	0	0	.	0	.	0	0	0	0	0	0	0	0	0	0	0	0
S1_549302	NC_002505.1	549302	.	T	C	999	.	DP=118302;VDB=1.33824e-42;SGB=-6047.29;RPB=1.56282e-05;MQB=0.670723;MQSB=0;BQB=0.021892;MQ0F=0;AC=6;AN=887;DP4=61294,40922,124,114;MQ=56;ANN=C|synonymous_variant|LOW|VC_RS02620|VC_RS02620|transcript|VC_RS02620|protein_coding|1/1|c.720A>G|p.Glu240Glu|720/1242|720/1242|240/413||,C|downstream_gene_variant|MODIFIER|VC_RS02605|VC_RS02605|transcript|VC_RS02605|protein_coding||c.*4125T>C|||||4125|,C|dow…	GT:PL	.	.	.	0	0	0	0	0	.	0	0	0	0	0	0	0	0	0	0	0	0	0	0	0	0	.	0	.	0	0	0	0	0	0	0	0	0	0	0	0
S1_549308	NC_002505.1	549308	.	T	C	999	.	DP=120565;VDB=2.97132e-39;SGB=-5945.35;RPB=0.0748186;MQB=0.988066;MQSB=0;BQB=0.011388;MQ0F=0;AC=6;AN=885;DP4=62749,41105,121,118;MQ=55;ANN=C|synonymous_variant|LOW|VC_RS02620|VC_RS02620|transcript|VC_RS02620|protein_coding|1/1|c.714A>G|p.Leu238Leu|714/1242|714/1242|238/413||,C|downstream_gene_variant|MODIFIER|VC_RS02605|VC_RS02605|transcript|VC_RS02605|protein_coding||c.*4131T>C|||||4131|,C|downs…	GT:PL	.	.	.	0	0	0	0	0	.	0	0	0	0	0	0	0	0	0	0	0	0	0	0	0	0	.	0	.	0	0	0	0	0	0	0	0	0	0	0	0
S1_549314	NC_002505.1	549314	.	T	A	999	.	DP=121199;VDB=1.11098e-27;SGB=-6178.19;RPB=0.21505;MQB=0.435039;MQSB=0;BQB=2.34525e-05;MQ0F=0;AC=6;AN=887;DP4=63579,40565,150,123;MQ=55;ANN=A|synonymous_variant|LOW|VC_RS02620|VC_RS02620|transcript|VC_RS02620|protein_coding|1/1|c.708A>T|p.Arg236Arg|708/1242|708/1242|236/413||,A|downstream_gene_variant|MODIFIER|VC_RS02605|VC_RS02605|transcript|VC_RS02605|protein_coding||c.*4137T>A|||||4137|,A|down…	GT:PL	.	.	.	0	0	0	0	0	.	0	0	0	0	0	0	0	0	0	0	0	0	0	0	0	0	.	0	.	0	0	0	0	0	0	0	0	0	0	0	0
S1_549317	NC_002505.1	549317	.	T	A	999	.	DP=120585;VDB=1.3395e-28;SGB=-7865.32;RPB=0.920832;MQB=0.645269;MQSB=0;BQB=3.68108e-10;MQ0F=0;AC=6;AN=888;DP4=64440,39162,160,126;MQ=55;ANN=A|synonymous_variant|LOW|VC_RS02620|VC_RS02620|transcript|VC_RS02620|protein_coding|1/1|c.705A>T|p.Thr235Thr|705/1242|705/1242|235/413||,A|downstream_gene_variant|MODIFIER|VC_RS02605|VC_RS02605|transcript|VC_RS02605|protein_coding||c.*4140T>A|||||4140|,A|down…	GT:PL	.	.	.	0	0	0	0	0	.	0	0	0	0	0	0	0	0	0	0	0	0	0	0	0	0	.	0	.	0	0	0	0	0	0	0	0	0	0	0	0
S1_549322	NC_002505.1	549322	.	C	A	999	.	DP=118976;VDB=4.22142e-26;SGB=-8747.39;RPB=0.279051;MQB=0.924074;MQSB=0;BQB=8.71664e-14;MQ0F=0;AC=6;AN=889;DP4=63526,38735,157,139;MQ=55;ANN=A|missense_variant|MODERATE|VC_RS02620|VC_RS02620|transcript|VC_RS02620|protein_coding|1/1|c.700G>T|p.Ala234Ser|700/1242|700/1242|234/413||,A|downstream_gene_variant|MODIFIER|VC_RS02605|VC_RS02605|transcript|VC_RS02605|protein_coding||c.*4145C>A|||||4145|,A|…	GT:PL	.	.	.	0	0	0	0	0	.	0	0	0	0	0	0	0	0	0	0	0	0	0	0	0	0	.	0	.	0	0	0	0	0	0	0	0	0	0	0	0
S1_549323	NC_002505.1	549323	.	G	T	999	.	DP=118956;VDB=3.057e-25;SGB=-6190.26;RPB=0.935615;MQB=0.968012;MQSB=0;BQB=1.03429e-06;MQ0F=0;AC=6;AN=889;DP4=63577,38705,138,131;MQ=55;ANN=T|synonymous_variant|LOW|VC_RS02620|VC_RS02620|transcript|VC_RS02620|protein_coding|1/1|c.699C>A|p.Leu233Leu|699/1242|699/1242|233/413||,T|downstream_gene_variant|MODIFIER|VC_RS02605|VC_RS02605|transcript|VC_RS02605|protein_coding||c.*4146G>T|||||4146|,T|downs…	GT:PL	.	.	.	0	0	0	0	0	.	0	0	0	0	0	0	0	0	0	0	0	0	0	0	0	0	.	0	.	0	0	0	0	0	0	0	0	0	0	0	0
S1_549326	NC_002505.1	549326	.	T	C	999	.	DP=118833;VDB=5.28066e-23;SGB=-8221.8;RPB=0.0648576;MQB=0.773415;MQSB=0;BQB=3.54881e-08;MQ0F=0;AC=6;AN=890;DP4=63571,38195,170,118;MQ=55;ANN=C|synonymous_variant|LOW|VC_RS02620|VC_RS02620|transcript|VC_RS02620|protein_coding|1/1|c.696A>G|p.Thr232Thr|696/1242|696/1242|232/413||,C|downstream_gene_variant|MODIFIER|VC_RS02605|VC_RS02605|transcript|VC_RS02605|protein_coding||c.*4149T>C|||||4149|,C|dow…	GT:PL	.	.	.	0	0	0	0	0	.	0	0	0	0	0	0	0	0	0	0	0	0	0	0	0	0	.	0	.	0	0	0	0	0	0	0	0	0	0	0	0
S1_549332	NC_002505.1	549332	.	A	G	999	.	DP=117997;VDB=2.6534e-14;SGB=-4992.95;RPB=0.198536;MQB=0.935672;MQSB=0;BQB=0.000374128;MQ0F=0;AC=7;AN=892;DP4=62828,39474,126,140;MQ=55;ANN=G|synonymous_variant|LOW|VC_RS02620|VC_RS02620|transcript|VC_RS02620|protein_coding|1/1|c.690T>C|p.Asn230Asn|690/1242|690/1242|230/413||,G|downstream_gene_variant|MODIFIER|VC_RS02605|VC_RS02605|transcript|VC_RS02605|protein_coding||c.*4155A>G|||||4155|,G|down…	GT:PL	.	.	.	0	0	0	0	0	.	0	0	0	0	0	0	0	0	0	0	0	0	0	0	0	0	.	0	.	0	0	0	0	0	0	0	0	0	0	0	0
S1_549339	NC_002505.1	549339	.	T	C	999	.	DP=116214;VDB=1.67366e-14;SGB=-4975.77;RPB=0.00140667;MQB=0.971853;MQSB=0;BQB=1.20111e-05;MQ0F=0;AC=7;AN=893;DP4=62153,38475,125,140;MQ=56;ANN=C|missense_variant|MODERATE|VC_RS02620|VC_RS02620|transcript|VC_RS02620|protein_coding|1/1|c.683A>G|p.Asn228Ser|683/1242|683/1242|228/413||,C|downstream_gene_variant|MODIFIER|VC_RS02605|VC_RS02605|transcript|VC_RS02605|protein_coding||c.*4162T>C|||||4162|,…	GT:PL	.	.	.	0	0	0	0	0	.	0	0	0	0	0	0	0	0	0	0	0	0	0	0	0	0	.	0	.	0	0	0	0	0	0	.	0	0	0	0	0
S1_549340	NC_002505.1	549340	.	T	C	999	.	DP=116641;VDB=2.28661e-16;SGB=-4171.01;RPB=3.46579e-06;MQB=0.994893;MQSB=0;BQB=6.93097e-09;MQ0F=8.57331e-06;AC=7;AN=893;DP4=62423,38568,144,124;MQ=56;ANN=C|missense_variant|MODERATE|VC_RS02620|VC_RS02620|transcript|VC_RS02620|protein_coding|1/1|c.682A>G|p.Asn228Asp|682/1242|682/1242|228/413||,C|downstream_gene_variant|MODIFIER|VC_RS02605|VC_RS02605|transcript|VC_RS02605|protein_coding||c.*4163T>C…	GT:PL	.	.	.	0	0	0	0	0	.	0	0	0	0	0	0	0	0	0	0	0	0	0	0	0	0	.	0	.	0	0	0	0	0	0	.	0	0	0	0	0
S1_549341	NC_002505.1	549341	.	T	A	999	.	DP=117520;VDB=1.61293e-16;SGB=-5203.78;RPB=2.31185e-05;MQB=0.826019;MQSB=0;BQB=0.000167313;MQ0F=8.50919e-06;AC=7;AN=894;DP4=62911,38681,127,119;MQ=55;ANN=A|synonymous_variant|LOW|VC_RS02620|VC_RS02620|transcript|VC_RS02620|protein_coding|1/1|c.681A>T|p.Ala227Ala|681/1242|681/1242|227/413||,A|downstream_gene_variant|MODIFIER|VC_RS02605|VC_RS02605|transcript|VC_RS02605|protein_coding||c.*4164T>A|||…	GT:PL	.	.	.	0	0	0	0	0	.	0	0	0	0	0	0	0	0	0	0	0	0	0	0	0	0	.	0	.	0	0	0	0	0	0	.	0	0	0	0	0
S1_549356	NC_002505.1	549356	.	G	C	999	.	DP=125216;VDB=1.43899e-41;SGB=8211.54;RPB=0;MQB=0;MQSB=0;BQB=0;MQ0F=7.9862e-06;AC=78;AN=951;DP4=64671,37177,3637,2984;MQ=56;ANN=C|synonymous_variant|LOW|VC_RS02620|VC_RS02620|transcript|VC_RS02620|protein_coding|1/1|c.666C>G|p.Leu222Leu|666/1242|666/1242|222/413||,C|downstream_gene_variant|MODIFIER|VC_RS02605|VC_RS02605|transcript|VC_RS02605|protein_coding||c.*4179G>C|||||4179|,C|downstream_gene_…	GT:PL	1	1	1	0	0	0	0	0	1	0	0	0	0	0	0	0	0	0	0	0	0	0	0	0	0	1	0	.	0	0	0	0	0	0	.	0	0	0	0	0
S1_549358	NC_002505.1	549358	.	G	A	999	.	DP=125582;VDB=2.86667e-36;SGB=9601.94;RPB=0;MQB=0;MQSB=0;BQB=0;MQ0F=1.59258e-05;AC=78;AN=951;DP4=65052,37080,3646,2981;MQ=56;ANN=A|missense_variant|MODERATE|VC_RS02620|VC_RS02620|transcript|VC_RS02620|protein_coding|1/1|c.664C>T|p.Leu222Phe|664/1242|664/1242|222/413||,A|downstream_gene_variant|MODIFIER|VC_RS02605|VC_RS02605|transcript|VC_RS02605|protein_coding||c.*4181G>A|||||4181|,A|downstream_g…	GT:PL	1	1	1	0	0	0	0	0	1	0	0	0	0	0	0	0	0	0	0	0	0	0	0	0	0	1	0	.	0	0	0	0	0	0	.	0	0	0	0	0
S1_549436	NC_002505.1	549436	.	A	G	999	.	DP=127344;VDB=0.570532;SGB=9544.73;RPB=1.92494e-05;MQB=0;MQSB=1.65353e-43;BQB=0;MQ0F=0;AC=77;AN=952;DP4=60164,42186,3978,3043;MQ=56;ANN=G|synonymous_variant|LOW|VC_RS02620|VC_RS02620|transcript|VC_RS02620|protein_coding|1/1|c.586T>C|p.Leu196Leu|586/1242|586/1242|196/413||,G|downstream_gene_variant|MODIFIER|VC_RS02605|VC_RS02605|transcript|VC_RS02605|protein_coding||c.*4259A>G|||||4259|,G|downstre…	GT:PL	1	1	1	0	0	0	0	0	1	0	0	0	0	0	0	0	0	0	0	0	0	0	0	0	0	1	0	.	0	0	0	0	0	0	.	0	0	0	0	0
S1_549461	NC_002505.1	549461	.	A	C	999	.	DP=125027;VDB=0.569725;SGB=10711.2;RPB=0.000187764;MQB=0;MQSB=2.8357e-27;BQB=0;MQ0F=0;AC=77;AN=951;DP4=58672,42029,3939,3054;MQ=56;ANN=C|synonymous_variant|LOW|VC_RS02620|VC_RS02620|transcript|VC_RS02620|protein_coding|1/1|c.561T>G|p.Ala187Ala|561/1242|561/1242|187/413||,C|downstream_gene_variant|MODIFIER|VC_RS02605|VC_RS02605|transcript|VC_RS02605|protein_coding||c.*4284A>C|||||4284|,C|downstrea…	GT:PL	1	1	1	0	0	0	0	0	1	0	0	0	0	0	0	0	0	0	0	0	0	0	0	0	0	1	0	0	0	0	0	0	0	0	.	0	0	0	0	0
S1_549479	NC_002505.1	549479	.	A	C	999	.	DP=124344;VDB=0.698526;SGB=11456.4;RPB=1.17044e-23;MQB=0;MQSB=0.00450191;BQB=0;MQ0F=0;AC=77;AN=950;DP4=57389,43212,4013,3145;MQ=56;ANN=C|synonymous_variant|LOW|VC_RS02620|VC_RS02620|transcript|VC_RS02620|protein_coding|1/1|c.543T>G|p.Val181Val|543/1242|543/1242|181/413||,C|downstream_gene_variant|MODIFIER|VC_RS02605|VC_RS02605|transcript|VC_RS02605|protein_coding||c.*4302A>C|||||4302|,C|downstrea…	GT:PL	1	1	1	0	0	0	0	0	1	0	0	0	0	0	0	0	0	0	0	0	0	0	0	0	0	1	0	0	0	0	0	0	0	0	.	0	0	0	0	0
S1_549500	NC_002505.1	549500	.	T	G	999	.	DP=123041;VDB=0.456562;SGB=13270.3;RPB=1.04594e-23;MQB=0;MQSB=0.137887;BQB=0;MQ0F=0;AC=78;AN=951;DP4=57975,42266,4154,3330;MQ=56;ANN=G|synonymous_variant|LOW|VC_RS02620|VC_RS02620|transcript|VC_RS02620|protein_coding|1/1|c.522A>C|p.Leu174Leu|522/1242|522/1242|174/413||,G|downstream_gene_variant|MODIFIER|VC_RS02605|VC_RS02605|transcript|VC_RS02605|protein_coding||c.*4323T>G|||||4323|,G|downstream_…	GT:PL	1	1	1	0	0	0	0	0	1	0	0	0	0	0	0	0	0	0	0	0	0	0	0	0	0	1	0	0	0	0	0	0	0	0	.	0	0	0	0	0
S1_549554	NC_002505.1	549554	.	T	G	999	.	DP=128384;VDB=0.459591;SGB=12384.8;RPB=0.36092;MQB=0;MQSB=1.672e-07;BQB=0;MQ0F=0;AC=78;AN=951;DP4=62482,41897,4352,3369;MQ=56;ANN=G|synonymous_variant|LOW|VC_RS02620|VC_RS02620|transcript|VC_RS02620|protein_coding|1/1|c.468A>C|p.Leu156Leu|468/1242|468/1242|156/413||,G|downstream_gene_variant|MODIFIER|VC_RS02605|VC_RS02605|transcript|VC_RS02605|protein_coding||c.*4377T>G|||||4377|,G|downstream_gen…	GT:PL	1	1	1	0	0	0	0	0	1	0	0	0	0	0	0	0	0	0	0	0	0	0	0	0	0	1	0	.	0	0	0	0	0	0	.	0	0	0	0	0
S1_549581	NC_002505.1	549581	.	A	G	999	.	DP=123446;VDB=0.396822;SGB=11288;RPB=0.782334;MQB=0;MQSB=0;BQB=0;MQ0F=8.10071e-06;AC=78;AN=950;DP4=61873,38762,4261,3429;MQ=56;ANN=G|synonymous_variant|LOW|VC_RS02620|VC_RS02620|transcript|VC_RS02620|protein_coding|1/1|c.441T>C|p.Ile147Ile|441/1242|441/1242|147/413||,G|downstream_gene_variant|MODIFIER|VC_RS02605|VC_RS02605|transcript|VC_RS02605|protein_coding||c.*4404A>G|||||4404|,G|downstream_ge…	GT:PL	1	1	1	0	0	0	0	0	1	0	0	0	0	0	0	0	0	0	0	0	0	0	0	0	0	1	0	.	0	0	0	0	0	0	.	0	0	0	0	0
S1_549641	NC_002505.1	549641	.	C	T	999	.	DP=124645;VDB=0.396616;SGB=8426.96;RPB=6.46276e-13;MQB=0;MQSB=0;BQB=0;MQ0F=1.60456e-05;AC=78;AN=949;DP4=60277,40218,4370,3371;MQ=56;ANN=T|synonymous_variant|LOW|VC_RS02620|VC_RS02620|transcript|VC_RS02620|protein_coding|1/1|c.381G>A|p.Ala127Ala|381/1242|381/1242|127/413||,T|downstream_gene_variant|MODIFIER|VC_RS02605|VC_RS02605|transcript|VC_RS02605|protein_coding||c.*4464C>T|||||4464|,T|downstre…	GT:PL	1	1	1	0	0	0	0	0	1	0	0	0	0	0	0	0	0	0	0	0	0	0	0	0	0	1	0	.	0	0	0	0	0	0	.	0	0	0	0	0
S1_549653	NC_002505.1	549653	.	C	T	999	.	DP=123909;VDB=0.204225;SGB=12336.9;RPB=2.38131e-27;MQB=0;MQSB=7.5486e-21;BQB=0;MQ0F=1.61409e-05;AC=78;AN=950;DP4=58966,41625,4276,3400;MQ=56;ANN=T|synonymous_variant|LOW|VC_RS02620|VC_RS02620|transcript|VC_RS02620|protein_coding|1/1|c.369G>A|p.Lys123Lys|369/1242|369/1242|123/413||,T|downstream_gene_variant|MODIFIER|VC_RS02605|VC_RS02605|transcript|VC_RS02605|protein_coding||c.*4476C>T|||||4476|,T…	GT:PL	1	1	1	0	0	0	0	0	1	0	0	0	0	0	0	0	0	0	0	0	0	0	0	0	0	1	0	.	0	0	0	0	0	0	0	0	0	0	0	0
S1_549666	NC_002505.1	549666	.	C	T	999	.	DP=127763;VDB=0.00904393;SGB=11986.9;RPB=0.0122504;MQB=0;MQSB=1.10703e-43;BQB=1.14151e-26;MQ0F=7.82699e-06;AC=77;AN=950;DP4=61473,42912,4012,3135;MQ=56;ANN=T|missense_variant|MODERATE|VC_RS02620|VC_RS02620|transcript|VC_RS02620|protein_coding|1/1|c.356G>A|p.Arg119Lys|356/1242|356/1242|119/413||,T|downstream_gene_variant|MODIFIER|VC_RS02605|VC_RS02605|transcript|VC_RS02605|protein_coding||c.*4489C…	GT:PL	1	1	1	0	0	0	0	0	1	0	0	0	0	0	0	0	0	0	0	0	0	0	0	0	0	1	0	.	0	0	0	0	0	0	0	0	0	0	0	0
S1_549676	NC_002505.1	549676	.	T	C	999	.	DP=124525;VDB=0.131219;SGB=12127;RPB=0.020288;MQB=0;MQSB=0;BQB=0;MQ0F=8.03052e-06;AC=78;AN=950;DP4=61297,40349,4347,3474;MQ=56;ANN=C|missense_variant|MODERATE|VC_RS02620|VC_RS02620|transcript|VC_RS02620|protein_coding|1/1|c.346A>G|p.Thr116Ala|346/1242|346/1242|116/413||,C|downstream_gene_variant|MODIFIER|VC_RS02605|VC_RS02605|transcript|VC_RS02605|protein_coding||c.*4499T>C|||||4499|,C|downstream…	GT:PL	1	1	1	0	0	0	0	0	1	0	0	0	0	0	0	0	0	0	0	0	0	0	0	0	0	1	0	.	0	0	0	0	0	0	0	0	0	0	0	0
S1_549693	NC_002505.1	549693	.	T	A	999	.	DP=125483;VDB=0.230267;SGB=14913.8;RPB=0.0884451;MQB=0;MQSB=0;BQB=0;MQ0F=0;AC=78;AN=950;DP4=63549,38965,4351,3533;MQ=56;ANN=A|missense_variant|MODERATE|VC_RS02620|VC_RS02620|transcript|VC_RS02620|protein_coding|1/1|c.329A>T|p.Tyr110Phe|329/1242|329/1242|110/413||,A|downstream_gene_variant|MODIFIER|VC_RS02605|VC_RS02605|transcript|VC_RS02605|protein_coding||c.*4516T>A|||||4516|,A|downstream_gene_v…	GT:PL	1	1	1	0	0	0	0	0	1	0	0	0	0	0	0	0	0	0	0	0	0	0	0	0	0	1	0	.	0	0	0	0	0	0	0	0	0	0	0	0
S1_549719	NC_002505.1	549719	.	C	T	999	.	DP=121222;VDB=0.681727;SGB=11911.8;RPB=0.486261;MQB=0;MQSB=0;BQB=0;MQ0F=8.24933e-06;AC=78;AN=952;DP4=60419,38932,4430,3621;MQ=56;ANN=T|synonymous_variant|LOW|VC_RS02620|VC_RS02620|transcript|VC_RS02620|protein_coding|1/1|c.303G>A|p.Ala101Ala|303/1242|303/1242|101/413||,T|downstream_gene_variant|MODIFIER|VC_RS02605|VC_RS02605|transcript|VC_RS02605|protein_coding||c.*4542C>T|||||4542|,T|downstream_…	GT:PL	1	1	1	0	0	0	0	0	1	0	0	0	0	0	0	0	0	0	0	0	0	0	0	0	0	1	0	.	0	0	0	0	0	0	0	0	0	0	0	0
S1_549755	NC_002505.1	549755	.	T	C	999	.	DP=125126;VDB=0.00463102;SGB=5804.36;RPB=0.000196989;MQB=0;MQSB=0;BQB=1.60287e-32;MQ0F=7.99194e-06;AC=77;AN=952;DP4=63298,39747,3741,3088;MQ=56;ANN=C|synonymous_variant|LOW|VC_RS02620|VC_RS02620|transcript|VC_RS02620|protein_coding|1/1|c.267A>G|p.Lys89Lys|267/1242|267/1242|89/413||,C|downstream_gene_variant|MODIFIER|VC_RS02605|VC_RS02605|transcript|VC_RS02605|protein_coding||c.*4578T>C|||||4578|,…	GT:PL	1	1	1	0	0	0	0	0	1	0	0	0	0	0	0	0	0	0	0	0	0	0	0	0	0	1	0	.	0	0	0	0	0	0	.	0	0	0	0	0
S1_549758	NC_002505.1	549758	.	T	A	999	.	DP=124617;VDB=0.00253226;SGB=10350.7;RPB=0.00326665;MQB=0;MQSB=0;BQB=0;MQ0F=8.02459e-06;AC=77;AN=952;DP4=62530,40398,3664,3103;MQ=56;ANN=A|synonymous_variant|LOW|VC_RS02620|VC_RS02620|transcript|VC_RS02620|protein_coding|1/1|c.264A>T|p.Pro88Pro|264/1242|264/1242|88/413||,A|downstream_gene_variant|MODIFIER|VC_RS02605|VC_RS02605|transcript|VC_RS02605|protein_coding||c.*4581T>A|||||4581|,A|downstrea…	GT:PL	1	1	1	0	0	0	0	0	1	0	0	0	0	0	0	0	0	0	0	0	0	0	0	0	0	1	0	.	0	0	0	0	0	0	.	0	0	0	0	0
S1_549761	NC_002505.1	549761	.	G	A	999	.	DP=124896;VDB=0.00287444;SGB=7549.81;RPB=2.40437e-18;MQB=0;MQSB=0;BQB=0;MQ0F=8.00666e-06;AC=78;AN=952;DP4=61920,40478,3717,3197;MQ=56;ANN=A|synonymous_variant|LOW|VC_RS02620|VC_RS02620|transcript|VC_RS02620|protein_coding|1/1|c.261C>T|p.Asp87Asp|261/1242|261/1242|87/413||,A|downstream_gene_variant|MODIFIER|VC_RS02605|VC_RS02605|transcript|VC_RS02605|protein_coding||c.*4584G>A|||||4584|,A|downstre…	GT:PL	1	1	1	0	0	0	0	0	1	0	0	0	0	0	0	0	0	0	0	0	0	0	0	0	0	1	0	.	0	0	0	0	0	0	.	0	0	0	0	0
S1_549779	NC_002505.1	549779	.	G	A	999	.	DP=125360;VDB=0.54589;SGB=12001.7;RPB=1.55248e-08;MQB=0;MQSB=0;BQB=0;MQ0F=7.97703e-06;AC=78;AN=955;DP4=63674,38727,4289,3540;MQ=56;ANN=A|synonymous_variant|LOW|VC_RS02620|VC_RS02620|transcript|VC_RS02620|protein_coding|1/1|c.243C>T|p.Leu81Leu|243/1242|243/1242|81/413||,A|downstream_gene_variant|MODIFIER|VC_RS02605|VC_RS02605|transcript|VC_RS02605|protein_coding||c.*4602G>A|||||4602|,A|downstream_…	GT:PL	1	1	1	0	0	0	0	0	1	0	0	0	0	0	0	0	0	0	0	0	0	0	0	0	0	1	0	.	0	0	0	0	0	0	.	0	0	0	0	0
S1_549836	NC_002505.1	549836	.	A	G	999	.	DP=122685;VDB=0.0321718;SGB=8027.71;RPB=4.95623e-09;MQB=0;MQSB=2.30982e-23;BQB=0;MQ0F=0;AC=77;AN=954;DP4=55450,44607,3824,3677;MQ=56;ANN=G|synonymous_variant|LOW|VC_RS02620|VC_RS02620|transcript|VC_RS02620|protein_coding|1/1|c.186T>C|p.Cys62Cys|186/1242|186/1242|62/413||,G|downstream_gene_variant|MODIFIER|VC_RS02605|VC_RS02605|transcript|VC_RS02605|protein_coding||c.*4659A>G|||||4659|,G|downstrea…	GT:PL	1	1	1	0	0	0	0	0	1	0	0	0	0	0	0	0	0	0	0	0	0	0	0	0	0	1	0	.	0	0	0	0	0	0	.	0	0	0	0	0
S1_549838	NC_002505.1	549838	.	A	T	999	.	DP=123309;VDB=0.0762639;SGB=12837.4;RPB=0.000370119;MQB=0;MQSB=2.6815e-20;BQB=0;MQ0F=0;AC=78;AN=954;DP4=55751,44687,3999,3840;MQ=56;ANN=T|missense_variant|MODERATE|VC_RS02620|VC_RS02620|transcript|VC_RS02620|protein_coding|1/1|c.184T>A|p.Cys62Ser|184/1242|184/1242|62/413||,T|downstream_gene_variant|MODIFIER|VC_RS02605|VC_RS02605|transcript|VC_RS02605|protein_coding||c.*4661A>T|||||4661|,T|downstr…	GT:PL	1	1	1	0	0	0	0	0	1	0	0	0	0	0	0	0	0	0	0	0	0	0	0	0	0	1	0	.	0	0	0	0	0	0	.	0	0	0	0	0
S1_549866	NC_002505.1	549866	.	G	T	999	.	DP=123580;VDB=0.106299;SGB=6941.6;RPB=0.0341242;MQB=0;MQSB=0.00134847;BQB=0;MQ0F=0;AC=77;AN=954;DP4=55006,45029,3966,3457;MQ=56;ANN=T|synonymous_variant|LOW|VC_RS02620|VC_RS02620|transcript|VC_RS02620|protein_coding|1/1|c.156C>A|p.Thr52Thr|156/1242|156/1242|52/413||,T|downstream_gene_variant|MODIFIER|VC_RS02605|VC_RS02605|transcript|VC_RS02605|protein_coding||c.*4689G>T|||||4689|,T|downstream_gen…	GT:PL	1	1	1	0	0	0	0	0	1	0	0	0	0	0	0	0	0	0	0	0	0	0	0	0	0	1	0	.	0	0	0	0	0	0	.	0	0	0	0	0
S1_549872	NC_002505.1	549872	.	T	C	999	.	DP=125727;VDB=0.576931;SGB=14375.1;RPB=8.83471e-25;MQB=0;MQSB=0.000474763;BQB=0;MQ0F=0;AC=77;AN=952;DP4=57020,45196,4159,3676;MQ=56;ANN=C|synonymous_variant|LOW|VC_RS02620|VC_RS02620|transcript|VC_RS02620|protein_coding|1/1|c.150A>G|p.Pro50Pro|150/1242|150/1242|50/413||,C|downstream_gene_variant|MODIFIER|VC_RS02605|VC_RS02605|transcript|VC_RS02605|protein_coding||c.*4695T>C|||||4695|,C|downstream…	GT:PL	1	1	1	0	0	0	0	0	1	0	0	0	0	0	0	0	0	0	0	0	0	0	0	0	0	1	0	.	0	0	0	0	0	0	.	0	0	0	0	0
S1_549905	NC_002505.1	549905	.	G	A	999	.	DP=122594;VDB=0.519661;SGB=9824.61;RPB=0.0356981;MQB=0;MQSB=4.47629e-05;BQB=0;MQ0F=0;AC=77;AN=951;DP4=55189,44847,4181,3686;MQ=56;ANN=A|synonymous_variant|LOW|VC_RS02620|VC_RS02620|transcript|VC_RS02620|protein_coding|1/1|c.117C>T|p.Gly39Gly|117/1242|117/1242|39/413||,A|downstream_gene_variant|MODIFIER|VC_RS02605|VC_RS02605|transcript|VC_RS02605|protein_coding||c.*4728G>A|||||4728|,A|downstream_g…	GT:PL	1	1	1	0	0	0	0	0	1	0	0	0	0	0	0	0	0	0	0	0	0	0	0	0	0	1	0	.	0	0	0	0	0	0	.	0	0	0	0	0
S1_549923	NC_002505.1	549923	.	T	C	999	.	DP=122136;VDB=0.513544;SGB=14185;RPB=3.49813e-06;MQB=0;MQSB=0.799134;BQB=0;MQ0F=0;AC=78;AN=951;DP4=53366,47098,4218,3947;MQ=56;ANN=C|synonymous_variant|LOW|VC_RS02620|VC_RS02620|transcript|VC_RS02620|protein_coding|1/1|c.99A>G|p.Leu33Leu|99/1242|99/1242|33/413||,C|downstream_gene_variant|MODIFIER|VC_RS02605|VC_RS02605|transcript|VC_RS02605|protein_coding||c.*4746T>C|||||4746|,C|downstream_gene_va…	GT:PL	1	1	1	0	0	0	0	0	1	0	0	0	0	0	0	0	0	0	0	0	0	0	0	0	0	1	0	.	0	0	0	0	0	0	.	0	0	0	0	0
S1_549983	NC_002505.1	549983	.	T	A	999	.	DP=124954;VDB=0.26921;SGB=14772.5;RPB=0.697226;MQB=0;MQSB=0;BQB=0;MQ0F=8.00294e-06;AC=78;AN=953;DP4=57414,43364,3844,4025;MQ=56;ANN=A|synonymous_variant|LOW|VC_RS02620|VC_RS02620|transcript|VC_RS02620|protein_coding|1/1|c.39A>T|p.Val13Val|39/1242|39/1242|13/413||,A|downstream_gene_variant|MODIFIER|VC_RS02605|VC_RS02605|transcript|VC_RS02605|protein_coding||c.*4806T>A|||||4806|,A|downstream_gene_v…	GT:PL	1	1	1	0	0	0	0	0	1	0	0	0	0	0	0	0	0	0	0	0	0	0	0	0	0	1	0	.	0	0	0	0	0	0	.	0	0	0	0	0
S1_549989	NC_002505.1	549989	.	G	A	999	.	DP=123851;VDB=0.340762;SGB=6831.48;RPB=0.000800798;MQB=0;MQSB=0;BQB=0;MQ0F=8.07422e-06;AC=77;AN=953;DP4=57068,42700,3741,4047;MQ=56;ANN=A|synonymous_variant|LOW|VC_RS02620|VC_RS02620|transcript|VC_RS02620|protein_coding|1/1|c.33C>T|p.Thr11Thr|33/1242|33/1242|11/413||,A|downstream_gene_variant|MODIFIER|VC_RS02605|VC_RS02605|transcript|VC_RS02605|protein_coding||c.*4812G>A|||||4812|,A|downstream_ge…	GT:PL	1	1	1	0	0	0	0	0	1	0	0	0	0	0	0	0	0	0	0	0	0	0	0	0	0	1	0	.	0	0	0	0	0	0	.	0	0	0	0	0
S1_550007	NC_002505.1	550007	.	T	C	999	.	DP=124894;VDB=0.4795;SGB=12692.9;RPB=0.486116;MQB=0;MQSB=0;BQB=0;MQ0F=1.60136e-05;AC=77;AN=953;DP4=59002,41200,3933,3936;MQ=56;ANN=C|synonymous_variant|LOW|VC_RS02620|VC_RS02620|transcript|VC_RS02620|protein_coding|1/1|c.15A>G|p.Val5Val|15/1242|15/1242|5/413||,C|downstream_gene_variant|MODIFIER|VC_RS02605|VC_RS02605|transcript|VC_RS02605|protein_coding||c.*4830T>C|||||4830|,C|downstream_gene_vari…	GT:PL	1	1	1	0	0	0	0	0	1	0	0	0	0	0	0	0	0	0	0	0	0	0	0	0	0	1	0	.	0	0	0	0	0	0	.	0	0	0	0	0
S1_550052	NC_002505.1	550052	.	T	C	999	.	DP=127550;VDB=0.550279;SGB=14350.3;RPB=0.00170123;MQB=0;MQSB=0;BQB=0;MQ0F=7.84006e-06;AC=78;AN=954;DP4=58006,44003,3829,4272;MQ=56;ANN=C|upstream_gene_variant|MODIFIER|VC_RS02620|VC_RS02620|transcript|VC_RS02620|protein_coding||c.-31A>G|||||31|,C|downstream_gene_variant|MODIFIER|VC_RS02605|VC_RS02605|transcript|VC_RS02605|protein_coding||c.*4875T>C|||||4875|,C|downstream_gene_variant|MODIFIER|VC_…	GT:PL	1	1	1	0	0	0	0	0	1	0	0	0	0	0	0	0	0	0	0	0	0	0	0	0	0	1	0	.	0	0	0	0	0	0	.	0	0	0	0	0
S1_550103	NC_002505.1	550103	.	C	A	999	.	DP=122829;VDB=0.644744;SGB=13246.8;RPB=7.08018e-06;MQB=0;MQSB=1.43453e-30;BQB=0;MQ0F=1.62828e-05;AC=78;AN=955;DP4=53713,45059,3915,4357;MQ=56;ANN=A|upstream_gene_variant|MODIFIER|VC_RS02620|VC_RS02620|transcript|VC_RS02620|protein_coding||c.-82G>T|||||82|,A|downstream_gene_variant|MODIFIER|VC_RS02605|VC_RS02605|transcript|VC_RS02605|protein_coding||c.*4926C>A|||||4926|,A|downstream_gene_variant|M…	GT:PL	1	1	1	0	0	0	0	0	1	0	0	0	0	0	0	0	0	0	0	0	0	0	0	0	0	1	0	.	0	0	0	0	0	0	.	0	0	0	0	0
S1_558832	NC_002505.1	558832	.	G	A	999	.	DP=117988;VDB=0.696317;SGB=13223.5;RPB=4.34645e-17;MQB=0;MQSB=0;BQB=0;MQ0F=0;AC=78;AN=976;DP4=60169,37220,3951,3871;MQ=56;ANN=A|synonymous_variant|LOW|folK|VC_RS02670|transcript|VC_RS02670|protein_coding|1/1|c.471G>A|p.Pro157Pro|471/507|471/507|157/168||,A|upstream_gene_variant|MODIFIER|dnaG|VC_RS02635|transcript|VC_RS02635|protein_coding||c.-4687C>T|||||4687|WARNING_TRANSCRIPT_MULTIPLE_STOP_CODO…	GT:PL	1	1	1	0	0	0	0	0	1	0	0	0	0	0	0	0	0	0	0	0	0	0	0	0	0	1	0	0	0	0	0	0	0	0	0	0	0	0	0	0
S1_571871	NC_002505.1	571871	.	A	C	886	.	DP=113824;VDB=0.581584;SGB=-6675.24;RPB=0.923461;MQB=9.32212e-10;MQSB=0.0383362;BQB=4.10541e-17;MQ0F=8.78549e-06;AC=4;AN=974;DP4=54669,44885,218,227;MQ=56;ANN=C|missense_variant|MODERATE|cysT|VC_RS02735|transcript|VC_RS02735|protein_coding|1/1|c.835A>C|p.Ser279Arg|835/852|835/852|279/283||,C|upstream_gene_variant|MODIFIER|mutS|VC_RS02720|transcript|VC_RS02720|protein_coding||c.-3451T>G|||||3451|,…	GT:PL	0	0	0	0	0	0	0	0	0	0	0	0	0	0	0	0	0	0	0	0	0	0	0	0	0	0	0	0	0	0	0	0	0	0	0	0	0	0	0	0
S1_574615	NC_002505.1	574615	.	A	G	886	.	DP=115431;VDB=0.766536;SGB=-3109.81;RPB=0.099064;MQB=8.27286e-12;MQSB=0;BQB=1.48925e-19;MQ0F=0;AC=4;AN=977;DP4=63702,38430,245,229;MQ=56;ANN=G|upstream_gene_variant|MODIFIER|recA|VC_RS02755|transcript|VC_RS02755|protein_coding||c.-81A>G|||||81|,G|upstream_gene_variant|MODIFIER|recX|VC_RS02760|transcript|VC_RS02760|protein_coding||c.-1278A>G|||||1278|,G|upstream_gene_variant|MODIFIER|alaS|VC_RS027…	GT:PL	0	0	0	0	0	0	0	0	0	0	0	0	0	0	0	0	0	0	0	0	0	0	0	0	0	0	0	0	0	0	0	0	0	0	0	0	0	0	0	0
S1_575609	NC_002505.1	575609	.	A	G	999	.	DP=121443;VDB=0.676715;SGB=9795.75;RPB=0.956633;MQB=0.000853996;MQSB=0;BQB=4.2039e-45;MQ0F=0;AC=969;AN=971;DP4=117,78,63118,40811;MQ=56;ANN=G|missense_variant|MODERATE|recA|VC_RS02755|transcript|VC_RS02755|protein_coding|1/1|c.914A>G|p.Tyr305Cys|914/1065|914/1065|305/354||,G|upstream_gene_variant|MODIFIER|recX|VC_RS02760|transcript|VC_RS02760|protein_coding||c.-284A>G|||||284|,G|upstream_gene_var…	GT:PL	1	1	1	1	1	0	1	1	1	1	1	1	1	1	1	1	1	1	1	1	1	1	1	1	1	1	1	1	1	1	1	1	1	1	1	1	1	1	1	1
S1_579040	NC_002505.1	579040	.	G	A	999	.	DP=114016;VDB=0.242128;SGB=-261.303;RPB=0.977775;MQB=9.81175e-36;MQSB=0.00685002;BQB=0;MQ0F=8.7707e-06;AC=12;AN=970;DP4=52172,46099,607,672;MQ=56;ANN=A|synonymous_variant|LOW|alaS|VC_RS02765|transcript|VC_RS02765|protein_coding|1/1|c.2517G>A|p.Gly839Gly|2517/2583|2517/2583|839/860||,A|upstream_gene_variant|MODIFIER|VC_RS02770|VC_RS02770|transcript|VC_RS02770|protein_coding||c.-270G>A|||||270|,A|u…	GT:PL	0	0	0	0	0	0	0	0	0	0	0	0	0	0	0	0	0	0	0	0	0	0	0	0	0	0	0	0	0	0	0	0	0	0	0	0	0	0	0	0
S1_581125	NC_002505.1	581125	.	T	G	999	.	DP=101709;VDB=0.398149;SGB=9405.92;RPB=5.78924e-13;MQB=0.0529973;MQSB=0;BQB=0;MQ0F=0.00371649;AC=973;AN=973;DP4=81,117,48804,34649;MQ=52;ANN=G|upstream_gene_variant|MODIFIER|VC_RS02820|VC_RS02820|transcript|VC_RS02820|protein_coding||c.-1232T>G|||||1232|,G|upstream_gene_variant|MODIFIER|oadA|VC_RS02825|transcript|VC_RS02825|protein_coding||c.-1527T>G|||||1527|,G|upstream_gene_variant|MODIFIER|VC_…	GT:PL	1	1	1	1	1	1	1	1	1	1	1	1	1	1	1	1	1	1	1	1	1	1	1	1	1	1	1	1	1	1	1	1	1	1	1	1	1	1	1	1
S1_581351	NC_002505.1	581351	.	C	A	999	.	DP=112754;VDB=0.118744;SGB=-2390.88;RPB=0.25965;MQB=1.34845e-17;MQSB=0;BQB=6.47578e-22;MQ0F=0.00471824;AC=6;AN=975;DP4=62550,35375,533,302;MQ=51;ANN=A|upstream_gene_variant|MODIFIER|VC_RS02820|VC_RS02820|transcript|VC_RS02820|protein_coding||c.-1006C>A|||||1006|,A|upstream_gene_variant|MODIFIER|oadA|VC_RS02825|transcript|VC_RS02825|protein_coding||c.-1301C>A|||||1301|,A|upstream_gene_variant|MODI…	GT:PL	0	0	0	0	0	0	0	0	0	0	0	0	0	0	0	0	0	0	0	0	0	0	0	0	0	0	0	0	0	0	0	0	0	0	0	0	0	0	0	0
S1_581909	NC_002505.1	581909	.	A	C	323	.	DP=112807;VDB=0.00112151;SGB=-21255.9;RPB=0;MQB=4.9865e-21;MQSB=0;BQB=0;MQ0F=0.000655988;AC=4;AN=973;DP4=62919,33432,77,379;MQ=54;ANN=C|upstream_gene_variant|MODIFIER|VC_RS02820|VC_RS02820|transcript|VC_RS02820|protein_coding||c.-448A>C|||||448|,C|upstream_gene_variant|MODIFIER|oadA|VC_RS02825|transcript|VC_RS02825|protein_coding||c.-743A>C|||||743|,C|upstream_gene_variant|MODIFIER|VC_RS02830|VC_…	GT:PL	0	0	0	0	0	0	0	0	0	0	0	0	0	0	0	0	0	0	0	0	0	0	0	0	0	0	0	1	0	0	0	0	0	0	0	0	0	0	0	0
S1_581917	NC_002505.1	581917	.	C	T	479	.	DP=115078;VDB=0.011101;SGB=-27892.2;RPB=2.8026e-45;MQB=1.65981e-28;MQSB=0;BQB=0;MQ0F=0.00724726;AC=4;AN=973;DP4=63744,33821,104,412;MQ=52;ANN=T|upstream_gene_variant|MODIFIER|VC_RS02820|VC_RS02820|transcript|VC_RS02820|protein_coding||c.-440C>T|||||440|,T|upstream_gene_variant|MODIFIER|oadA|VC_RS02825|transcript|VC_RS02825|protein_coding||c.-735C>T|||||735|,T|upstream_gene_variant|MODIFIER|VC_RS0…	GT:PL	0	0	0	0	0	0	0	0	0	0	0	0	0	0	0	0	0	0	0	0	0	0	0	0	0	0	0	1	0	0	0	0	0	0	0	0	0	0	0	0
S1_581918	NC_002505.1	581918	.	T	C	516	.	DP=115288;VDB=3.67736e-10;SGB=-34332.2;RPB=0;MQB=1.05055e-29;MQSB=0;BQB=0;MQ0F=0.00823156;AC=4;AN=973;DP4=63484,34049,92,729;MQ=52;ANN=C|upstream_gene_variant|MODIFIER|VC_RS02820|VC_RS02820|transcript|VC_RS02820|protein_coding||c.-439T>C|||||439|,C|upstream_gene_variant|MODIFIER|oadA|VC_RS02825|transcript|VC_RS02825|protein_coding||c.-734T>C|||||734|,C|upstream_gene_variant|MODIFIER|VC_RS02830|VC…	GT:PL	0	0	0	0	0	0	0	0	0	0	0	0	0	0	0	0	0	0	0	0	0	0	0	0	0	0	0	1	0	0	0	0	0	0	0	0	0	0	0	0
S1_585257	NC_002505.1	585257	.	T	G	999	.	DP=104127;VDB=0.29866;SGB=-13983.5;RPB=0.870318;MQB=0.000390111;MQSB=0;BQB=4.3464e-05;MQ0F=0;AC=7;AN=971;DP4=50156,37945,411,232;MQ=56;ANN=G|missense_variant|MODERATE|VC_RS02830|VC_RS02830|transcript|VC_RS02830|protein_coding|1/1|c.809T>G|p.Val270Gly|809/1131|809/1131|270/376||,G|upstream_gene_variant|MODIFIER|VC_RS02835|VC_RS02835|transcript|VC_RS02835|protein_coding||c.-445T>G|||||445|,G|upstre…	GT:PL	0	0	0	0	0	0	0	0	0	0	0	0	0	0	0	0	0	0	0	0	0	0	0	0	0	0	0	0	0	0	0	0	0	0	0	0	0	0	0	0
S1_595355	NC_002505.1	595355	.	G	A	886	.	DP=103149;VDB=0.906349;SGB=-4776.98;RPB=0.0787011;MQB=8.43365e-12;MQSB=7.83463e-14;BQB=9.11374e-21;MQ0F=9.69471e-06;AC=4;AN=972;DP4=53590,36495,247,203;MQ=55;ANN=A|missense_variant|MODERATE|ffh|VC_RS02870|transcript|VC_RS02870|protein_coding|1/1|c.691G>A|p.Asp231Asn|691/1386|691/1386|231/461||,A|upstream_gene_variant|MODIFIER|VC_RS02860|VC_RS02860|transcript|VC_RS02860|protein_coding||c.-1780C>T|…	GT:PL	0	0	0	0	0	0	0	0	0	0	0	0	0	0	0	0	0	0	0	0	0	0	0	0	0	0	0	0	0	0	0	0	0	0	0	0	0	0	0	0
S1_597687	NC_002505.1	597687	.	A	G	886	.	DP=113406;VDB=0.987247;SGB=-10175.1;RPB=0.902874;MQB=2.22286e-07;MQSB=8.41757e-37;BQB=0.646749;MQ0F=8.81788e-06;AC=4;AN=973;DP4=57176,42809,192,139;MQ=56;ANN=G|missense_variant|MODERATE|trmD|VC_RS02885|transcript|VC_RS02885|protein_coding|1/1|c.544A>G|p.Thr182Ala|544/744|544/744|182/247||,G|upstream_gene_variant|MODIFIER|VC_RS02860|VC_RS02860|transcript|VC_RS02860|protein_coding||c.-4112T>C|||||4…	GT:PL	0	0	0	0	0	0	0	0	0	0	0	0	0	0	0	0	0	0	0	0	0	0	0	0	0	0	0	0	0	0	0	0	0	0	0	0	0	0	0	0
S1_599511	NC_002505.1	599511	.	T	A	999	.	DP=113790;VDB=0.229619;SGB=-7529.95;RPB=0.0756558;MQB=9.79384e-17;MQSB=0;BQB=6.71846e-40;MQ0F=0;AC=5;AN=969;DP4=60911,37923,377,352;MQ=56;ANN=A|upstream_gene_variant|MODIFIER|degS|VC_RS02895|transcript|VC_RS02895|protein_coding||c.-50A>T|||||50|,A|upstream_gene_variant|MODIFIER|VC_RS02910|VC_RS02910|transcript|VC_RS02910|protein_coding||c.-2217T>A|||||2217|,A|upstream_gene_variant|MODIFIER|rplM|V…	GT:PL	0	0	0	0	0	0	0	0	0	0	0	0	0	0	0	0	0	0	0	0	0	0	0	0	0	0	0	0	0	0	0	0	0	0	0	0	0	0	0	0
S1_603441	NC_002505.1	603441	.	G	T	999	.	DP=122053;VDB=0.805572;SGB=-5608.56;RPB=0.038756;MQB=1.34076e-17;MQSB=0;BQB=0;MQ0F=0;AC=6;AN=973;DP4=65411,42461,411,371;MQ=56;ANN=T|missense_variant|MODERATE|rplM|VC_RS02915|transcript|VC_RS02915|protein_coding|1/1|c.387G>T|p.Glu129Asp|387/429|387/429|129/142||,T|upstream_gene_variant|MODIFIER|degS|VC_RS02895|transcript|VC_RS02895|protein_coding||c.-3980C>A|||||3980|,T|upstream_gene_variant|MODI…	GT:PL	0	0	0	0	0	0	0	0	0	0	0	0	0	0	0	0	0	0	0	0	0	0	0	0	0	0	0	0	0	0	0	0	0	0	0	0	0	0	0	0
S1_604426	NC_002505.1	604426	.	A	G	999	.	DP=106278;VDB=0.547903;SGB=-2461.99;RPB=0.991137;MQB=7.19156e-16;MQSB=0;BQB=2.26629e-18;MQ0F=0;AC=6;AN=974;DP4=53066,39512,353,308;MQ=56;ANN=G|missense_variant|MODERATE|petA|VC_RS02925|transcript|VC_RS02925|protein_coding|1/1|c.208A>G|p.Lys70Glu|208/594|208/594|70/197||,G|upstream_gene_variant|MODIFIER|degS|VC_RS02895|transcript|VC_RS02895|protein_coding||c.-4965T>C|||||4965|,G|upstream_gene_vari…	GT:PL	0	0	0	0	0	0	0	0	0	0	0	0	0	0	0	0	0	0	0	0	0	0	0	0	0	0	0	0	0	0	0	0	0	0	0	0	0	0	0	0
S1_610394	NC_002505.1	610394	.	A	G	886	.	DP=110499;VDB=0.493065;SGB=-10151.4;RPB=0.963945;MQB=6.9527e-13;MQSB=0;BQB=5.15713e-35;MQ0F=0;AC=4;AN=972;DP4=55494,41670,278,348;MQ=56;ANN=G|synonymous_variant|LOW|VC_RS02965|VC_RS02965|transcript|VC_RS02965|protein_coding|1/1|c.1023T>C|p.Gly341Gly|1023/1806|1023/1806|341/601||,G|upstream_gene_variant|MODIFIER|VC_RS02950|VC_RS02950|transcript|VC_RS02950|protein_coding||c.-1735T>C|||||1735|,G|ups…	GT:PL	0	0	0	0	0	0	0	0	0	0	0	0	0	0	0	0	0	0	0	0	0	0	0	0	0	0	0	0	0	0	0	0	0	0	0	0	0	0	0	0
S1_612672	NC_002505.1	612672	.	C	T	886	.	DP=120580;VDB=0.344636;SGB=-8108.91;RPB=0.789097;MQB=1.12096e-05;MQSB=0;BQB=3.27904e-43;MQ0F=4.97595e-05;AC=4;AN=967;DP4=67978,36261,410,272;MQ=56;ANN=T|missense_variant|MODERATE|VC_RS02975|VC_RS02975|transcript|VC_RS02975|protein_coding|1/1|c.505G>A|p.Ala169Thr|505/611|505/611|169/202||WARNING_TRANSCRIPT_MULTIPLE_STOP_CODONS,T|upstream_gene_variant|MODIFIER|VC_RS02950|VC_RS02950|transcript|VC_RS…	GT:PL	0	0	0	0	0	0	0	0	0	0	0	0	0	0	0	0	0	0	0	0	0	0	0	0	0	0	0	0	0	0	0	0	0	0	0	0	0	0	0	0
S1_612995	NC_002505.1	612995	.	C	T	999	.	DP=120227;VDB=0.525694;SGB=-7394.68;RPB=0.680549;MQB=9.25229e-11;MQSB=2.8026e-45;BQB=1.13603e-10;MQ0F=3.32704e-05;AC=5;AN=966;DP4=61455,45201,308,281;MQ=56;ANN=T|missense_variant|MODERATE|VC_RS02975|VC_RS02975|transcript|VC_RS02975|protein_coding|1/1|c.182G>A|p.Arg61His|182/611|182/611|61/202||WARNING_TRANSCRIPT_MULTIPLE_STOP_CODONS,T|upstream_gene_variant|MODIFIER|VC_RS02950|VC_RS02950|transcrip…	GT:PL	0	0	0	0	0	0	0	0	0	0	0	0	0	0	0	0	0	0	0	0	0	0	0	0	0	0	0	0	0	0	0	0	0	0	0	0	0	0	0	0
S1_613064	NC_002505.1	613064	.	C	T	887	.	DP=122169;VDB=0.69949;SGB=-5904.82;RPB=0.0443287;MQB=0.00230649;MQSB=0;BQB=2.77244e-08;MQ0F=1.63708e-05;AC=4;AN=966;DP4=62034,44046,349,241;MQ=56;ANN=T|missense_variant|MODERATE|VC_RS02975|VC_RS02975|transcript|VC_RS02975|protein_coding|1/1|c.113G>A|p.Gly38Asp|113/611|113/611|38/202||WARNING_TRANSCRIPT_MULTIPLE_STOP_CODONS,T|upstream_gene_variant|MODIFIER|VC_RS02950|VC_RS02950|transcript|VC_RS029…	GT:PL	0	0	0	0	0	0	0	0	0	0	0	0	0	0	0	0	0	0	0	0	0	0	0	0	0	0	0	0	0	0	0	0	0	0	0	0	0	0	0	0
S1_613076	NC_002505.1	613076	.	C	T	886	.	DP=121476;VDB=0.107671;SGB=-9772.6;RPB=0.999651;MQB=4.13069e-08;MQSB=0;BQB=0;MQ0F=1.64642e-05;AC=4;AN=966;DP4=61639,43914,260,256;MQ=56;ANN=T|missense_variant|MODERATE|VC_RS02975|VC_RS02975|transcript|VC_RS02975|protein_coding|1/1|c.101G>A|p.Gly34Asp|101/611|101/611|34/202||WARNING_TRANSCRIPT_MULTIPLE_STOP_CODONS,T|upstream_gene_variant|MODIFIER|VC_RS02950|VC_RS02950|transcript|VC_RS02950|protein…	GT:PL	0	0	0	0	0	0	0	0	0	0	0	0	0	0	0	0	0	0	0	0	0	0	0	0	0	0	0	0	0	0	0	0	0	0	0	0	0	0	0	0
S1_613124	NC_002505.1	613124	.	C	T	999	.	DP=123413;VDB=0.493005;SGB=-8918.74;RPB=0.0849587;MQB=0.00118946;MQSB=0;BQB=1.81515e-20;MQ0F=3.24115e-05;AC=6;AN=966;DP4=59000,46580,394,355;MQ=56;ANN=T|missense_variant|MODERATE|VC_RS02975|VC_RS02975|transcript|VC_RS02975|protein_coding|1/1|c.53G>A|p.Arg18His|53/611|53/611|18/202||WARNING_TRANSCRIPT_MULTIPLE_STOP_CODONS,T|upstream_gene_variant|MODIFIER|VC_RS02950|VC_RS02950|transcript|VC_RS02950…	GT:PL	0	0	0	0	0	0	0	0	0	0	0	0	0	0	0	0	0	0	0	0	0	0	0	0	0	0	0	0	0	0	0	0	0	0	0	0	0	0	0	0
S1_613263	NC_002505.1	613263	.	T	G	999	.	DP=125355;VDB=0.993703;SGB=-5751.56;RPB=0.776634;MQB=0;MQSB=8.86979e-06;BQB=0.00193384;MQ0F=3.98867e-05;AC=9;AN=965;DP4=61337,48558,748,544;MQ=56;ANN=G|upstream_gene_variant|MODIFIER|VC_RS02950|VC_RS02950|transcript|VC_RS02950|protein_coding||c.-4604A>C|||||4604|,G|upstream_gene_variant|MODIFIER|VC_RS02955|VC_RS02955|transcript|VC_RS02955|protein_coding||c.-4011A>C|||||4011|,G|upstream_gene_varia…	GT:PL	0	0	0	0	0	0	0	0	0	0	0	0	0	0	0	0	0	0	0	0	0	0	0	0	0	0	0	0	0	0	0	0	0	0	0	0	0	0	0	0
S1_613287	NC_002505.1	613287	.	C	T	999	.	DP=126713;VDB=0.914212;SGB=-7437.57;RPB=0.703998;MQB=1.92599e-19;MQSB=0;BQB=0;MQ0F=1.57837e-05;AC=6;AN=966;DP4=65555,43765,624,381;MQ=56;ANN=T|upstream_gene_variant|MODIFIER|VC_RS02950|VC_RS02950|transcript|VC_RS02950|protein_coding||c.-4628G>A|||||4628|,T|upstream_gene_variant|MODIFIER|VC_RS02955|VC_RS02955|transcript|VC_RS02955|protein_coding||c.-4035G>A|||||4035|,T|upstream_gene_variant|MODIFI…	GT:PL	0	0	0	0	0	0	0	0	0	0	0	0	0	0	0	0	0	0	0	0	0	0	0	0	0	0	0	0	0	0	0	0	0	0	0	0	0	0	0	.
S1_620235	NC_002505.1	620235	.	A	G	999	.	DP=115685;VDB=0.304764;SGB=4260.16;RPB=0.599892;MQB=0;MQSB=0;BQB=7.96969e-25;MQ0F=8.64416e-06;AC=15;AN=973;DP4=63694,36136,1620,1149;MQ=56;ANN=G|synonymous_variant|LOW|panB|VC_RS03010|transcript|VC_RS03010|protein_coding|1/1|c.135T>C|p.Asp45Asp|135/795|135/795|45/264||,G|upstream_gene_variant|MODIFIER|panC|VC_RS03005|transcript|VC_RS03005|protein_coding||c.-671T>C|||||671|,G|upstream_gene_variant…	GT:PL	0	0	0	0	0	0	0	0	0	0	0	0	0	0	0	0	0	0	0	0	0	0	0	0	0	0	0	0	0	0	0	0	0	0	0	0	0	0	0	0
S1_628299	NC_002505.1	628299	.	A	G	999	.	DP=94064;VDB=0.057184;SGB=-1561.75;RPB=6.08957e-09;MQB=8.6299e-18;MQSB=0;BQB=1.8312e-23;MQ0F=1.06311e-05;AC=8;AN=970;DP4=44882,36274,300,434;MQ=56;ANN=G|synonymous_variant|LOW|hrpB|VC_RS03045|transcript|VC_RS03045|protein_coding|1/1|c.1998A>G|p.Leu666Leu|1998/2463|1998/2463|666/820||,G|upstream_gene_variant|MODIFIER|dksA|VC_RS03030|transcript|VC_RS03030|protein_coding||c.-4554T>C|||||4554|,G|upst…	GT:PL	0	0	0	0	0	0	0	0	0	0	0	0	0	0	0	0	0	0	0	0	0	0	0	0	0	0	0	0	0	0	0	0	0	0	0	0	0	0	0	0
S1_628646	NC_002505.1	628646	.	C	T	999	.	DP=93614;VDB=0.709136;SGB=12846.4;RPB=3.4762e-21;MQB=0;MQSB=4.06377e-44;BQB=0;MQ0F=0;AC=107;AN=967;DP4=42406,31130,5588,2905;MQ=55;ANN=T|missense_variant|MODERATE|hrpB|VC_RS03045|transcript|VC_RS03045|protein_coding|1/1|c.2345C>T|p.Ala782Val|2345/2463|2345/2463|782/820||,T|upstream_gene_variant|MODIFIER|dksA|VC_RS03030|transcript|VC_RS03030|protein_coding||c.-4901G>A|||||4901|,T|upstream_gene_var…	GT:PL	0	0	0	0	0	0	0	0	0	0	0	0	0	0	0	0	0	0	0	0	0	0	0	0	0	0	0	0	0	0	0	0	0	0	0	0	0	0	0	0
S1_638898	NC_002505.1	638898	.	A	G	999	.	DP=107338;VDB=0.379814;SGB=-667.599;RPB=0.940412;MQB=1.27728e-19;MQSB=1.65229e-39;BQB=1.26363e-25;MQ0F=1.86327e-05;AC=7;AN=969;DP4=55900,40307,570,458;MQ=56;ANN=G|upstream_gene_variant|MODIFIER|VC_RS03080|VC_RS03080|transcript|VC_RS03080|protein_coding||c.-32A>G|||||32|,G|upstream_gene_variant|MODIFIER|VC_RS03085|VC_RS03085|transcript|VC_RS03085|protein_coding||c.-1129A>G|||||1129|,G|upstream_gen…	GT:PL	0	0	0	0	0	0	0	0	0	0	0	0	0	0	0	0	0	0	0	0	0	0	0	0	0	0	0	0	0	0	0	0	0	0	0	0	0	0	0	0
S1_639106	NC_002505.1	639106	.	T	C	999	.	DP=117152;VDB=0.653187;SGB=-9781.55;RPB=0.00134639;MQB=2.15154e-16;MQSB=1.20006e-19;BQB=0;MQ0F=0;AC=6;AN=972;DP4=59086,42706,465,286;MQ=56;ANN=C|synonymous_variant|LOW|VC_RS03080|VC_RS03080|transcript|VC_RS03080|protein_coding|1/1|c.177T>C|p.Gly59Gly|177/1014|177/1014|59/337||,C|upstream_gene_variant|MODIFIER|VC_RS03085|VC_RS03085|transcript|VC_RS03085|protein_coding||c.-921T>C|||||921|,C|upstrea…	GT:PL	0	0	0	0	0	0	0	0	0	0	0	0	0	0	0	0	0	0	0	0	0	0	0	0	0	0	0	0	0	0	0	0	0	0	0	0	0	0	0	0
S1_641980	NC_002505.1	641980	.	C	T	999	.	DP=109839;VDB=0.382804;SGB=-365.052;RPB=0.521581;MQB=0;MQSB=0;BQB=0;MQ0F=0;AC=15;AN=971;DP4=55468,36561,1045,850;MQ=56;ANN=T|missense_variant|MODERATE|VC_RS03090|VC_RS03090|transcript|VC_RS03090|protein_coding|1/1|c.329C>T|p.Ala110Val|329/1032|329/1032|110/343||,T|downstream_gene_variant|MODIFIER|VC_RS03065|VC_RS03065|transcript|VC_RS03065|protein_coding||c.*4958C>T|||||4958|,T|downstream_gene_va…	GT:PL	0	0	0	0	0	0	0	0	0	0	0	0	0	0	0	0	0	0	0	0	0	0	0	0	0	0	0	0	0	0	0	0	0	0	0	0	0	0	0	0
S1_648631	NC_002505.1	648631	.	A	G	999	.	DP=115094;VDB=0.340265;SGB=459.52;RPB=0.000335034;MQB=0;MQSB=0.00871709;BQB=0.000334965;MQ0F=0;AC=33;AN=974;DP4=53396,44264,2110,1858;MQ=56;ANN=G|synonymous_variant|LOW|VC_RS03105|VC_RS03105|transcript|VC_RS03105|protein_coding|1/1|c.156T>C|p.Gly52Gly|156/1914|156/1914|52/637||,G|upstream_gene_variant|MODIFIER|VC_RS03095|VC_RS03095|transcript|VC_RS03095|protein_coding||c.-4405T>C|||||4405|,G|upst…	GT:PL	0	0	0	0	0	0	0	0	0	0	0	0	0	0	0	0	0	0	0	0	0	0	0	0	0	0	0	0	0	0	0	0	0	0	0	0	0	0	0	0
S1_652536	NC_002505.1	652536	.	G	T	999	.	DP=112307;VDB=0.149816;SGB=-2523.16;RPB=0.0546132;MQB=0;MQSB=8.94127e-36;BQB=0;MQ0F=0;AC=24;AN=973;DP4=58266,39466,1096,847;MQ=56;ANN=T|missense_variant|MODERATE|VC_RS03125|VC_RS03125|transcript|VC_RS03125|protein_coding|1/1|c.931C>A|p.Arg311Ser|931/984|931/984|311/327||,T|upstream_gene_variant|MODIFIER|VC_RS03105|VC_RS03105|transcript|VC_RS03105|protein_coding||c.-3750C>A|||||3750|,T|upstream_ge…	GT:PL	0	0	0	0	0	0	0	0	0	0	0	0	0	0	0	0	0	0	0	0	0	0	0	0	0	0	0	0	0	0	0	0	0	0	0	0	0	0	0	0
S1_653278	NC_002505.1	653278	.	C	T	999	.	DP=118942;VDB=0.966969;SGB=12961.3;RPB=0.123375;MQB=0;MQSB=0;BQB=0;MQ0F=0;AC=94;AN=968;DP4=54118,39729,5856,2717;MQ=56;ANN=T|synonymous_variant|LOW|VC_RS03125|VC_RS03125|transcript|VC_RS03125|protein_coding|1/1|c.189G>A|p.Ala63Ala|189/984|189/984|63/327||,T|upstream_gene_variant|MODIFIER|VC_RS03105|VC_RS03105|transcript|VC_RS03105|protein_coding||c.-4492G>A|||||4492|,T|upstream_gene_variant|MODIF…	GT:PL	0	0	0	0	0	0	0	0	0	0	0	0	0	0	0	0	0	0	0	0	0	0	0	0	0	0	0	0	0	0	0	0	0	0	0	0	0	0	0	0
S1_656619	NC_002505.1	656619	.	G	A	999	.	DP=121476;VDB=0.496983;SGB=11525.8;RPB=0.0289708;MQB=0;MQSB=1.96667e-24;BQB=0;MQ0F=0;AC=71;AN=973;DP4=57503,40106,4108,3224;MQ=56;ANN=A|synonymous_variant|LOW|VC_RS03140|VC_RS03140|transcript|VC_RS03140|protein_coding|1/1|c.705C>T|p.Gly235Gly|705/1671|705/1671|235/556||,A|upstream_gene_variant|MODIFIER|VC_RS03120|VC_RS03120|transcript|VC_RS03120|protein_coding||c.-4179C>T|||||4179|,A|upstream_gen…	GT:PL	0	1	1	0	0	0	0	0	1	0	0	0	0	0	0	0	0	0	0	0	0	0	0	0	0	1	0	0	0	0	0	0	0	0	0	0	0	0	0	0
S1_659769	NC_002505.1	659769	.	C	A	999	.	DP=119352;VDB=0.568741;SGB=-2110.99;RPB=0.00275473;MQB=1.30318e-39;MQSB=0;BQB=0.764453;MQ0F=8.37858e-06;AC=24;AN=973;DP4=56131,45736,755,708;MQ=56;ANN=A|missense_variant|MODERATE|chiS|VC_RS03145|transcript|VC_RS03145|protein_coding|1/1|c.1999G>T|p.Gly667Trp|1999/3534|1999/3534|667/1177||,A|upstream_gene_variant|MODIFIER|VC_RS03135|VC_RS03135|transcript|VC_RS03135|protein_coding||c.-4286G>T|||||42…	GT:PL	0	0	0	0	0	0	0	0	0	0	0	0	0	0	0	0	0	0	0	0	0	0	0	0	0	0	0	0	0	0	0	0	0	0	0	0	0	0	0	0
S1_663766	NC_002505.1	663766	.	T	A	999	.	DP=115718;VDB=0.510786;SGB=9337.48;RPB=0.993905;MQB=0.684908;MQSB=0;BQB=3.21126e-14;MQ0F=0;AC=973;AN=973;DP4=13,9,59390,38875;MQ=56;ANN=A|missense_variant|MODERATE|VC_RS03155|VC_RS03155|transcript|VC_RS03155|protein_coding|1/1|c.246A>T|p.Leu82Phe|246/1086|246/1086|82/361||,A|upstream_gene_variant|MODIFIER|chiS|VC_RS03145|transcript|VC_RS03145|protein_coding||c.-1999A>T|||||1999|,A|upstream_gene_v…	GT:PL	1	1	1	1	1	1	1	1	1	1	1	1	1	1	1	1	1	1	1	1	1	1	1	1	1	1	1	1	1	1	1	1	1	1	1	1	1	1	1	1
S1_664817	NC_002505.1	664817	.	G	A	999	.	DP=119343;VDB=0.734094;SGB=-2269.65;RPB=0.821647;MQB=0;MQSB=0;BQB=0;MQ0F=0;AC=40;AN=973;DP4=59850,39416,1885,561;MQ=56;ANN=A|synonymous_variant|LOW|hemL|VC_RS03165|transcript|VC_RS03165|protein_coding|1/1|c.747C>T|p.Gly249Gly|747/1299|747/1299|249/432||,A|upstream_gene_variant|MODIFIER|chiS|VC_RS03145|transcript|VC_RS03145|protein_coding||c.-3050C>T|||||3050|,A|upstream_gene_variant|MODIFIER|rsmC…	GT:PL	0	0	0	0	0	0	0	0	0	0	0	0	0	0	0	0	0	0	0	0	0	0	0	0	0	0	0	0	0	0	0	0	0	0	0	0	0	0	0	0
S1_667450	NC_002505.1	667450	.	A	G	999	.	DP=112188;VDB=0.491496;SGB=-4405.6;RPB=0.364107;MQB=0;MQSB=0;BQB=0.26649;MQ0F=0;AC=13;AN=970;DP4=60126,35690,1447,519;MQ=56;ANN=G|synonymous_variant|LOW|vexF|VC_RS03180|transcript|VC_RS03180|protein_coding|1/1|c.54A>G|p.Leu18Leu|54/3120|54/3120|18/1039||,G|upstream_gene_variant|MODIFIER|rsmC|VC_RS03150|transcript|VC_RS03150|protein_coding||c.-4597T>C|||||4597|,G|upstream_gene_variant|MODIFIER|VC_…	GT:PL	0	0	0	0	0	0	0	0	0	0	0	0	0	0	0	0	0	0	0	0	0	0	0	0	0	0	0	0	0	0	0	0	0	0	0	0	0	0	0	0
S1_668977	NC_002505.1	668977	.	A	G	999	.	DP=105199;VDB=0.659374;SGB=-4648.42;RPB=0.858875;MQB=1.11998e-18;MQSB=0;BQB=4.96223e-29;MQ0F=0;AC=8;AN=971;DP4=55377,36095,341,276;MQ=55;ANN=G|missense_variant|MODERATE|vexF|VC_RS03180|transcript|VC_RS03180|protein_coding|1/1|c.1581A>G|p.Ile527Met|1581/3120|1581/3120|527/1039||,G|upstream_gene_variant|MODIFIER|VC_RS03155|VC_RS03155|transcript|VC_RS03155|protein_coding||c.-4966T>C|||||4966|,G|upst…	GT:PL	0	0	0	0	0	0	0	0	0	0	0	0	0	0	0	0	0	0	0	0	0	0	0	0	0	0	0	0	0	0	0	0	0	0	0	0	0	0	0	0
S1_673206	NC_002505.1	673206	.	A	G	999	.	DP=106889;VDB=0.970446;SGB=9951.1;RPB=6.29723e-06;MQB=0;MQSB=0;BQB=0;MQ0F=9.3555e-06;AC=107;AN=971;DP4=48212,38171,6050,2134;MQ=56;ANN=G|missense_variant|MODERATE|tyrS|VC_RS03190|transcript|VC_RS03190|protein_coding|1/1|c.1177A>G|p.Thr393Ala|1177/1188|1177/1188|393/395||,G|upstream_gene_variant|MODIFIER|VC_RS03185|VC_RS03185|transcript|VC_RS03185|protein_coding||c.-1307T>C|||||1307|,G|upstream_ge…	GT:PL	0	0	0	0	0	0	0	0	0	0	0	0	0	0	0	0	0	0	0	0	0	0	0	0	0	0	0	0	0	0	0	0	0	0	0	0	0	0	0	0
S1_674880	NC_002505.1	674880	.	C	T	999	.	DP=122618;VDB=0.942115;SGB=18742.9;RPB=0.517807;MQB=0.116137;MQSB=0;BQB=0;MQ0F=0;AC=125;AN=974;DP4=54990,39327,7428,5161;MQ=56;ANN=T|missense_variant|MODERATE|ompU|VC_RS03200|transcript|VC_RS03200|protein_coding|1/1|c.974G>A|p.Gly325Asp|974/1026|974/1026|325/341||,T|upstream_gene_variant|MODIFIER|VC_RS03185|VC_RS03185|transcript|VC_RS03185|protein_coding||c.-2981G>A|||||2981|,T|upstream_gene_vari…	GT:PL	0	0	0	0	0	0	0	0	0	0	0	0	0	0	0	0	0	0	0	0	0	0	0	0	0	0	0	0	0	0	0	0	0	0	0	0	0	0	0	0
S1_674884	NC_002505.1	674884	.	C	G,A	999	.	DP=121719;VDB=0.291917;SGB=-96.5461;RPB=0.00107225;MQB=0;MQSB=0;BQB=0;MQ0F=0;AC=12,4;AN=974;DP4=60440,44416,1022,927;MQ=56;ANN=A|missense_variant|MODERATE|ompU|VC_RS03200|transcript|VC_RS03200|protein_coding|1/1|c.970G>T|p.Val324Phe|970/1026|970/1026|324/341||,G|missense_variant|MODERATE|ompU|VC_RS03200|transcript|VC_RS03200|protein_coding|1/1|c.970G>C|p.Val324Leu|970/1026|970/1026|324/341||,A|up…	GT:PL	0	0	0	0	0	0	0	0	0	0	0	0	0	0	0	0	0	2	0	2	0	0	0	2	2	0	0	0	0	0	0	0	0	0	0	0	0	0	0	0
S1_681574	NC_002505.1	681574	.	G	T	999	.	DP=112856;VDB=0.505371;SGB=25716.9;RPB=1.89678e-39;MQB=0;MQSB=0;BQB=0;MQ0F=0;AC=184;AN=974;DP4=46311,33639,12871,6384;MQ=56;ANN=T|missense_variant|MODERATE|glmM|VC_RS03230|transcript|VC_RS03230|protein_coding|1/1|c.587G>T|p.Arg196Leu|587/1341|587/1341|196/446||,T|upstream_gene_variant|MODIFIER|yhbY|VC_RS03210|transcript|VC_RS03210|protein_coding||c.-4320C>A|||||4320|,T|upstream_gene_variant|MODIF…	GT:PL	0	0	0	0	0	0	0	0	0	0	0	0	0	0	0	0	0	0	0	0	0	0	0	0	0	0	0	0	0	0	0	0	0	0	0	0	0	0	0	0
S1_683129	NC_002505.1	683129	.	G	C	999	.	DP=93842;VDB=0.0156697;SGB=12841.4;RPB=7.20914e-13;MQB=0;MQSB=0;BQB=3.25625e-16;MQ0F=1.06562e-05;AC=173;AN=970;DP4=40499,30950,6922,3957;MQ=56;ANN=C|upstream_gene_variant|MODIFIER|rimP|VC_RS03250|transcript|VC_RS03250|protein_coding||c.-222G>C|||||222|,C|upstream_gene_variant|MODIFIER|nusA|VC_RS03255|transcript|VC_RS03255|protein_coding||c.-696G>C|||||696|,C|upstream_gene_variant|MODIFIER|infB|VC…	GT:PL	0	0	0	0	0	0	0	0	0	0	0	0	0	0	0	0	0	0	0	0	0	0	0	0	0	0	0	0	0	0	0	0	0	0	0	0	0	0	0	0
S1_689777	NC_002505.1	689777	.	T	C	886	.	DP=116960;VDB=0.70445;SGB=-7809.25;RPB=0.889022;MQB=1.2628e-10;MQSB=2.55438e-33;BQB=1.12898e-38;MQ0F=8.54993e-06;AC=4;AN=974;DP4=57861,41932,307,129;MQ=56;ANN=C|synonymous_variant|LOW|rpsO|VC_RS03275|transcript|VC_RS03275|protein_coding|1/1|c.165T>C|p.Gly55Gly|165/270|165/270|55/89||,C|upstream_gene_variant|MODIFIER|pnp|VC_RS03280|transcript|VC_RS03280|protein_coding||c.-468T>C|||||468|,C|upstrea…	GT:PL	0	0	0	0	0	0	0	0	0	0	0	0	0	0	0	0	0	0	0	0	0	0	0	0	0	0	0	0	0	0	0	0	0	0	0	0	0	0	1	0
S1_692960	NC_002505.1	692960	.	C	T	999	.	DP=121787;VDB=0.967633;SGB=-2294.74;RPB=0.107588;MQB=1.14906e-43;MQSB=0;BQB=0.00187523;MQ0F=8.21106e-06;AC=8;AN=972;DP4=59805,43194,923,508;MQ=55;ANN=T|synonymous_variant|LOW|nlpI|VC_RS03285|transcript|VC_RS03285|protein_coding|1/1|c.471C>T|p.Ile157Ile|471/912|471/912|157/303||,T|upstream_gene_variant|MODIFIER|VC_RS03290|VC_RS03290|transcript|VC_RS03290|protein_coding||c.-540C>T|||||540|,T|upstre…	GT:PL	0	0	0	0	0	0	0	0	0	0	0	0	0	0	0	0	0	0	0	0	0	0	0	0	0	0	0	0	0	0	0	0	0	0	0	0	0	0	0	0
S1_693408	NC_002505.1	693408	.	C	A	999	.	DP=117027;VDB=0.290556;SGB=-6123.1;RPB=0.693613;MQB=7.41927e-14;MQSB=0;BQB=0.0978035;MQ0F=3.41801e-05;AC=6;AN=971;DP4=64142,36060,377,252;MQ=56;ANN=A|upstream_gene_variant|MODIFIER|VC_RS03290|VC_RS03290|transcript|VC_RS03290|protein_coding||c.-92C>A|||||92|,A|upstream_gene_variant|MODIFIER|vcrM|VC_RS03295|transcript|VC_RS03295|protein_coding||c.-546C>A|||||546|,A|downstream_gene_variant|MODIFIER|…	GT:PL	0	0	0	0	0	0	0	0	0	0	0	0	0	0	0	0	0	0	0	0	0	0	0	0	0	0	0	0	0	0	0	0	0	0	0	0	0	0	0	0
S1_697746	NC_002505.1	697746	.	A	G	999	.	DP=112171;VDB=0.604823;SGB=9084.27;RPB=0.87846;MQB=6.65099e-10;MQSB=0;BQB=5.16266e-41;MQ0F=0;AC=969;AN=973;DP4=243,239,53304,42142;MQ=56;ANN=G|missense_variant|MODERATE|VC_RS03310|VC_RS03310|transcript|VC_RS03310|protein_coding|1/1|c.1664T>C|p.Val555Ala|1664/2055|1664/2055|555/684||,G|upstream_gene_variant|MODIFIER|VC_RS03300|VC_RS03300|transcript|VC_RS03300|protein_coding||c.-1524T>C|||||1524|,G…	GT:PL	1	1	1	1	1	0	1	1	1	1	1	1	1	1	1	1	1	1	1	1	1	1	1	1	1	1	1	0	1	1	1	1	1	1	1	1	1	1	1	1
S1_697861	NC_002505.1	697861	.	T	G	999	.	DP=109316;VDB=0.805388;SGB=-3752.02;RPB=4.40366e-06;MQB=1.58878e-32;MQSB=0;BQB=0;MQ0F=0;AC=12;AN=973;DP4=58631,35106,790,413;MQ=56;ANN=G|missense_variant|MODERATE|VC_RS03310|VC_RS03310|transcript|VC_RS03310|protein_coding|1/1|c.1549A>C|p.Ile517Leu|1549/2055|1549/2055|517/684||,G|upstream_gene_variant|MODIFIER|VC_RS03300|VC_RS03300|transcript|VC_RS03300|protein_coding||c.-1639A>C|||||1639|,G|upstr…	GT:PL	0	0	0	0	0	0	0	0	0	0	0	0	0	0	0	0	0	0	0	0	0	0	0	0	0	0	0	0	0	0	0	0	0	0	0	0	0	0	0	0
S1_698658	NC_002505.1	698658	.	G	A	999	.	DP=113189;VDB=0.440433;SGB=-4332.79;RPB=0.967442;MQB=7.29574e-09;MQSB=0;BQB=5.60519e-44;MQ0F=0;AC=5;AN=972;DP4=60810,37600,226,217;MQ=56;ANN=A|missense_variant|MODERATE|VC_RS03310|VC_RS03310|transcript|VC_RS03310|protein_coding|1/1|c.752C>T|p.Thr251Ile|752/2055|752/2055|251/684||,A|upstream_gene_variant|MODIFIER|VC_RS03300|VC_RS03300|transcript|VC_RS03300|protein_coding||c.-2436C>T|||||2436|,A|up…	GT:PL	0	0	0	0	0	0	0	0	0	0	0	0	0	0	0	0	0	0	0	0	0	0	0	0	0	0	0	0	0	0	0	0	0	0	0	0	0	0	0	0
S1_699279	NC_002505.1	699279	.	G	A	806	.	DP=121602;VDB=0.789707;SGB=-8747.24;RPB=0.00178466;MQB=1.00553e-06;MQSB=0.000820174;BQB=5.19805e-11;MQ0F=0;AC=4;AN=974;DP4=59134,47370,173,187;MQ=56;ANN=A|missense_variant|MODERATE|VC_RS03310|VC_RS03310|transcript|VC_RS03310|protein_coding|1/1|c.131C>T|p.Ala44Val|131/2055|131/2055|44/684||,A|upstream_gene_variant|MODIFIER|VC_RS03300|VC_RS03300|transcript|VC_RS03300|protein_coding||c.-3057C>T|||||…	GT:PL	0	0	0	0	0	0	0	0	0	0	0	0	0	0	0	0	0	0	0	0	0	0	0	0	0	0	0	0	0	0	0	0	0	0	0	0	0	0	0	0
S1_703926	NC_002505.1	703926	.	G	T	82	.	DP=75042;VDB=0;SGB=-11655.3;RPB=0;MQB=0;MQSB=3.46799e-23;BQB=0;MQ0F=0.00327816;AC=16;AN=962;DP4=27459,35763,2513,24;MQ=57;ANN=T|synonymous_variant|LOW|prfC|VC_RS03340|transcript|VC_RS03340|protein_coding|1/1|c.51G>T|p.Ala17Ala|51/1590|51/1590|17/529||,T|upstream_gene_variant|MODIFIER|VC_RS03310|VC_RS03310|transcript|VC_RS03310|protein_coding||c.-4517C>A|||||4517|,T|upstream_gene_variant|MODIFIER|…	GT:PL	0	0	0	0	0	0	0	0	0	0	0	0	0	0	0	0	0	0	0	0	0	0	0	0	0	0	0	0	0	0	0	0	0	0	0	0	0	0	0	0
S1_703929	NC_002505.1	703929	.	C	T	496	.	DP=75818;VDB=0;SGB=-19265.7;RPB=0;MQB=0;MQSB=9.4364e-25;BQB=2.66054e-08;MQ0F=0.00324461;AC=25;AN=964;DP4=27909,35589,3016,61;MQ=57;ANN=T|synonymous_variant|LOW|prfC|VC_RS03340|transcript|VC_RS03340|protein_coding|1/1|c.54C>T|p.Ile18Ile|54/1590|54/1590|18/529||,T|upstream_gene_variant|MODIFIER|VC_RS03310|VC_RS03310|transcript|VC_RS03310|protein_coding||c.-4520G>A|||||4520|,T|upstream_gene_variant|…	GT:PL	0	0	0	0	0	0	0	0	0	0	0	0	0	0	0	0	0	0	0	0	0	0	0	0	0	0	0	0	0	0	0	0	0	0	0	0	0	0	0	0
S1_703935	NC_002505.1	703935	.	G	C	999	.	DP=98551;VDB=1;SGB=-1868.89;RPB=2.86873e-05;MQB=0.000211701;MQSB=5.113e-19;BQB=1.54348e-11;MQ0F=0.00249617;AC=11;AN=972;DP4=50225,34309,657,413;MQ=57;ANN=C|synonymous_variant|LOW|prfC|VC_RS03340|transcript|VC_RS03340|protein_coding|1/1|c.60G>C|p.Ser20Ser|60/1590|60/1590|20/529||,C|upstream_gene_variant|MODIFIER|VC_RS03310|VC_RS03310|transcript|VC_RS03310|protein_coding||c.-4526C>G|||||4526|,C|ups…	GT:PL	0	0	0	0	0	0	0	0	0	0	0	0	0	0	0	1	0	0	0	0	0	0	0	0	0	0	0	0	0	0	0	0	0	0	0	0	0	0	0	0
S1_708714	NC_002505.1	708714	.	G	A	999	.	DP=110507;VDB=0.408451;SGB=23103;RPB=0;MQB=0;MQSB=0;BQB=0;MQ0F=9.0492e-06;AC=605;AN=970;DP4=12664,18322,38605,21799;MQ=55;ANN=A|synonymous_variant|LOW|brnQ|VC_RS03355|transcript|VC_RS03355|protein_coding|1/1|c.738G>A|p.Ser246Ser|738/1314|738/1314|246/437||,A|upstream_gene_variant|MODIFIER|srmB|VC_RS03345|transcript|VC_RS03345|protein_coding||c.-1856C>T|||||1856|,A|upstream_gene_variant|MODIFIER|V…	GT:PL	0	0	0	0	0	0	0	0	0	0	0	0	0	0	1	0	1	1	1	1	0	1	1	1	1	0	0	0	0	0	0	0	0	0	0	0	0	0	0	0
S1_709734	NC_002505.1	709734	.	G	T	999	.	DP=118713;VDB=0.58123;SGB=-4125.21;RPB=0.0702628;MQB=0;MQSB=0;BQB=0.443867;MQ0F=0;AC=29;AN=972;DP4=62462,39452,1050,489;MQ=56;ANN=T|missense_variant|MODERATE|prfB|VC_RS03360|transcript|VC_RS03360|protein_coding|2/2|c.274G>T|p.Asp92Tyr|274/1098|274/1098|92/365||,T|upstream_gene_variant|MODIFIER|srmB|VC_RS03345|transcript|VC_RS03345|protein_coding||c.-2876C>A|||||2876|,T|upstream_gene_variant|MODIF…	GT:PL	0	0	0	0	0	0	0	0	0	0	0	0	0	0	0	0	0	0	0	0	0	0	0	0	0	0	0	0	0	0	0	0	0	0	0	0	0	0	0	0
S1_710240	NC_002505.1	710240	.	G	T,A	999	.	DP=112411;VDB=0.914763;SGB=27410;RPB=0;MQB=0;MQSB=1.76634e-28;BQB=0;MQ0F=0;AC=505,1;AN=972;DP4=27586,22932,30744,17462;MQ=56;ANN=A|synonymous_variant|LOW|prfB|VC_RS03360|transcript|VC_RS03360|protein_coding|2/2|c.780G>A|p.Ala260Ala|780/1098|780/1098|260/365||,T|synonymous_variant|LOW|prfB|VC_RS03360|transcript|VC_RS03360|protein_coding|2/2|c.780G>T|p.Ala260Ala|780/1098|780/1098|260/365||,A|upstre…	GT:PL	0	0	0	2	0	0	0	0	0	0	0	0	0	0	1	0	1	1	1	1	0	1	1	1	1	0	0	0	0	0	0	0	0	0	0	0	0	0	0	0
S1_714763	NC_002505.1	714763	.	C	T	886	.	DP=120792;VDB=0.0070617;SGB=-5767.48;RPB=0.0163575;MQB=0;MQSB=9.20951e-11;BQB=3.69067e-24;MQ0F=0;AC=4;AN=972;DP4=53843,51211,314,398;MQ=56;ANN=T|missense_variant|MODERATE|VC_RS03380|VC_RS03380|transcript|VC_RS03380|protein_coding|1/1|c.868G>A|p.Ala290Thr|868/1035|868/1035|290/344||,T|upstream_gene_variant|MODIFIER|rppH|VC_RS03390|transcript|VC_RS03390|protein_coding||c.-2380C>T|||||2380|,T|upstre…	GT:PL	0	0	0	0	0	0	0	0	0	0	0	0	0	0	0	0	0	0	0	0	0	0	0	0	0	0	0	0	0	0	0	0	0	0	0	0	0	0	0	0
S1_716073	NC_002505.1	716073	.	T	C	999	.	DP=108558;VDB=0.32344;SGB=22825.4;RPB=8.30305e-06;MQB=0;MQSB=2.63649e-21;BQB=0;MQ0F=0;AC=752;AN=969;DP4=11331,9599,43026,28462;MQ=56;ANN=C|missense_variant|MODERATE|mutH|VC_RS03385|transcript|VC_RS03385|protein_coding|1/1|c.440A>G|p.Gln147Arg|440/666|440/666|147/221||,C|upstream_gene_variant|MODIFIER|VC_RS03380|VC_RS03380|transcript|VC_RS03380|protein_coding||c.-443A>G|||||443|,C|upstream_gene_va…	GT:PL	0	0	0	0	0	0	0	0	0	1	1	1	1	1	1	1	1	1	1	1	1	1	1	1	1	0	0	0	0	0	0	0	0	0	0	0	0	0	0	0
S1_716136	NC_002505.1	716136	.	G	A	886	.	DP=106441;VDB=0.3022;SGB=-4706.81;RPB=0.157654;MQB=1.07245e-09;MQSB=0;BQB=1.52228e-06;MQ0F=0;AC=4;AN=970;DP4=53708,39258,242,230;MQ=56;ANN=A|missense_variant|MODERATE|mutH|VC_RS03385|transcript|VC_RS03385|protein_coding|1/1|c.377C>T|p.Pro126Leu|377/666|377/666|126/221||,A|upstream_gene_variant|MODIFIER|VC_RS03380|VC_RS03380|transcript|VC_RS03380|protein_coding||c.-506C>T|||||506|,A|upstream_gene_…	GT:PL	0	0	0	0	0	0	0	0	0	0	0	0	0	0	0	0	0	0	0	0	0	0	0	0	0	0	0	0	0	0	0	0	0	0	0	0	0	0	0	0
S1_718316	NC_002505.1	718316	.	A	G	886	.	DP=111669;VDB=0.2436;SGB=-5492.4;RPB=0.265736;MQB=4.31257e-09;MQSB=1.57817e-39;BQB=1.01511e-32;MQ0F=0;AC=4;AN=973;DP4=55158,40885,207,264;MQ=56;ANN=G|missense_variant|MODERATE|ptsP|VC_RS03395|transcript|VC_RS03395|protein_coding|1/1|c.653A>G|p.Asn218Ser|653/2247|653/2247|218/748||,G|upstream_gene_variant|MODIFIER|VC_RS03380|VC_RS03380|transcript|VC_RS03380|protein_coding||c.-2686T>C|||||2686|,G|u…	GT:PL	0	0	0	0	0	0	0	0	0	0	0	0	0	0	0	0	0	0	0	0	0	0	0	0	0	0	0	0	0	0	0	0	0	0	0	0	0	0	0	0
S1_720767	NC_002505.1	720767	.	C	T	999	.	DP=110103;VDB=0.208421;SGB=9891.92;RPB=0.401558;MQB=0;MQSB=0;BQB=0;MQ0F=9.08241e-06;AC=79;AN=971;DP4=51120,38481,3127,3608;MQ=56;ANN=T|missense_variant|MODERATE|lgt|VC_RS03405|transcript|VC_RS03405|protein_coding|1/1|c.25C>T|p.Pro9Ser|25/816|25/816|9/271||,T|upstream_gene_variant|MODIFIER|mutH|VC_RS03385|transcript|VC_RS03385|protein_coding||c.-4255G>A|||||4255|,T|upstream_gene_variant|MODIFIER|V…	GT:PL	1	1	1	0	0	0	0	0	1	0	0	0	0	0	0	0	0	0	0	0	0	0	0	0	0	1	0	0	0	0	0	0	0	0	0	0	0	0	0	0
S1_721765	NC_002505.1	721765	.	T	A	999	.	DP=119058;VDB=0.175403;SGB=-6685.56;RPB=6.7128e-05;MQB=3.59081e-13;MQSB=1.18091e-12;BQB=1.55284e-19;MQ0F=0;AC=9;AN=972;DP4=55681,46570,432,89;MQ=56;ANN=A|synonymous_variant|LOW|VC_RS03410|VC_RS03410|transcript|VC_RS03410|protein_coding|1/1|c.198T>A|p.Arg66Arg|198/852|198/852|66/283||,A|upstream_gene_variant|MODIFIER|nhaR|VC_RS03420|transcript|VC_RS03420|protein_coding||c.-2290T>A|||||2290|,A|upst…	GT:PL	0	0	0	0	0	0	0	0	0	0	0	0	0	0	0	0	0	0	0	0	0	0	0	0	0	0	0	0	0	0	0	0	0	0	0	0	0	0	0	0
S1_722825	NC_002505.1	722825	.	C	A	886	.	DP=100107;VDB=0.000531385;SGB=-2244.82;RPB=0.620572;MQB=3.13364e-10;MQSB=3.97635e-11;BQB=0;MQ0F=0;AC=4;AN=972;DP4=47947,39937,267,325;MQ=56;ANN=A|missense_variant|MODERATE|VC_RS03415|VC_RS03415|transcript|VC_RS03415|protein_coding|1/1|c.836G>T|p.Gly279Val|836/1149|836/1149|279/382||,A|upstream_gene_variant|MODIFIER|nhaR|VC_RS03420|transcript|VC_RS03420|protein_coding||c.-1230C>A|||||1230|,A|upstr…	GT:PL	0	0	0	0	0	0	0	0	0	0	0	0	0	0	0	0	0	0	0	0	0	0	0	0	0	0	0	0	0	0	0	0	0	0	0	0	0	0	0	0
S1_723433	NC_002505.1	723433	.	G	A	999	.	DP=105758;VDB=0.321244;SGB=-3198.57;RPB=0.00109574;MQB=9.28722e-17;MQSB=0;BQB=3.57657e-36;MQ0F=0;AC=11;AN=973;DP4=54696,36581,507,500;MQ=56;ANN=A|synonymous_variant|LOW|VC_RS03415|VC_RS03415|transcript|VC_RS03415|protein_coding|1/1|c.228C>T|p.Ser76Ser|228/1149|228/1149|76/382||,A|upstream_gene_variant|MODIFIER|nhaR|VC_RS03420|transcript|VC_RS03420|protein_coding||c.-622G>A|||||622|,A|upstream_gen…	GT:PL	0	0	0	0	0	0	0	0	0	0	0	0	0	0	0	0	0	0	0	0	0	0	0	0	0	0	0	0	0	0	0	0	0	0	0	0	0	0	0	0
S1_727539	NC_002505.1	727539	.	G	A	886	.	DP=104181;VDB=0.457825;SGB=-6536.33;RPB=0.969854;MQB=1.12672e-15;MQSB=0;BQB=4.92504e-08;MQ0F=9.59868e-06;AC=4;AN=969;DP4=46946,42723,323,286;MQ=56;ANN=A|missense_variant|MODERATE|murJ|VC_RS03435|transcript|VC_RS03435|protein_coding|1/1|c.1483G>A|p.Gly495Ser|1483/1563|1483/1563|495/520||,A|upstream_gene_variant|MODIFIER|VC_RS03415|VC_RS03415|transcript|VC_RS03415|protein_coding||c.-3879C>T|||||387…	GT:PL	0	0	0	0	0	0	0	0	0	0	0	0	0	0	0	0	0	0	0	0	0	0	0	0	0	0	0	0	0	0	0	0	0	0	0	0	0	0	0	0
S1_728059	NC_002505.1	728059	.	T	C	999	.	DP=106404;VDB=0.49062;SGB=-1846.42;RPB=0.348384;MQB=3.21347e-21;MQSB=3.61629e-25;BQB=8.04816e-32;MQ0F=9.39814e-06;AC=7;AN=972;DP4=49583,43623,401,404;MQ=56;ANN=C|synonymous_variant|LOW|ribF|VC_RS03440|transcript|VC_RS03440|protein_coding|1/1|c.372T>C|p.Asp124Asp|372/969|372/969|124/322||,C|upstream_gene_variant|MODIFIER|VC_RS03415|VC_RS03415|transcript|VC_RS03415|protein_coding||c.-4399A>G|||||43…	GT:PL	0	0	0	0	0	0	0	0	0	0	0	0	0	0	0	0	0	0	0	0	0	0	0	0	0	0	0	0	0	0	0	0	0	0	0	0	0	0	0	0
S1_734661	NC_002505.1	734661	.	C	T	886	.	DP=112069;VDB=0.00389646;SGB=-6468.53;RPB=0.891832;MQB=3.93609e-08;MQSB=1.53927e-40;BQB=0.895149;MQ0F=0;AC=4;AN=973;DP4=58081,39224,276,124;MQ=56;ANN=T|missense_variant|MODERATE|VC_RS03465|VC_RS03465|transcript|VC_RS03465|protein_coding|1/1|c.622G>A|p.Ala208Thr|622/1485|622/1485|208/494||,T|upstream_gene_variant|MODIFIER|VC_RS03470|VC_RS03470|transcript|VC_RS03470|protein_coding||c.-874C>T|||||87…	GT:PL	0	0	0	0	0	0	0	0	0	0	0	0	0	0	0	0	0	0	0	0	0	0	0	0	0	0	0	0	0	0	0	0	0	0	0	0	0	0	0	0
S1_736062	NC_002505.1	736062	.	T	G	984	.	DP=109462;VDB=0.931879;SGB=-16561.1;RPB=1.01425e-12;MQB=6.89354e-12;MQSB=4.49361e-35;BQB=0;MQ0F=0;AC=5;AN=972;DP4=47108,46038,442,220;MQ=56;ANN=G|synonymous_variant|LOW|VC_RS03475|VC_RS03475|transcript|VC_RS03475|protein_coding|1/1|c.168T>G|p.Gly56Gly|168/1797|168/1797|56/598||,G|upstream_gene_variant|MODIFIER|VC_RS03465|VC_RS03465|transcript|VC_RS03465|protein_coding||c.-780A>C|||||780|,G|upstre…	GT:PL	0	0	0	0	0	0	0	0	0	0	0	0	0	0	0	0	0	0	0	0	0	0	0	0	0	0	0	0	0	0	0	0	0	0	0	0	0	0	0	0
S1_739837	NC_002505.1	739837	.	C	T	999	.	DP=122096;VDB=0.401724;SGB=136.427;RPB=0.0480297;MQB=0;MQSB=0;BQB=0;MQ0F=0;AC=13;AN=972;DP4=65231,37261,1270,616;MQ=56;ANN=T|upstream_gene_variant|MODIFIER|VC_RS03465|VC_RS03465|transcript|VC_RS03465|protein_coding||c.-4555G>A|||||4555|,T|upstream_gene_variant|MODIFIER|murQ|VC_RS03480|transcript|VC_RS03480|protein_coding||c.-1199G>A|||||1199|,T|upstream_gene_variant|MODIFIER|VC_RS03485|VC_RS03485…	GT:PL	0	0	0	0	0	0	0	0	0	0	0	0	0	0	0	0	0	0	0	0	0	0	0	0	0	0	0	0	0	0	0	0	0	0	0	0	0	0	0	0
S1_741015	NC_002505.1	741015	.	C	T	999	.	DP=107397;VDB=0.342815;SGB=8746.66;RPB=0.00728487;MQB=0;MQSB=1.18143e-41;BQB=0.351752;MQ0F=0;AC=34;AN=971;DP4=53312,35841,2372,2113;MQ=56;ANN=T|missense_variant|MODERATE|btsR|VC_RS03495|transcript|VC_RS03495|protein_coding|1/1|c.592G>A|p.Ala198Thr|592/714|592/714|198/237||,T|upstream_gene_variant|MODIFIER|murQ|VC_RS03480|transcript|VC_RS03480|protein_coding||c.-2377G>A|||||2377|,T|upstream_gene_v…	GT:PL	0	0	0	0	0	0	0	0	0	0	0	0	0	0	0	0	0	0	0	0	0	0	0	0	0	0	0	0	0	0	0	0	0	0	0	0	0	0	0	0
S1_742263	NC_002505.1	742263	.	C	T	999	.	DP=112595;VDB=0.435422;SGB=-5731.5;RPB=0.731219;MQB=9.84337e-17;MQSB=2.73253e-43;BQB=1.11698e-32;MQ0F=8.88139e-06;AC=5;AN=972;DP4=55664,42304,378,370;MQ=56;ANN=T|missense_variant|MODERATE|VC_RS03500|VC_RS03500|transcript|VC_RS03500|protein_coding|1/1|c.1030G>A|p.Ala344Thr|1030/1677|1030/1677|344/558||,T|upstream_gene_variant|MODIFIER|murQ|VC_RS03480|transcript|VC_RS03480|protein_coding||c.-3625G>…	GT:PL	0	0	0	0	0	0	0	0	0	0	0	0	0	0	0	0	0	0	0	0	0	0	0	0	0	0	0	0	0	1	0	0	0	0	0	0	0	0	0	1
S1_743396	NC_002505.1	743396	.	G	A	999	.	DP=111763;VDB=0.74248;SGB=1253.69;RPB=0.143284;MQB=1.52432e-26;MQSB=0;BQB=3.18521e-17;MQ0F=0;AC=12;AN=972;DP4=55379,41223,1042,745;MQ=57;ANN=A|upstream_gene_variant|MODIFIER|murQ|VC_RS03480|transcript|VC_RS03480|protein_coding||c.-4758C>T|||||4758|,A|upstream_gene_variant|MODIFIER|VC_RS03485|VC_RS03485|transcript|VC_RS03485|protein_coding||c.-3628C>T|||||3628|,A|upstream_gene_variant|MODIFIER|bts…	GT:PL	0	0	0	0	0	0	0	0	0	0	0	0	0	0	0	0	0	0	0	0	0	0	0	0	0	0	0	0	0	0	0	0	0	0	0	0	0	0	0	0
S1_743403	NC_002505.1	743403	.	A	G	999	.	DP=111124;VDB=0.505416;SGB=14518.6;RPB=0.0423588;MQB=0;MQSB=0;BQB=0;MQ0F=0;AC=80;AN=972;DP4=52059,37525,4079,4161;MQ=57;ANN=G|upstream_gene_variant|MODIFIER|murQ|VC_RS03480|transcript|VC_RS03480|protein_coding||c.-4765T>C|||||4765|,G|upstream_gene_variant|MODIFIER|VC_RS03485|VC_RS03485|transcript|VC_RS03485|protein_coding||c.-3635T>C|||||3635|,G|upstream_gene_variant|MODIFIER|btsR|VC_RS03495|tran…	GT:PL	1	1	1	0	0	0	0	0	1	0	0	0	0	0	0	0	0	0	0	0	0	0	0	0	0	1	0	0	0	0	0	0	0	0	0	0	0	0	0	0
S1_743695	NC_002505.1	743695	.	C	A	999	.	DP=117048;VDB=0.675148;SGB=14495;RPB=7.26053e-10;MQB=0;MQSB=0;BQB=0;MQ0F=0;AC=79;AN=972;DP4=54967,36557,3695,3675;MQ=56;ANN=A|synonymous_variant|LOW|VC_RS03505|VC_RS03505|transcript|VC_RS03505|protein_coding|1/1|c.162C>A|p.Arg54Arg|162/1074|162/1074|54/357||,A|upstream_gene_variant|MODIFIER|VC_RS03485|VC_RS03485|transcript|VC_RS03485|protein_coding||c.-3927G>T|||||3927|,A|upstream_gene_variant|MO…	GT:PL	1	1	1	0	0	0	0	0	1	0	0	0	0	0	0	0	0	0	0	0	0	0	0	0	0	1	0	0	0	0	0	0	0	0	0	0	0	0	0	0
S1_744709	NC_002505.1	744709	.	G	A	999	.	DP=102342;VDB=0.985949;SGB=25862;RPB=0.1399;MQB=0;MQSB=0;BQB=4.06212e-09;MQ0F=8.79404e-05;AC=291;AN=970;DP4=33515,32063,16131,8305;MQ=56;ANN=A|synonymous_variant|LOW|tyrA|VC_RS03510|transcript|VC_RS03510|protein_coding|1/1|c.90G>A|p.Val30Val|90/1128|90/1128|30/375||,A|upstream_gene_variant|MODIFIER|VC_RS03485|VC_RS03485|transcript|VC_RS03485|protein_coding||c.-4941C>T|||||4941|,A|upstream_gene_va…	GT:PL	0	0	0	0	0	0	0	0	0	0	0	0	0	0	0	0	0	0	0	0	0	0	0	0	0	0	0	0	0	0	0	0	0	0	0	0	0	0	0	0
S1_745965	NC_002505.1	745965	.	C	T	999	.	DP=129234;VDB=0.267293;SGB=6022.18;RPB=0.0120562;MQB=0;MQSB=0;BQB=0;MQ0F=0;AC=51;AN=973;DP4=62695,43689,3161,2237;MQ=56;ANN=T|missense_variant|MODERATE|VC_RS03515|VC_RS03515|transcript|VC_RS03515|protein_coding|1/1|c.221G>A|p.Ser74Asn|221/372|221/372|74/123||,T|upstream_gene_variant|MODIFIER|btsR|VC_RS03495|transcript|VC_RS03495|protein_coding||c.-4359G>A|||||4359|,T|upstream_gene_variant|MODIFIE…	GT:PL	0	0	0	0	0	0	0	0	0	0	0	0	0	0	0	0	0	0	0	0	0	0	0	0	0	0	0	0	0	0	0	0	0	0	0	0	0	0	0	0
S1_748556	NC_002505.1	748556	.	C	T	999	.	DP=120547;VDB=0.649371;SGB=29571.2;RPB=8.21948e-23;MQB=0;MQSB=0;BQB=0.0282176;MQ0F=8.29552e-06;AC=117;AN=973;DP4=49926,37963,8377,7886;MQ=56;ANN=T|missense_variant|MODERATE|sltY|VC_RS03525|transcript|VC_RS03525|protein_coding|1/1|c.172C>T|p.Arg58Cys|172/1947|172/1947|58/648||,T|upstream_gene_variant|MODIFIER|VC_RS03515|VC_RS03515|transcript|VC_RS03515|protein_coding||c.-2371G>A|||||2371|,T|upstre…	GT:PL	0	0	0	0	0	0	0	0	0	0	1	1	1	1	0	1	0	0	0	0	0	0	0	0	0	0	0	0	0	0	0	0	0	0	0	0	0	0	0	0
S1_749095	NC_002505.1	749095	.	C	T	999	.	DP=116726;VDB=0.98741;SGB=28627.2;RPB=2.18327e-14;MQB=0;MQSB=0;BQB=0;MQ0F=0;AC=603;AN=973;DP4=23310,18713,40478,19301;MQ=56;ANN=T|synonymous_variant|LOW|sltY|VC_RS03525|transcript|VC_RS03525|protein_coding|1/1|c.711C>T|p.Ser237Ser|711/1947|711/1947|237/648||,T|upstream_gene_variant|MODIFIER|VC_RS03515|VC_RS03515|transcript|VC_RS03515|protein_coding||c.-2910G>A|||||2910|,T|upstream_gene_variant|MO…	GT:PL	0	0	0	0	0	0	0	0	0	0	0	0	0	0	1	0	1	1	1	1	0	1	1	1	1	0	0	0	0	0	0	0	0	0	0	0	0	0	0	0
S1_750720	NC_002505.1	750720	.	T	A	999	.	DP=123267;VDB=0.364386;SGB=6014.93;RPB=6.38626e-05;MQB=0;MQSB=3.96812e-05;BQB=0;MQ0F=8.11247e-06;AC=72;AN=972;DP4=52106,47229,3570,3388;MQ=56;ANN=A|upstream_gene_variant|MODIFIER|VC_RS03515|VC_RS03515|transcript|VC_RS03515|protein_coding||c.-4535A>T|||||4535|,A|upstream_gene_variant|MODIFIER|ettA|VC_RS03520|transcript|VC_RS03520|protein_coding||c.-2697A>T|||||2697|,A|downstream_gene_variant|MODIF…	GT:PL	0	1	1	0	0	0	0	0	1	0	0	0	0	0	0	0	0	0	0	0	0	0	0	0	0	1	0	0	0	0	0	0	0	0	0	0	0	0	0	0
S1_754740	NC_002505.1	754740	.	C	T	999	.	DP=119238;VDB=0.709379;SGB=-8347.93;RPB=0.00143227;MQB=8.16578e-09;MQSB=0;BQB=0;MQ0F=8.38659e-06;AC=5;AN=974;DP4=57564,44872,252,257;MQ=56;ANN=T|upstream_gene_variant|MODIFIER|yjjX|VC_RS03535|transcript|VC_RS03535|protein_coding||c.-3441G>A|||||3441|,T|upstream_gene_variant|MODIFIER|VC_RS03540|VC_RS03540|transcript|VC_RS03540|protein_coding||c.-1118G>A|||||1118|,T|upstream_gene_variant|MODIFIER|V…	GT:PL	0	0	0	0	0	0	0	0	0	0	0	0	0	0	0	0	0	0	0	0	0	0	0	0	0	0	0	0	0	0	0	0	0	0	0	0	0	0	0	0
S1_756127	NC_002505.1	756127	.	A	G	999	.	DP=111851;VDB=0.503726;SGB=20966.2;RPB=0;MQB=0;MQSB=1.72353e-05;BQB=0;MQ0F=8.94047e-06;AC=760;AN=970;DP4=11843,10211,40066,30988;MQ=56;ANN=G|upstream_gene_variant|MODIFIER|yjjX|VC_RS03535|transcript|VC_RS03535|protein_coding||c.-4828T>C|||||4828|,G|upstream_gene_variant|MODIFIER|VC_RS03540|VC_RS03540|transcript|VC_RS03540|protein_coding||c.-2505T>C|||||2505|,G|upstream_gene_variant|MODIFIER|VC_RS…	GT:PL	0	0	0	1	0	0	1	0	0	1	1	1	1	1	1	1	1	1	1	1	1	1	1	1	1	0	0	0	0	0	0	0	0	0	0	0	0	0	0	0
S1_758022	NC_002505.1	758022	.	A	C	999	.	DP=114733;VDB=0.586586;SGB=-4619.29;RPB=0.999641;MQB=2.64584e-10;MQSB=9.09802e-17;BQB=1.38696e-34;MQ0F=8.71589e-06;AC=5;AN=973;DP4=54914,45366,271,207;MQ=56;ANN=C|missense_variant|MODERATE|rluD|VC_RS03565|transcript|VC_RS03565|protein_coding|1/1|c.172A>C|p.Lys58Gln|172/975|172/975|58/324||,C|upstream_gene_variant|MODIFIER|VC_RS03540|VC_RS03540|transcript|VC_RS03540|protein_coding||c.-4400T>G|||||…	GT:PL	0	0	0	0	0	0	0	0	0	0	0	0	0	0	0	0	0	0	0	0	0	0	0	0	0	0	0	0	0	0	0	0	0	0	0	0	0	0	0	0
S1_760182	NC_002505.1	760182	.	G	A	999	.	DP=110444;VDB=0.480495;SGB=10280.7;RPB=4.65405e-28;MQB=0;MQSB=0.787532;BQB=4.62423e-18;MQ0F=9.05436e-06;AC=77;AN=974;DP4=49100,40301,3606,2847;MQ=56;ANN=A|missense_variant|MODERATE|clpB|VC_RS03575|transcript|VC_RS03575|protein_coding|1/1|c.508G>A|p.Glu170Lys|508/2574|508/2574|170/857||,A|upstream_gene_variant|MODIFIER|pheA|VC_RS03550|transcript|VC_RS03550|protein_coding||c.-4179C>T|||||4179|,A|up…	GT:PL	0	0	0	0	0	0	0	0	0	0	0	0	0	0	0	0	0	0	0	0	0	0	0	0	0	0	0	0	0	0	0	0	0	0	0	0	0	0	0	0
S1_765339	NC_002505.1	765339	.	C	T	999	.	DP=135412;VDB=0.739168;SGB=-18633.8;RPB=4.18508e-06;MQB=2.94768e-06;MQSB=0;BQB=5.27222e-20;MQ0F=0.672311;AC=43;AN=979;DP4=80980,32794,1661,463;MQ=0;ANN=T|upstream_gene_variant|MODIFIER|VC_RS03605|VC_RS03605|transcript|VC_RS03605|protein_coding||c.-2879C>T|||||2879|,T|upstream_gene_variant|MODIFIER|nfsA|VC_RS03610|transcript|VC_RS03610|protein_coding||c.-3212C>T|||||3212|,T|downstream_gene_variant…	GT:PL	0	0	0	0	0	0	0	0	0	0	0	0	0	0	0	0	0	0	0	0	0	0	0	0	0	0	0	0	0	0	0	0	0	0	0	0	0	0	0	0
S1_767871	NC_002505.1	767871	.	G	A	999	.	DP=108623;VDB=0.413775;SGB=-1969.87;RPB=0.058905;MQB=6.22526e-24;MQSB=0;BQB=3.68765e-29;MQ0F=0.0372757;AC=12;AN=978;DP4=52370,44484,558,577;MQ=50;ANN=A|upstream_gene_variant|MODIFIER|VC_RS03605|VC_RS03605|transcript|VC_RS03605|protein_coding||c.-347G>A|||||347|,A|upstream_gene_variant|MODIFIER|nfsA|VC_RS03610|transcript|VC_RS03610|protein_coding||c.-680G>A|||||680|,A|upstream_gene_variant|MODIFIE…	GT:PL	0	0	0	0	0	0	0	0	0	0	0	0	0	0	0	0	0	0	0	0	0	0	0	0	0	0	0	0	0	0	0	0	0	0	0	0	0	0	0	0
S1_767995	NC_002505.1	767995	.	T	G	884	.	DP=103085;VDB=0.801385;SGB=-12556.5;RPB=0.856013;MQB=3.1965e-08;MQSB=0;BQB=1.26029e-12;MQ0F=0.0840762;AC=4;AN=974;DP4=45847,41083,362,277;MQ=45;ANN=G|upstream_gene_variant|MODIFIER|VC_RS03605|VC_RS03605|transcript|VC_RS03605|protein_coding||c.-223T>G|||||223|,G|upstream_gene_variant|MODIFIER|nfsA|VC_RS03610|transcript|VC_RS03610|protein_coding||c.-556T>G|||||556|,G|upstream_gene_variant|MODIFIER|…	GT:PL	0	0	0	0	0	0	0	0	0	0	0	0	0	0	0	0	0	0	0	0	0	0	0	0	0	0	0	0	0	0	0	0	0	0	0	0	0	0	0	0
S1_768762	NC_002505.1	768762	.	C	T	886	.	DP=119653;VDB=0.330331;SGB=-8889.02;RPB=0.639592;MQB=2.46917e-09;MQSB=4.11525e-27;BQB=4.16783e-33;MQ0F=8.3575e-06;AC=4;AN=971;DP4=55854,49236,268,268;MQ=56;ANN=T|missense_variant|MODERATE|nfsA|VC_RS03610|transcript|VC_RS03610|protein_coding|1/1|c.212C>T|p.Ala71Val|212/723|212/723|71/240||,T|upstream_gene_variant|MODIFIER|phoB|VC_RS03630|transcript|VC_RS03630|protein_coding||c.-3505C>T|||||3505|,T…	GT:PL	0	0	0	0	0	0	0	0	0	0	0	0	0	0	0	0	0	0	0	0	0	0	0	0	0	0	0	0	0	0	0	0	0	0	0	0	0	0	0	0
S1_769055	NC_002505.1	769055	.	C	T	999	.	DP=120119;VDB=0.560784;SGB=24933;RPB=0.98559;MQB=0;MQSB=0;BQB=0;MQ0F=0;AC=724;AN=972;DP4=13005,12919,48232,26816;MQ=56;ANN=T|missense_variant|MODERATE|nfsA|VC_RS03610|transcript|VC_RS03610|protein_coding|1/1|c.505C>T|p.Arg169Cys|505/723|505/723|169/240||,T|upstream_gene_variant|MODIFIER|phoB|VC_RS03630|transcript|VC_RS03630|protein_coding||c.-3212C>T|||||3212|,T|upstream_gene_variant|MODIFIER|pho…	GT:PL	0	0	0	0	0	0	0	0	0	1	1	1	1	1	1	1	1	1	1	1	0	1	1	1	1	0	0	0	0	0	0	0	0	0	0	0	0	0	0	0
S1_774866	NC_002505.1	774866	.	A	G	886	.	DP=104553;VDB=0.63764;SGB=-7001.81;RPB=0.200945;MQB=1.1324e-10;MQSB=0;BQB=5.98843e-21;MQ0F=0;AC=4;AN=972;DP4=55184,34487,284,229;MQ=56;ANN=G|synonymous_variant|LOW|VC_RS03640|VC_RS03640|transcript|VC_RS03640|protein_coding|1/1|c.582A>G|p.Gly194Gly|582/969|582/969|194/322||,G|upstream_gene_variant|MODIFIER|yegQ|VC_RS03620|transcript|VC_RS03620|protein_coding||c.-3901T>C|||||3901|,G|upstream_gene_v…	GT:PL	0	0	0	0	0	0	0	0	0	0	0	0	0	0	0	0	0	0	0	0	0	0	0	0	0	0	0	0	0	0	0	0	0	0	0	0	0	0	0	0
S1_775458	NC_002505.1	775458	.	T	G	999	.	DP=109515;VDB=0.430393;SGB=13588.1;RPB=7.34269e-07;MQB=0;MQSB=0;BQB=0;MQ0F=1.82623e-05;AC=123;AN=972;DP4=48494,35359,5823,5690;MQ=56;ANN=G|missense_variant|MODERATE|ppx|VC_RS03645|transcript|VC_RS03645|protein_coding|1/1|c.1366A>C|p.Thr456Pro|1366/1503|1366/1503|456/500||,G|upstream_gene_variant|MODIFIER|yegQ|VC_RS03620|transcript|VC_RS03620|protein_coding||c.-4493A>C|||||4493|,G|upstream_gene_va…	GT:PL	1	1	1	0	0	0	0	0	1	0	0	0	0	0	0	0	0	0	0	0	0	0	0	0	0	1	0	0	0	0	0	0	0	0	0	0	0	0	0	0
S1_775749	NC_002505.1	775749	.	C	A	999	.	DP=108671;VDB=0.998356;SGB=23145.1;RPB=0.000976766;MQB=0;MQSB=0;BQB=0;MQ0F=0;AC=753;AN=973;DP4=11262,10322,46282,27923;MQ=56;ANN=A|missense_variant|MODERATE|ppx|VC_RS03645|transcript|VC_RS03645|protein_coding|1/1|c.1075G>T|p.Asp359Tyr|1075/1503|1075/1503|359/500||,A|upstream_gene_variant|MODIFIER|yegQ|VC_RS03620|transcript|VC_RS03620|protein_coding||c.-4784G>T|||||4784|,A|upstream_gene_variant|MO…	GT:PL	0	0	0	0	0	0	0	0	0	1	1	1	1	1	1	1	1	1	1	1	1	1	1	1	1	0	0	0	0	0	0	0	0	0	0	0	0	0	0	0
S1_778755	NC_002505.1	778755	.	A	G	999	.	DP=113548;VDB=0.721879;SGB=-6680.76;RPB=0.831872;MQB=2.52959e-19;MQSB=0;BQB=7.23458e-21;MQ0F=0;AC=7;AN=973;DP4=58937,38939,395,374;MQ=56;ANN=G|missense_variant|MODERATE|ppk1|VC_RS03650|transcript|VC_RS03650|protein_coding|1/1|c.155T>C|p.Val52Ala|155/2106|155/2106|52/701||,G|upstream_gene_variant|MODIFIER|ppx|VC_RS03645|transcript|VC_RS03645|protein_coding||c.-1932T>C|||||1932|,G|upstream_gene_var…	GT:PL	0	0	0	0	0	0	0	0	0	0	0	0	0	0	0	0	0	0	0	0	0	0	0	0	0	0	0	0	0	0	0	0	0	0	0	0	0	0	0	0
S1_787762	NC_002505.1	787762	.	G	A	999	.	DP=112963;VDB=0.85805;SGB=-2092.5;RPB=0.0663395;MQB=5.89237e-24;MQSB=1.02968e-38;BQB=2.10855e-06;MQ0F=1.77049e-05;AC=8;AN=972;DP4=54886,43882,451,466;MQ=56;ANN=A|synonymous_variant|LOW|VC_RS03690|VC_RS03690|transcript|VC_RS03690|protein_coding|1/1|c.270G>A|p.Leu90Leu|270/906|270/906|90/301||,A|upstream_gene_variant|MODIFIER|ppk2|VC_RS03675|transcript|VC_RS03675|protein_coding||c.-2398C>T|||||2398…	GT:PL	0	0	0	0	0	0	0	0	0	0	0	0	0	0	0	0	0	0	0	0	0	0	0	0	0	0	0	0	0	0	0	0	0	0	0	0	0	0	0	0
[truncated: 3,251 more rows]
[truncated: 944 more columns]
