# Supplementary material for: Genomic attributes of Vibrio cholerae O1 responsible for 2022 massive cholera outbreak in Bangladesh
Source: Nat Commun. 2023 Mar 1;14:1154. doi: 10.1038/s41467-023-36687-7 (PMC9977884; doi:10.1038/s41467-023-36687-7)
Supplement: Supplementary file 8 — Source Data [file 41467_2023_36687_MOESM8_ESM.zip › Source Data files/Source Data 3.txt]

>BD1.2 2022 DMAVC-1 Inaba
TGAAACATCTAATAAAAAACTATGTACAAAAATTAATTAAAACAGAGCTTGATGCTATTCAGTCAAAGTCTGTTCATGATAATCGAAACTTCATTTACAATGGAGAGTTTTTAATTCTTGAAAGCGAATTTGGATGGCATTGTTTTCCCAGAGTGCAGTTGAACCATGCTTTAAGCTACAAAAACCCAAACTTTGATTTAGGTATGCGTCACTGGATTGTTAATCATTGTAAGCATGACACCACTTATATTGATATCGGTGCAAACGTTGGAACTTTCTGTGGAATCGCTGCTCGTCATATTACACAAGGAAAAATTATAGCGATATGTAGTGGCATAGTGAATTTGGTCACTTAGTTAGAGGTGATATCATCACCTCATAA-CGATTATATTGGGAAAACTCTAAAACCGTGGCCAATTTTAGTTGACCACTACAATAGAACCACTCACAGAAATGGAAAATAGTATTAGGATGAATGTTCAATTAAATAATCCACTAGTTGAGTTTCATCATTTTGGCTGTGCAATAGGTGAGAATGAAGGGGAAAATATTTTCGAAGTTTATGAGTTTGATAATAGGGTGTCATCATTATATTTTCAAAAAAATACAGACATAGCAGATAAGGTTAAAAATAGCCAAGTTCTGGTTAGAAAGTTAAGTAGTTTAGATATATCGCCTACTAACTCTGTAGTTATAAAAATTGATGCTGAAGGCGCAGAAATAGAGATATTAAACCAGATTTACGAATTCACAGAAAAGCATAATGGAATTGAATATTATATTTGCTTTGAATTTGCAATGGGTCATATACAGAGGTCTAATAGAACTTTTGATGAGATTTTTAACATAATAAACTCAAAATTCGGAAGTAAGGCATATTTTATTCATCCATTATCATCCGCTGAACATCCTGAGTTTAATAAAGCAACGCAGGATATTAATGGGAATATCTGTTTTAAATATGTATCATAA
>BD1.2 2022 DMAVC-2 Inaba
TGAAACATCTAATAAAAAACTATGTACAAAAATTAATTAAAACAGAGCTTGATGCTATTCAGTCAAAGTCTGTTCATGATAATCGAAACTTCATTTACAATGGAGAGTTTTTAATTCTTGAAAGCGAATTTGGATGGCATTGTTTTCCCAGAGTGCAGTTGAACCATGCTTTAAGCTACAAAAACCCAAACTTTGATTTAGGTATGCGTCACTGGATTGTTAATCATTGTAAGCATGACACCACTTATATTGATATCGGTGCAAACGTTGGAACTTTCTGTGGAATCGCTGCTCGTCATATTACACAAGGAAAAATTATAGCGATATGTAGTGGCATAGTGAATTTGGTCACTTAGTTAGAGGTGATATCATCACCTCATAA-CGATTATATTGGGAAAACTCTAAAACCGTGGCCAATTTTAGTTGACCACTACAATAGAACCACTCACAGAAATGGAAAATAGTATTAGGATGAATGTTCAATTAAATAATCCACTAGTTGAGTTTCATCATTTTGGCTGTGCAATAGGTGAGAATGAAGGGGAAAATATTTTCGAAGTTTATGAGTTTGATAATAGGGTGTCATCATTATATTTTCAAAAAAATACAGACATAGCAGATAAGGTTAAAAATAGCCAAGTTCTGGTTAGAAAGTTAAGTAGTTTAGATATATCGCCTACTAACTCTGTAGTTATAAAAATTGATGCTGAAGGCGCAGAAATAGAGATATTAAACCAGATTTACGAATTCACAGAAAAGCATAATGGAATTGAATATTATATTTGCTTTGAATTTGCAATGGGTCATATACAGAGGTCTAATAGAACTTTTGATGAGATTTTTAACATAATAAACTCAAAATTCGGAAGTAAGGCATATTTTATTCATCCATTATCATCCGCTGAACATCCTGAGTTTAATAAAGCAACGCAGGATATTAATGGGAATATCTGTTTTAAATATGTATCATAA
>BD1.2 2022 DMAVC-3 Inaba
TGAAACATCTAATAAAAAACTATGTACAAAAATTAATTAAAACAGAGCTTGATGCTATTCAGTCAAAGTCTGTTCATGATAATCGAAACTTCATTTACAATGGAGAGTTTTTAATTCTTGAAAGCGAATTTGGATGGCATTGTTTTCCCAGAGTGCAGTTGAACCATGCTTTAAGCTACAAAAACCCAAACTTTGATTTAGGTATGCGTCACTGGATTGTTAATCATTGTAAGCATGACACCACTTATATTGATATCGGTGCAAACGTTGGAACTTTCTGTGGAATCGCTGCTCGTCATATTACACAAGGAAAAATTATAGCGATATGTAGTGGCATAGTGAATTTGGTCACTTAGTTAGAGGTGATATCATCACCTCATAA-CGATTATATTGGGAAAACTCTAAAACCGTGGCCAATTTTAGTTGACCACTACAATAGAACCACTCACAGAAATGGAAAATAGTATTAGGATGAATGTTCAATTAAATAATCCACTAGTTGAGTTTCATCATTTTGGCTGTGCAATAGGTGAGAATGAAGGGGAAAATATTTTCGAAGTTTATGAGTTTGATAATAGGGTGTCATCATTATATTTTCAAAAAAATACAGACATAGCAGATAAGGTTAAAAATAGCCAAGTTCTGGTTAGAAAGTTAAGTAGTTTAGATATATCGCCTACTAACTCTGTAGTTATAAAAATTGATGCTGAAGGCGCAGAAATAGAGATATTAAACCAGATTTACGAATTCACAGAAAAGCATAATGGAATTGAATATTATATTTGCTTTGAATTTGCAATGGGTCATATACAGAGGTCTAATAGAACTTTTGATGAGATTTTTAACATAATAAACTCAAAATTCGGAAGTAAGGCATATTTTATTCATCCATTATCATCCGCTGAACATCCTGAGTTTAATAAAGCAACGCAGGATATTAATGGGAATATCTGTTTTAAATATGTATCATAA
>BD1.2 2022 DMAVC-4 Ogawa
TGAAACATCTAATAAAAAACTATGTACAAAAATTAATTAAAACAGAGCTTGATGCTATTCAGTCAAAGTCTGTTCATGATAATCGAAACTTCATTTACAATGGAGAGTTTTTAATTCTTGAAAGCGAATTTGGATGGCATTGTTTTCCCAGAGTGCAGTTGAACCATGCTTTAAGCTACAAAAACCCAAACTTTGATTTAGGTATGCGTCACTGGATTGTTAATCATTGTAAGCATGACACCACTTATATTGATATCGGTGCAAACGTTGGAACTTTCTGTGGAATCGCTGCTCGTCATATTACACAAGGAAAAATTATAGCGATA-----------------------------------------------------------------------------------------------------------------GAACCACTCACAGAAATGGAAAATAGTATTAGGATGAATGTTCAATTAAATAATCCACTAGTTGAGTTTCATCATTTTGGCTGTGCAATAGGTGAGAATGAAGGGGAAAATATTTTCGAAGTTTATGAGTTTGATAATAGGGTGTCATCATTATATTTTCAAAAAAATACAGACATAGCAGATAAGGTTAAAAATAGCCAAGTTCTGGTTAGAAAGTTAAGTAGTTTAGATATATCGCCTACTAACTCTGTAGTTATAAAAATTGATGCTGAAGGCGCAGAAATAGAGATATTAAACCAGATTTACGAATTCACAGAAAAGCATAATGGAATTGAATATTATATTTGCTTTGAATTTGCAATGGGTCATATACAGAGGTCTAATAGAACTTTTGATGAGATTTTTAACATAATAAACTCAAAATTCGGAAGTAAGGCATATTTTATTCATCCATTATCATCCGCTGAACATCCTGAGTTTAATAAAGCAACGCAGGATATTAATGGGAATATCTGTTTTAAATATGTATCATAA
>BD1.2 2022 DMAVC-5 Inaba
TGAAACATCTAATAAAAAACTATGTACAAAAATTAATTAAAACAGAGCTTGATGCTATTCAGTCAAAGTCTGTTCATGATAATCGAAACTTCATTTACAATGGAGAGTTTTTAATTCTTGAAAGCGAATTTGGATGGCATTGTTTTCCCAGAGTGCAGTTGAACCATGCTTTAAGCTACAAAAACCCAAACTTTGATTTAGGTATGCGTCACTGGATTGTTAATCATTGTAAGCATGACACCACTTATATTGATATCGGTGCAAACGTTGGAACTTTCTGTGGAATCGCTGCTCGTCATATTACACAAGGAAAAATTATAGCGATATGTAGTGGCATAGTGAATTTGGTCACTTAGTTAGAGGTGATATCATCACCTCATAA-CGATTATATTGGGAAAACTCTAAAACCGTGGCCAATTTTAGTTGACCACTACAATAGAACCACTCACAGAAATGGAAAATAGTATTAGGATGAATGTTCAATTAAATAATCCACTAGTTGAGTTTCATCATTTTGGCTGTGCAATAGGTGAGAATGAAGGGGAAAATATTTTCGAAGTTTATGAGTTTGATAATAGGGTGTCATCATTATATTTTCAAAAAAATACAGACATAGCAGATAAGGTTAAAAATAGCCAAGTTCTGGTTAGAAAGTTAAGTAGTTTAGATATATCGCCTACTAACTCTGTAGTTATAAAAATTGATGCTGAAGGCGCAGAAATAGAGATATTAAACCAGATTTACGAATTCACAGAAAAGCATAATGGAATTGAATATTATATTTGCTTTGAATTTGCAATGGGTCATATACAGAGGTCTAATAGAACTTTTGATGAGATTTTTAACATAATAAACTCAAAATTCGGAAGTAAGGCATATTTTATTCATCCATTATCATCCGCTGAACATCCTGAGTTTAATAAAGCAACGCAGGATATTAATGGGAATATCTGTTTTAAATATGTATCATAA
>BD1.2 2022 DMAVC-6 Inaba
TGAAACATCTAATAAAAAACTATGTACAAAAATTAATTAAAACAGAGCTTGATGCTATTCAGTCAAAGTCTGTTCATGATAATCGAAACTTCATTTACAATGGAGAGTTTTTAATTCTTGAAAGCGAATTTGGATGGCATTGTTTTCCCAGAGTGCAGTTGAACCATGCTTTAAGCTACAAAAACCCAAACTTTGATTTAGGTATGCGTCACTGGATTGTTAATCATTGTAAGCATGACACCACTTATATTGATATCGGTGCAAACGTTGGAACTTTCTGTGGAATCGCTGCTCGTCATATTACACAAGGAAAAATTATAGCGATATGTAGTGGCATAGTGAATTTGGTCACTTAGTTAGAGGTGATATCATCACCTCATAA-CGATTATATTGGGAAAACTCTAAAACCGTGGCCAATTTTAGTTGACCACTACAATAGAACCACTCACAGAAATGGAAAATAGTATTAGGATGAATGTTCAATTAAATAATCCACTAGTTGAGTTTCATCATTTTGGCTGTGCAATAGGTGAGAATGAAGGGGAAAATATTTTCGAAGTTTATGAGTTTGATAATAGGGTGTCATCATTATATTTTCAAAAAAATACAGACATAGCAGATAAGGTTAAAAATAGCCAAGTTCTGGTTAGAAAGTTAAGTAGTTTAGATATATCGCCTACTAACTCTGTAGTTATAAAAATTGATGCTGAAGGCGCAGAAATAGAGATATTAAACCAGATTTACGAATTCACAGAAAAGCATAATGGAATTGAATATTATATTTGCTTTGAATTTGCAATGGGTCATATACAGAGGTCTAATAGAACTTTTGATGAGATTTTTAACATAATAAACTCAAAATTCGGAAGTAAGGCATATTTTATTCATCCATTATCATCCGCTGAACATCCTGAGTTTAATAAAGCAACGCAGGATATTAATGGGAATATCTGTTTTAAATATGTATCATAA
>BD1.2 2022 DMAVC-7 Inaba
TGAAACATCTAATAAAAAACTATGTACAAAAATTAATTAAAACAGAGCTTGATGCTATTCAGTCAAAGTCTGTTCATGATAATCGAAACTTCATTTACAATGGAGAGTTTTTAATTCTTGAAAGCGAATTTGGATGGCATTGTTTTCCCAGAGTGCAGTTGAACCATGCTTTAAGCTACAAAAACCCAAACTTTGATTTAGGTATGCGTCACTGGATTGTTAATCATTGTAAGCATGACACCACTTATATTGATATCGGTGCAAACGTTGGAACTTTCTGTGGAATCGCTGCTCGTCATATTACACAAGGAAAAATTATAGCGATATGTAGTGGCATAGTGAATTTGGTCACTTAGTTAGAGGTGATATCATCACCTCATAA-CGATTATATTGGGAAAACTCTAAAACCGTGGCCAATTTTAGTTGACCACTACAATAGAACCACTCACAGAAATGGAAAATAGTATTAGGATGAATGTTCAATTAAATAATCCACTAGTTGAGTTTCATCATTTTGGCTGTGCAATAGGTGAGAATGAAGGGGAAAATATTTTCGAAGTTTATGAGTTTGATAATAGGGTGTCATCATTATATTTTCAAAAAAATACAGACATAGCAGATAAGGTTAAAAATAGCCAAGTTCTGGTTAGAAAGTTAAGTAGTTTAGATATATCGCCTACTAACTCTGTAGTTATAAAAATTGATGCTGAAGGCGCAGAAATAGAGATATTAAACCAGATTTACGAATTCACAGAAAAGCATAATGGAATTGAATATTATATTTGCTTTGAATTTGCAATGGGTCATATACAGAGGTCTAATAGAACTTTTGATGAGATTTTTAACATAATAAACTCAAAATTCGGAAGTAAGGCATATTTTATTCATCCATTATCATCCGCTGAACATCCTGAGTTTAATAAAGCAACGCAGGATATTAATGGGAATATCTGTTTTAAATATGTATCATAA
>BD1.2 2022 DMAVC-8 Ogawa
TGAAACATCTAATAAAAAACTATGTACAAAAATTAATTAAAACAGAGCTTGATGCTATTCAGTCAAAGTCTGTTCATGATAATCGAAACTTCATTTACAATGGAGAGTTTTTAATTCTTGAAAGCGAATTTGGATGGCATTGTTTTCCCAGAGTGCAGTTGAACCATGCTTTAAGCTACAAAAACCCAAACTTTGATTTAGGTATGCGTCACTGGATTGTTAATCATTGTAAGCATGACACCACTTATATTGATATCGGTGCAAACGTTGGAACTTTCTGTGGAATCGCTGCTCGTCATATTACACAAGGAAAAATTATAGCGATA-----------------------------------------------------------------------------------------------------------------GAACCACTCACAGAAATGGAAAATAGTATTAGGATGAATGTTCAATTAAATAATCCACTAGTTGAGTTTCATCATTTTGGCTGTGCAATAGGTGAGAATGAAGGGGAAAATATTTTCGAAGTTTATGAGTTTGATAATAGGGTGTCATCATTATATTTTCAAAAAAATACAGACATAGCAGATAAGGTTAAAAATAGCCAAGTTCTGGTTAGAAAGTTAAGTAGTTTAGATATATCGCCTACTAACTCTGTAGTTATAAAAATTGATGCTGAAGGCGCAGAAATAGAGATATTAAACCAGATTTACGAATTCACAGAAAAGCATAATGGAATTGAATATTATATTTGCTTTGAATTTGCAATGGGTCATATACAGAGGTCTAATAGAACTTTTGATGAGATTTTTAACATAATAAACTCAAAATTCGGAAGTAAGGCATATTTTATTCATCCATTATCATCCGCTGAACATCCTGAGTTTAATAAAGCAACGCAGGATATTAATGGGAATATCTGTTTTAAATATGTATCATAA
>BD1.2 2022 DMAVC-9 Inaba
TGAAACATCTAATAAAAAACTATGTACAAAAATTAATTAAAACAGAGCTTGATGCTATTCAGTCAAAGTCTGTTCATGATAATCGAAACTTCATTTACAATGGAGAGTTTTTAATTCTTGAAAGCGAATTTGGATGGCATTGTTTTCCCAGAGTGCAGTTGAACCATGCTTTAAGCTACAAAAACCCAAACTTTGATTTAGGTATGCGTCACTGGATTGTTAATCATTGTAAGCATGACACCACTTATATTGATATCGGTGCAAACGTTGGAACTTTCTGTGGAATCGCTGCTCGTCATATTACACAAGGAAAAATTATAGCGATATGTAGTGGCATAGTGAATTTGGTCACTTAGTTAGAGGTGATATCATCACCTCATAAACGATTATATTGGGAAAACTCTAAAACCGTGGCCAATTTTAGTTGACCACTACAATAGAACCACTCACAGAAATGGAAAATAGTATTAGGATGAATGTTCAATTAAATAATCCACTAGTTGAGTTTCATCATTTTGGCTGTGCAATAGGTGAGAATGAAGGGGAAAATATTTTCGAAGTTTATGAGTTTGATAATAGGGTGTCATCATTATATTTTCAAAAAAATACAGACATAGCAGATAAGGTTAAAAATAGCCAAGTTCTGGTTAGAAAGTTAAGTAGTTTAGATATATCGCCTACTAACTCTGTAGTTATAAAAATTGATGCTGAAGGCGCAGAAATAGAGATATTAAACCAGATTTACGAATTCACAGAAAAGCATAATGGAATTGAATATTATATTTGCTTTGAATTTGCAATGGGTCATATACAGAGGTCTAATAGAACTTTTGATGAGATTTTTAACATAATAAACTCAAAATTCGGAAGTAAGGCATATTTTATTCATCCATTATCATCCGCTGAACATCCTGAGTTTAATAAAGCAACGCAGGATATTAATGGGAATATCTGTTTTAAATATGTATCATAA
>BD1.2 2022 DMAVC-10 Inaba
TGAAACATCTAATAAAAAACTATGTACAAAAATTAATTAAAACAGAGCTTGATGCTATTCAGTCAAAGTCTGTTCATGATAATCGAAACTTCATTTACAATGGAGAGTTTTTAATTCTTGAAAGCGAATTTGGATGGCATTGTTTTCCCAGAGTGCAGTTGAACCATGCTTTAAGCTACAAAAACCCAAACTTTGATTTAGGTATGCGTCACTGGATTGTTAATCATTGTAAGCATGACACCACTTATATTGATATCGGTGCAAACGTTGGAACTTTCTGTGGAATCGCTGCTCGTCATATTACACAAGGAAAAATTATAGCGATATGTAGTGGCATAGTGAATTTGGTCACTTAGTTAGAGGTGATATCATCACCTCATAAACGATTATATTGGGAAAACTCTAAAACCGTGGCCAATTTTAGTTGACCACTACAATAGAACCACTCACAGAAATGGAAAATAGTATTAGGATGAATGTTCAATTAAATAATCCACTAGTTGAGTTTCATCATTTTGGCTGTGCAATAGGTGAGAATGAAGGGGAAAATATTTTCGAAGTTTATGAGTTTGATAATAGGGTGTCATCATTATATTTTCAAAAAAATACAGACATAGCAGATAAGGTTAAAAATAGCCAAGTTCTGGTTAGAAAGTTAAGTAGTTTAGATATATCGCCTACTAACTCTGTAGTTATAAAAATTGATGCTGAAGGCGCAGAAATAGAGATATTAAACCAGATTTACGAATTCACAGAAAAGCATAATGGAATTGAATATTATATTTGCTTTGAATTTGCAATGGGTCATATACAGAGGTCTAATAGAACTTTTGATGAGATTTTTAACATAATAAACTCAAAATTCGGAAGTAAGGCATATTTTATTCATCCATTATCATCCGCTGAACATCCTGAGTTTAATAAAGCAACGCAGGATATTAATGGGAATATCTGTTTTAAATATGTATCATAA
>BD1.2 2022 DMAVC-11 Inaba
TGAAACATCTAATAAAAAACTATGTACAAAAATTAATTAAAACAGAGCTTGATGCTATTCAGTCAAAGTCTGTTCATGATAATCGAAACTTCATTTACAATGGAGAGTTTTTAATTCTTGAAAGCGAATTTGGATGGCATTGTTTTCCCAGAGTGCAGTTGAACCATGCTTTAAGCTACAAAAACCCAAACTTTGATTTAGGTATGCGTCACTGGATTGTTAATCATTGTAAGCATGACACCACTTATATTGATATCGGTGCAAACGTTGGAACTTTCTGTGGAATCGCTGCTCGTCATATTACACAAGGAAAAATTATAGCGATATGTAGTGGCATAGTGAATTTGGTCACTTAGTTAGAGGTGATATCATCACCTCATAA-CGATTATATTGGGAAAACTCTAAAACCGTGGCCAATTTTAGTTGACCACTACAATAGAACCACTCACAGAAATGGAAAATAGTATTAGGATGAATGTTCAATTAAATAATCCACTAGTTGAGTTTCATCATTTTGGCTGTGCAATAGGTGAGAATGAAGGGGAAAATATTTTCGAAGTTTATGAGTTTGATAATAGGGTGTCATCATTATATTTTCAAAAAAATACAGACATAGCAGATAAGGTTAAAAATAGCCAAGTTCTGGTTAGAAAGTTAAGTAGTTTAGATATATCGCCTACTAACTCTGTAGTTATAAAAATTGATGCTGAAGGCGCAGAAATAGAGATATTAAACCAGATTTACGAATTCACAGAAAAGCATAATGGAATTGAATATTATATTTGCTTTGAATTTGCAATGGGTCATATACAGAGGTCTAATAGAACTTTTGATGAGATTTTTAACATAATAAACTCAAAATTCGGAAGTAAGGCATATTTTATTCATCCATTATCATCCGCTGAACATCCTGAGTTTAATAAAGCAACGCAGGATATTAATGGGAATATCTGTTTTAAATATGTATCATAA
>BD1.2 2022 DMAVC-12 Inaba
TGAAACATCTAATAAAAAACTATGTACAAAAATTAATTAAAACAGAGCTTGATGCTATTCAGTCAAAGTCTGTTCATGATAATCGAAACTTCATTTACAATGGAGAGTTTTTAATTCTTGAAAGCGAATTTGGATGGCATTGTTTTCCCAGAGTGCAGTTGAACCATGCTTTAAGCTACAAAAACCCAAACTTTGATTTAGGTATGCGTCACTGGATTGTTAATCATTGTAAGCATGACACCACTTATATTGATATCGGTGCAAACGTTGGAACTTTCTGTGGAATCGCTGCTCGTCATATTACACAAGGAAAAATTATAGCGATATGTAGTGGCATAGTGAATTTGGTCACTTAGTTAGAGGTGATATCATCACCTCATAA-CGATTATATTGGGAAAACTCTAAAACCGTGGCCAATTTTAGTTGACCACTACAATAGAACCACTCACAGAAATGGAAAATAGTATTAGGATGAATGTTCAATTAAATAATCCACTAGTTGAGTTTCATCATTTTGGCTGTGCAATAGGTGAGAATGAAGGGGAAAATATTTTCGAAGTTTATGAGTTTGATAATAGGGTGTCATCATTATATTTTCAAAAAAATACAGACATAGCAGATAAGGTTAAAAATAGCCAAGTTCTGGTTAGAAAGTTAAGTAGTTTAGATATATCGCCTACTAACTCTGTAGTTATAAAAATTGATGCTGAAGGCGCAGAAATAGAGATATTAAACCAGATTTACGAATTCACAGAAAAGCATAATGGAATTGAATATTATATTTGCTTTGAATTTGCAATGGGTCATATACAGAGGTCTAATAGAACTTTTGATGAGATTTTTAACATAATAAACTCAAAATTCGGAAGTAAGGCATATTTTATTCATCCATTATCATCCGCTGAACATCCTGAGTTTAATAAAGCAACGCAGGATATTAATGGGAATATCTGTTTTAAATATGTATCATAA
>BD1.2 2022 DMAVC-13 Inaba
TGAAACATCTAATAAAAAACTATGTACAAAAATTAATTAAAACAGAGCTTGATGCTATTCAGTCAAAGTCTGTTCATGATAATCGAAACTTCATTTACAATGGAGAGTTTTTAATTCTTGAAAGCGAATTTGGATGGCATTGTTTTCCCAGAGTGCAGTTGAACCATGCTTTAAGCTACAAAAACCCAAACTTTGATTTAGGTATGCGTCACTGGATTGTTAATCATTGTAAGCATGACACCACTTATATTGATATCGGTGCAAACGTTGGAACTTTCTGTGGAATCGCTGCTCGTCATATTACACAAGGAAAAATTATAGCGATATGTAGTGGCATAGTGAATTTGGTCACTTAGTTAGAGGTGATATCATCACCTCATAA-CGATTATATTGGGAAAACTCTAAAACCGTGGCCAATTTTAGTTGACCACTACAATAGAACCACTCACAGAAATGGAAAATAGTATTAGGATGAATGTTCAATTAAATAATCCACTAGTTGAGTTTCATCATTTTGGCTGTGCAATAGGTGAGAATGAAGGGGAAAATATTTTCGAAGTTTATGAGTTTGATAATAGGGTGTCATCATTATATTTTCAAAAAAATACAGACATAGCAGATAAGGTTAAAAATAGCCAAGTTCTGGTTAGAAAGTTAAGTAGTTTAGATATATCGCCTACTAACTCTGTAGTTATAAAAATTGATGCTGAAGGCGCAGAAATAGAGATATTAAACCAGATTTACGAATTCACAGAAAAGCATAATGGAATTGAATATTATATTTGCTTTGAATTTGCAATGGGTCATATACAGAGGTCTAATAGAACTTTTGATGAGATTTTTAACATAATAAACTCAAAATTCGGAAGTAAGGCATATTTTATTCATCCATTATCATCCGCTGAACATCCTGAGTTTAATAAAGCAACGCAGGATATTAATGGGAATATCTGTTTTAAATATGTATCATAA
>BD1.2 2022 DMAVC-14 Inaba
TGAAACATCTAATAAAAAACTATGTACAAAAATTAATTAAAACAGAGCTTGATGCTATTCAGTCAAAGTCTGTTCATGATAATCGAAACTTCATTTACAATGGAGAGTTTTTAATTCTTGAAAGCGAATTTGGATGGCATTGTTTTCCCAGAGTGCAGTTGAACCATGCTTTAAGCTACAAAAACCCAAACTTTGATTTAGGTATGCGTCACTGGATTGTTAATCATTGTAAGCATGACACCACTTATATTGATATCGGTGCAAACGTTGGAACTTTCTGTGGAATCGCTGCTCGTCATATTACACAAGGAAAAATTATAGCGATATGTAGTGGCATAGTGAATTTGGTCACTTAGTTAGAGGTGATATCATCACCTCATAA-CGATTATATTGGGAAAACTCTAAAACCGTGGCCAATTTTAGTTGACCACTACAATAGAACCACTCACAGAAATGGAAAATAGTATTAGGATGAATGTTCAATTAAATAATCCACTAGTTGAGTTTCATCATTTTGGCTGTGCAATAGGTGAGAATGAAGGGGAAAATATTTTCGAAGTTTATGAGTTTGATAATAGGGTGTCATCATTATATTTTCAAAAAAATACAGACATAGCAGATAAGGTTAAAAATAGCCAAGTTCTGGTTAGAAAGTTAAGTAGTTTAGATATATCGCCTACTAACTCTGTAGTTATAAAAATTGATGCTGAAGGCGCAGAAATAGAGATATTAAACCAGATTTACGAATTCACAGAAAAGCATAATGGAATTGAATATTATATTTGCTTTGAATTTGCAATGGGTCATATACAGAGGTCTAATAGAACTTTTGATGAGATTTTTAACATAATAAACTCAAAATTCGGAAGTAAGGCATATTTTATTCATCCATTATCATCCGCTGAACATCCTGAGTTTAATAAAGCAACGCAGGATATTAATGGGAATATCTGTTTTAAATATGTATCATAA
>BD1.2 2022 DMAVC-15 Ogawa
TGAAACATCTAATAAAAAACTATGTACAAAAATTAATTAAAACAGAGCTTGATGCTATTCAGTCAAAGTCTGTTCATGATAATCGAAACTTCATTTACAATGGAGAGTTTTTAATTCTTGAAAGCGAATTTGGATGGCATTGTTTTCCCAGAGTGCAGTTGAACCATGCTTTAAGCTACAAAAACCCAAACTTTGATTTAGGTATGCGTCACTGGATTGTTAATCATTGTAAGCATGACACCACTTATATTGATATCGGTGCAAACGTTGGAACTTTCTGTGGAATCGCTGCTCGTCATATTACACAAGGAAAAATTATAGCGATA-----------------------------------------------------------------------------------------------------------------GAACCACTCACAGAAATGGAAAATAGTATTAGGATGAATGTTCAATTAAATAATCCACTAGTTGAGTTTCATCATTTTGGCTGTGCAATAGGTGAGAATGAAGGGGAAAATATTTTCGAAGTTTATGAGTTTGATAATAGGGTGTCATCATTATATTTTCAAAAAAATACAGACATAGCAGATAAGGTTAAAAATAGCCAAGTTCTGGTTAGAAAGTTAAGTAGTTTAGATATATCGCCTACTAACTCTGTAGTTATAAAAATTGATGCTGAAGGCGCAGAAATAGAGATATTAAACCAGATTTACGAATTCACAGAAAAGCATAATGGAATTGAATATTATATTTGCTTTGAATTTGCAATGGGTCATATACAGAGGTCTAATAGAACTTTTGATGAGATTTTTAACATAATAAACTCAAAATTCGGAAGTAAGGCATATTTTATTCATCCATTATCATCCGCTGAACATCCTGAGTTTAATAAAGCAACGCAGGATATTAATGGGAATATCTGTTTTAAATATGTATCATAA
>BD1.2 2022 DMAVC-16 Inaba
TGAAACATCTAATAAAAAACTATGTACAAAAATTAATTAAAACAGAGCTTGATGCTATTCAGTCAAAGTCTGTTCATGATAATCGAAACTTCATTTACAATGGAGAGTTTTTAATTCTTGAAAGCGAATTTGGATGGCATTGTTTTCCCAGAGTGCAGTTGAACCATGCTTTAAGCTACAAAAACCCAAACTTTGATTTAGGTATGCGTCACTGGATTGTTAATCATTGTAAGCATGACACCACTTATATTGATATCGGTGCAAACGTTGGAACTTTCTGTGGAATCGCTGCTCGTCATATTACACAAGGAAAAATTATAGCGATATGTAGTGGCATAGTGAATTTGGTCACTTAGTTAGAGGTGATATCATCACCTCATAA-CGATTATATTGGGAAAACTCTAAAACCGTGGCCAATTTTAGTTGACCACTACAATAGAACCACTCACAGAAATGGAAAATAGTATTAGGATGAATGTTCAATTAAATAATCCACTAGTTGAGTTTCATCATTTTGGCTGTGCAATAGGTGAGAATGAAGGGGAAAATATTTTCGAAGTTTATGAGTTTGATAATAGGGTGTCATCATTATATTTTCAAAAAAATACAGACATAGCAGATAAGGTTAAAAATAGCCAAGTTCTGGTTAGAAAGTTAAGTAGTTTAGATATATCGCCTACTAACTCTGTAGTTATAAAAATTGATGCTGAAGGCGCAGAAATAGAGATATTAAACCAGATTTACGAATTCACAGAAAAGCATAATGGAATTGAATATTATATTTGCTTTGAATTTGCAATGGGTCATATACAGAGGTCTAATAGAACTTTTGATGAGATTTTTAACATAATAAACTCAAAATTCGGAAGTAAGGCATATTTTATTCATCCATTATCATCCGCTGAACATCCTGAGTTTAATAAAGCAACGCAGGATATTAATGGGAATATCTGTTTTAAATATGTATCATAA
>BD1.2 2022 DMAVC-17 Ogawa
TGAAACATCTAATAAAAAACTATGTACAAAAATTAATTAAAACAGAGCTTGATGCTATTCAGTCAAAGTCTGTTCATGATAATCGAAACTTCATTTACAATGGAGAGTTTTTAATTCTTGAAAGCGAATTTGGATGGCATTGTTTTCCCAGAGTGCAGTTGAACCATGCTTTAAGCTACAAAAACCCAAACTTTGATTTAGGTATGCGTCACTGGATTGTTAATCATTGTAAGCATGACACCACTTATATTGATATCGGTGCAAACGTTGGAACTTTCTGTGGAATCGCTGCTCGTCATATTACACAAGGAAAAATTATAGCGATA-----------------------------------------------------------------------------------------------------------------GAACCACTCACAGAAATGGAAAATAGTATTAGGATGAATGTTCAATTAAATAATCCACTAGTTGAGTTTCATCATTTTGGCTGTGCAATAGGTGAGAATGAAGGGGAAAATATTTTCGAAGTTTATGAGTTTGATAATAGGGTGTCATCATTATATTTTCAAAAAAATACAGACATAGCAGATAAGGTTAAAAATAGCCAAGTTCTGGTTAGAAAGTTAAGTAGTTTAGATATATCGCCTACTAACTCTGTAGTTATAAAAATTGATGCTGAAGGCGCAGAAATAGAGATATTAAACCAGATTTACGAATTCACAGAAAAGCATAATGGAATTGAATATTATATTTGCTTTGAATTTGCAATGGGTCATATACAGAGGTCTAATAGAACTTTTGATGAGATTTTTAACATAATAAACTCAAAATTCGGAAGTAAGGCATATTTTATTCATCCATTATCATCCGCTGAACATCCTGAGTTTAATAAAGCAACGCAGGATATTAATGGGAATATCTGTTTTAAATATGTATCATAA
>BD1.2 2022 DMAVC-18 Ogawa
TGAAACATCTAATAAAAAACTATGTACAAAAATTAATTAAAACAGAGCTTGATGCTATTCAGTCAAAGTCTGTTCATGATAATCGAAACTTCATTTACAATGGAGAGTTTTTAATTCTTGAAAGCGAATTTGGATGGCATTGTTTTCCCAGAGTGCAGTTGAACCATGCTTTAAGCTACAAAAACCCAAACTTTGATTTAGGTATGCGTCACTGGATTGTTAATCATTGTAAGCATGACACCACTTATATTGATATCGGTGCAAACGTTGGAACTTTCTGTGGAATCGCTGCTCGTCATATTACACAAGGAAAAATTATAGCGATA-----------------------------------------------------------------------------------------------------------------GAACCACTCACAGAAATGGAAAATAGTATTAGGATGAATGTTCAATTAAATAATCCACTAGTTGAGTTTCATCATTTTGGCTGTGCAATAGGTGAGAATGAAGGGGAAAATATTTTCGAAGTTTATGAGTTTGATAATAGGGTGTCATCATTATATTTTCAAAAAAATACAGACATAGCAGATAAGGTTAAAAATAGCCAAGTTCTGGTTAGAAAGTTAAGTAGTTTAGATATATCGCCTACTAACTCTGTAGTTATAAAAATTGATGCTGAAGGCGCAGAAATAGAGATATTAAACCAGATTTACGAATTCACAGAAAAGCATAATGGAATTGAATATTATATTTGCTTTGAATTTGCAATGGGTCATATACAGAGGTCTAATAGAACTTTTGATGAGATTTTTAACATAATAAACTCAAAATTCGGAAGTAAGGCATATTTTATTCATCCATTATCATCCGCTGAACATCCTGAGTTTAATAAAGCAACGCAGGATATTAATGGGAATATCTGTTTTAAATATGTATCATAA
>BD1.2 2022 DMAVC-19 Ogawa
TGAAACATCTAATAAAAAACTATGTACAAAAATTAATTAAAACAGAGCTTGATGCTATTCAGTCAAAGTCTGTTCATGATAATCGAAACTTCATTTACAATGGAGAGTTTTTAATTCTTGAAAGCGAATTTGGATGGCATTGTTTTCCCAGAGTGCAGTTGAACCATGCTTTAAGCTACAAAAACCCAAACTTTGATTTAGGTATGCGTCACTGGATTGTTAATCATTGTAAGCATGACACCACTTATATTGATATCGGTGCAAACGTTGGAACTTTCTGTGGAATCGCTGCTCGTCATATTACACAAGGAAAAATTATAGCGATA-----------------------------------------------------------------------------------------------------------------GAACCACTCACAGAAATGGAAAATAGTATTAGGATGAATGTTCAATTAAATAATCCACTAGTTGAGTTTCATCATTTTGGCTGTGCAATAGGTGAGAATGAAGGGGAAAATATTTTCGAAGTTTATGAGTTTGATAATAGGGTGTCATCATTATATTTTCAAAAAAATACAGACATAGCAGATAAGGTTAAAAATAGCCAAGTTCTGGTTAGAAAGTTAAGTAGTTTAGATATATCGCCTACTAACTCTGTAGTTATAAAAATTGATGCTGAAGGCGCAGAAATAGAGATATTAAACCAGATTTACGAATTCACAGAAAAGCATAATGGAATTGAATATTATATTTGCTTTGAATTTGCAATGGGTCATATACAGAGGTCTAATAGAACTTTTGATGAGATTTTTAACATAATAAACTCAAAATTCGGAAGTAAGGCATATTTTATTCATCCATTATCATCCGCTGAACATCCTGAGTTTAATAAAGCAACGCAGGATATTAATGGGAATATCTGTTTTAAATATGTATCATAA
>BD1.2 2021 DMAVC-20 Inaba
TGAAACATCTAATAAAAAACTATGTACAAAAATTAATTAAAACAGAGCTTGATGCTATTCAGTCAAAGTCTGTTCATGATAATCGAAACTTCATTTACAATGGAGAGTTTTTAATTCTTGAAAGCGAATTTGGATGGCATTGTTTTCCCAGAGTGCAGTTGAACCATGCTTTAAGCTACAAAAACCCAAACTTTGATTTAGGTATGCGTCACTGGATTGTTAATCATTGTAAGCATGACACCACTTATATTGATATCGGTGCAAACGTTGGAACTTTCTGTGGAATCGCTGCTCGTCATATTACACAAGGAAAAATTATAGCGATATGTAGTGGCATAGTGAATTTGGTCACTTAGTTAGAGGTGATATCATCACCTCATAA-CGATTATATTGGGAAAACTCTAAAACCGTGGCCAATTTTAGTTGACCACTACAATAGAACCACTCACAGAAATGGAAAATAGTATTAGGATGAATGTTCAATTAAATAATCCACTAGTTGAGTTTCATCATTTTGGCTGTGCAATAGGTGAGAATGAAGGGGAAAATATTTTCGAAGTTTATGAGTTTGATAATAGGGTGTCATCATTATATTTTCAAAAAAATACAGACATAGCAGATAAGGTTAAAAATAGCCAAGTTCTGGTTAGAAAGTTAAGTAGTTTAGATATATCGCCTACTAACTCTGTAGTTATAAAAATTGATGCTGAAGGCGCAGAAATAGAGATATTAAACCAGATTTACGAATTCACAGAAAAGCATAATGGAATTGAATATTATATTTGCTTTGAATTTGCAATGGGTCATATACAGAGGTCTAATAGAACTTTTGATGAGATTTTTAACATAATAAACTCAAAATTCGGAAGTAAGGCATATTTTATTCATCCATTATCATCCGCTGAACATCCTGAGTTTAATAAAGCAACGCAGGATATTAATGGGAATATCTGTTTTAAATATGTATCATAA
>BD1.2 2022 DMAVC-21 Ogawa
TGAAACATCTAATAAAAAACTATGTACAAAAATTAATTAAAACAGAGCTTGATGCTATTCAGTCAAAGTCTGTTCATGATAATCGAAACTTCATTTACAATGGAGAGTTTTTAATTCTTGAAAGCGAATTTGGATGGCATTGTTTTCCCAGAGTGCAGTTGAACCATGCTTTAAGCTACAAAAACCCAAACTTTGATTTAGGTATGCGTCACTGGATTGTTAATCATTGTAAGCATGACACCACTTATATTGATATCGGTGCAAACGTTGGAACTTTCTGTGGAATCGCTGCTCGTCATATTACACAAGGAAAAATTATAGCGATA-----------------------------------------------------------------------------------------------------------------GAACCACTCACAGAAATGGAAAATAGTATTAGGATGAATGTTCAATTAAATAATCCACTAGTTGAGTTTCATCATTTTGGCTGTGCAATAGGTGAGAATGAAGGGGAAAATATTTTCGAAGTTTATGAGTTTGATAATAGGGTGTCATCATTATATTTTCAAAAAAATACAGACATAGCAGATAAGGTTAAAAATAGCCAAGTTCTGGTTAGAAAGTTAAGTAGTTTAGATATATCGCCTACTAACTCTGTAGTTATAAAAATTGATGCTGAAGGCGCAGAAATAGAGATATTAAACCAGATTTACGAATTCACAGAAAAGCATAATGGAATTGAATATTATATTTGCTTTGAATTTGCAATGGGTCATATACAGAGGTCTAATAGAACTTTTGATGAGATTTTTAACATAATAAACTCAAAATTCGGAAGTAAGGCATATTTTATTCATCCATTATCATCCGCTGAACATCCTGAGTTTAATAAAGCAACGCAGGATATTAATGGGAATATCTGTTTTAAATATGTATCATAA
>BD1.2 2022 DMAVC-22 Inaba
TGAAACATCTAATAAAAAACTATGTACAAAAATTAATTAAAACAGAGCTTGATGCTATTCAGTCAAAGTCTGTTCATGATAATCGAAACTTCATTTACAATGGAGAGTTTTTAATTCTTGAAAGCGAATTTGGATGGCATTGTTTTCCCAGAGTGCAGTTGAACCATGCTTTAAGCTACAAAAACCCAAACTTTGATTTAGGTATGCGTCACTGGATTGTTAATCATTGTAAGCATGACACCACTTATATTGATATCGGTGCAAACGTTGGAACTTTCTGTGGAATCGCTGCTCGTCATATTACACAAGGAAAAATTATAGCGATATGTAGTGGCATAGTGAATTTGGTCACTTAGTTAGAGGTGATATCATCACCTCATAA-CGATTATATTGGGAAAACTCTAAAACCGTGGCCAATTTTAGTTGACCACTACAATAGAACCACTCACAGAAATGGAAAATAGTATTAGGATGAATGTTCAATTAAATAATCCACTAGTTGAGTTTCATCATTTTGGCTGTGCAATAGGTGAGAATGAAGGGGAAAATATTTTCGAAGTTTATGAGTTTGATAATAGGGTGTCATCATTATATTTTCAAAAAAATACAGACATAGCAGATAAGGTTAAAAATAGCCAAGTTCTGGTTAGAAAGTTAAGTAGTTTAGATATATCGCCTACTAACTCTGTAGTTATAAAAATTGATGCTGAAGGCGCAGAAATAGAGATATTAAACCAGATTTACGAATTCACAGAAAAGCATAATGGAATTGAATATTATATTTGCTTTGAATTTGCAATGGGTCATATACAGAGGTCTAATAGAACTTTTGATGAGATTTTTAACATAATAAACTCAAAATTCGGAAGTAAGGCATATTTTATTCATCCATTATCATCCGCTGAACATCCTGAGTTTAATAAAGCAACGCAGGATATTAATGGGAATATCTGTTTTAAATATGTATCATAA
